# Supplementary material for: Monovalent pseudo-natural products supercharge degradation of IDO1 by its native E3 KLHDC3
Source: Nat Chem. 2026 Jan 7;18(3):585–96. doi: 10.1038/s41557-025-02021-5 (PMC12962974; doi:10.1038/s41557-025-02021-5)
Supplement: Supplementary file 3 — Measurement of KLHDC3 binding to C-terminal IDO1 peptides using ITC. [file 41557_2025_2021_MOESM3_ESM.xlsx]

## Sheet: Suppl. Fig. 2a
IDO1 C-deg		IDO1 C-deg G403K		IDO1 C-deg K389R				IDO1 C-deg		IDO1 C-deg G403K		IDO1 C-deg K389R
Time (min)	DeltaP (ucal/s)	Time (min)	DeltaP (ucal/s)	Time (min)	DeltaP (ucal/s)			Molar Ratio	DeltaH (kcal/mol)	Molar Ratio	DeltaH (kcal/mol)	Molar Ratio	DeltaH (kcal/mol)
0.016667	5.75054	0.016667	5.74596	0.016667	5.74346			0.163215	-9.28307	0.163215	-1.01199	0.163215	-11.3453
0.033333	5.7457	0.033333	5.74671	0.033333	5.74			0.309406	-8.86301	0.309406	-0.802108	0.309406	-10.5912
0.05	5.74124	0.05	5.7439	0.05	5.74456			0.457637	-8.60122	0.457637	-0.787293	0.457637	-9.97239
0.066667	5.7361	0.066667	5.74726	0.066667	5.74335			0.607909	-7.43621	0.607909	-0.655629	0.607909	-8.31524
0.083333	5.73477	0.083333	5.75107	0.083333	5.74556			0.760222	-5.45132	0.760222	-0.584923	0.760222	-6.49301
0.1	5.73796	0.1	5.75099	0.1	5.74688			0.914576	-4.27792	0.914576	-0.707473	0.914576	-3.72471
0.116667	5.7424	0.116667	5.74956	0.116667	5.74784			1.07097	-2.68484	1.07097	-0.480729	1.07097	-2.20553
0.133333	5.7436	0.133333	5.74788	0.133333	5.75066			1.22941	-1.67266	1.22941	-1.09164	1.22941	-1.38249
0.15	5.74665	0.15	5.74709	0.15	5.75041			1.38988	-1.11349	1.38988	-0.59193	1.38988	-0.969063
0.166667	5.74641	0.166667	5.74866	0.166667	5.75533			1.5524	-1.03402	1.5524	-0.553227	1.5524	-0.884959
0.183333	5.75102	0.183333	5.74554	0.183333	5.75721			1.71696	-0.8851	1.71696	-0.239552	1.71696	-0.60568
0.2	5.74482	0.2	5.74351	0.2	5.75251			1.88356	-0.675033	1.88356	0.100857	1.88356	-0.619657
0.216667	5.74468	0.216667	5.74597	0.216667	5.7425
0.233333	5.74313	0.233333	5.74444	0.233333	5.74345
0.25	5.73878	0.25	5.74217	0.25	5.74173
0.266667	5.74523	0.266667	5.74353	0.266667	5.73281
0.283333	5.75413	0.283333	5.74435	0.283333	5.73841
0.3	5.74857	0.3	5.74522	0.3	5.7374
0.316667	5.7433	0.316667	5.7474	0.316667	5.73391
0.333333	5.74607	0.333333	5.74226	0.333333	5.73875
0.35	5.7514	0.35	5.74363	0.35	5.73808
0.366667	5.75431	0.366667	5.74518	0.366667	5.73764
0.383333	5.75995	0.383333	5.74507	0.383333	5.73889
0.4	5.75547	0.4	5.74419	0.4	5.7358
0.416667	5.7481	0.416667	5.74286	0.416667	5.73898
0.433333	5.74607	0.433333	5.7446	0.433333	5.73342
0.45	5.74721	0.45	5.74288	0.45	5.73829
0.466667	5.74879	0.466667	5.74488	0.466667	5.73869
0.483333	5.7505	0.483333	5.74496	0.483333	5.73976
0.5	5.74706	0.5	5.74525	0.5	5.74172
0.516667	5.74481	0.516667	5.74492	0.516667	5.74056
0.533333	5.74239	0.533333	5.74395	0.533333	5.74067
0.55	5.74175	0.55	5.74612	0.55	5.74272
0.566667	5.742	0.566667	5.74388	0.566667	5.74068
0.583333	5.7351	0.583333	5.7412	0.583333	5.74196
0.6	5.74269	0.6	5.74401	0.6	5.744
0.616667	5.74423	0.616667	5.74356	0.616667	5.74104
0.633333	5.75043	0.633333	5.74174	0.633333	5.73972
0.65	5.74771	0.65	5.74609	0.65	5.74061
0.666667	5.74817	0.666667	5.74841	0.666667	5.74065
0.683333	5.74685	0.683333	5.74511	0.683333	5.73999
0.7	5.74202	0.7	5.74339	0.7	5.74515
0.716667	5.74174	0.716667	5.74444	0.716667	5.74124
0.733333	5.73927	0.733333	5.74656	0.733333	5.74445
0.75	5.73368	0.75	5.74096	0.75	5.7443
0.766667	5.72857	0.766667	5.74539	0.766667	5.74192
0.783333	5.73092	0.783333	5.74629	0.783333	5.7393
0.8	5.73823	0.8	5.74313	0.8	5.73888
0.816667	5.74329	0.816667	5.74289	0.816667	5.74207
0.833333	5.74253	0.833333	5.74478	0.833333	5.73935
0.85	5.74271	0.85	5.74406	0.85	5.73909
0.866667	5.73982	0.866667	5.74164	0.866667	5.74073
0.883333	5.7399	0.883333	5.7447	0.883333	5.74507
0.9	5.74781	0.9	5.74543	0.9	5.74063
0.916667	5.75534	0.916667	5.74666	0.916667	5.74461
0.933333	5.74954	0.933333	5.74277	0.933333	5.74597
0.95	5.75169	0.95	5.745	0.95	5.7458
0.966667	5.75413	0.966667	5.74314	0.966667	5.74241
0.983333	5.75476	0.983333	5.74115	0.983333	5.74165
1	5.75174	1	5.7451	1	5.73863
1.01667	5.74793	1.01667	5.74419	1.01667	5.73567
1.03333	5.75094	1.03333	5.74847	1.03333	5.73747
1.05	5.74919	1.05	5.74495	1.05	5.74231
1.06667	5.74979	1.06667	5.74797	1.06667	5.7437
1.08333	5.74761	1.08333	5.74571	1.08333	5.74207
1.1	5.74014	1.1	5.74298	1.1	5.74142
1.11667	5.73472	1.11667	5.74549	1.11667	5.74401
1.13333	5.73795	1.13333	5.74081	1.13333	5.74196
1.15	5.74458	1.15	5.74415	1.15	5.74044
1.16667	5.74644	1.16667	5.74313	1.16667	5.74029
1.18333	5.74911	1.18333	5.74008	1.18333	5.74315
1.2	5.74954	1.2	5.74526	1.2	5.74198
1.21667	5.74658	1.21667	5.74426	1.21667	5.74279
1.23333	5.7472	1.23333	5.7458	1.23333	5.73959
1.25	5.75097	1.25	5.7403	1.25	5.74201
1.26667	5.75788	1.26667	5.74338	1.26667	5.74101
1.28333	5.7519	1.28333	5.74357	1.28333	5.73836
1.3	5.74206	1.3	5.74301	1.3	5.73978
1.31667	5.74204	1.31667	5.74467	1.31667	5.73928
1.33333	5.73902	1.33333	5.74484	1.33333	5.74345
1.35	5.73793	1.35	5.74397	1.35	5.74285
1.36667	5.74295	1.36667	5.74312	1.36667	5.74349
1.38333	5.74324	1.38333	5.74658	1.38333	5.73873
1.4	5.74239	1.4	5.74651	1.4	5.74263
1.41667	5.74259	1.41667	5.74612	1.41667	5.74119
1.43333	5.74479	1.43333	5.74222	1.43333	5.74323
1.45	5.74246	1.45	5.73702	1.45	5.74412
1.46667	5.74027	1.46667	5.73889	1.46667	5.74593
1.48333	5.74245	1.48333	5.74124	1.48333	5.74323
1.5	5.74172	1.5	5.74603	1.5	5.73996
1.51667	5.74125	1.51667	5.74565	1.51667	5.74083
1.53333	5.73848	1.53333	5.7465	1.53333	5.74049
1.55	5.74173	1.55	5.7443	1.55	5.74301
1.56667	5.74415	1.56667	5.74065	1.56667	5.7402
1.58333	5.74437	1.58333	5.74021	1.58333	5.74139
1.6	5.74332	1.6	5.73843	1.6	5.74115
1.61667	5.74932	1.61667	5.73944	1.61667	5.74033
1.63333	5.74681	1.63333	5.74158	1.63333	5.73833
1.65	5.74137	1.65	5.7443	1.65	5.74216
1.66667	5.74525	1.66667	5.74132	1.66667	5.74243
1.68333	5.74654	1.68333	5.74614	1.68333	5.74175
1.7	5.74685	1.7	5.7425	1.7	5.7376
1.71667	5.74506	1.71667	5.74664	1.71667	5.73777
1.73333	5.74733	1.73333	5.74149	1.73333	5.73872
1.75	5.74852	1.75	5.7379	1.75	5.73979
1.76667	5.75368	1.76667	5.73963	1.76667	5.7429
1.78333	5.75715	1.78333	5.7394	1.78333	5.73986
1.8	5.75202	1.8	5.74233	1.8	5.74361
1.81667	5.74957	1.81667	5.74098	1.81667	5.74148
1.83333	5.74507	1.83333	5.74161	1.83333	5.73881
1.85	5.74137	1.85	5.74454	1.85	5.74097
1.86667	5.7415	1.86667	5.7456	1.86667	5.74072
1.88333	5.74264	1.88333	5.74575	1.88333	5.73729
1.9	5.74502	1.9	5.74343	1.9	5.73847
1.91667	5.74285	1.91667	5.7454	1.91667	5.73927
1.93333	5.74693	1.93333	5.74594	1.93333	5.74036
1.95	5.74731	1.95	5.74255	1.95	5.73841
1.96667	5.74406	1.96667	5.74445	1.96667	5.74107
1.98333	5.74483	1.98333	5.74049	1.98333	5.74108
2	5.74393	2	5.74419	2	5.74081
2.01667	5.73734	2.01667	5.74292	2.01667	5.74035
2.03333	5.73946	2.03333	5.74277	2.03333	5.73729
2.05	5.73989	2.05	5.74197	2.05	5.73961
2.06667	5.74756	2.06667	5.74132	2.06667	5.73807
2.08333	5.74493	2.08333	5.74079	2.08333	5.73777
2.1	5.7445	2.1	5.74122	2.1	5.73712
2.11667	5.74401	2.11667	5.74486	2.11667	5.74375
2.13333	5.74745	2.13333	5.74273	2.13333	5.74066
2.15	5.75438	2.15	5.74572	2.15	5.7363
2.16667	5.74295	2.16667	5.74361	2.16667	5.74074
2.18333	5.73691	2.18333	5.7414	2.18333	5.73977
2.2	5.73325	2.2	5.73989	2.2	5.74006
2.21667	5.7342	2.21667	5.74023	2.21667	5.74394
2.23333	5.73448	2.23333	5.74448	2.23333	5.74855
2.25	5.73287	2.25	5.74252	2.25	5.75659
2.26667	5.73614	2.26667	5.74159	2.26667	5.75682
2.28333	5.7471	2.28333	5.74622	2.28333	5.75429
2.3	5.75554	2.3	5.74029	2.3	5.74479
2.31667	5.75537	2.31667	5.74368	2.31667	5.73576
2.33333	5.7525	2.33333	5.74423	2.33333	5.73353
2.35	5.75338	2.35	5.74209	2.35	5.73177
2.36667	5.75048	2.36667	5.74138	2.36667	5.73529
2.38333	5.7461	2.38333	5.74322	2.38333	5.73518
2.4	5.74218	2.4	5.74389	2.4	5.73836
2.41667	5.73698	2.41667	5.74014	2.41667	5.73984
2.43333	5.7402	2.43333	5.7428	2.43333	5.73631
2.45	5.7482	2.45	5.74129	2.45	5.73929
2.46667	5.75459	2.46667	5.74228	2.46667	5.73475
2.48333	5.74407	2.48333	5.74175	2.48333	5.73902
2.5	5.73611	2.5	5.74266	2.5	5.73958
2.51667	5.73006	2.51667	5.74119	2.51667	5.73777
2.53333	5.72819	2.53333	5.74457	2.53333	5.73849
2.55	5.73091	2.55	5.74356	2.55	5.73689
2.56667	5.74134	2.56667	5.7441	2.56667	5.73985
2.58333	5.74254	2.58333	5.74577	2.58333	5.74009
2.6	5.7428	2.6	5.74435	2.6	5.73798
2.61667	5.74225	2.61667	5.74202	2.61667	5.74118
2.63333	5.74053	2.63333	5.74305	2.63333	5.74352
2.65	5.73828	2.65	5.7415	2.65	5.74397
2.66667	5.73615	2.66667	5.7444	2.66667	5.73922
2.68333	5.73932	2.68333	5.74202	2.68333	5.73942
2.7	5.73769	2.7	5.74217	2.7	5.73971
2.71667	5.74131	2.71667	5.74167	2.71667	5.7479
2.73333	5.73793	2.73333	5.74335	2.73333	5.74786
2.75	5.73305	2.75	5.74183	2.75	5.74712
2.76667	5.73053	2.76667	5.74254	2.76667	5.74717
2.78333	5.73555	2.78333	5.74272	2.78333	5.74672
2.8	5.73943	2.8	5.74326	2.8	5.75049
2.81667	5.74004	2.81667	5.73876	2.81667	5.74928
2.83333	5.73978	2.83333	5.746	2.83333	5.74871
2.85	5.7407	2.85	5.74306	2.85	5.74392
2.86667	5.7439	2.86667	5.74648	2.86667	5.73452
2.88333	5.7421	2.88333	5.74185	2.88333	5.73391
2.9	5.74235	2.9	5.74318	2.9	5.73708
2.91667	5.74241	2.91667	5.73931	2.91667	5.73601
2.93333	5.74378	2.93333	5.7383	2.93333	5.73353
2.95	5.74456	2.95	5.74039	2.95	5.73539
2.96667	5.74461	2.96667	5.74157	2.96667	5.73589
2.98333	5.74674	2.98333	5.73716	2.98333	5.73746
3	5.74622	3	5.74155	3	5.73709
3.01667	5.7496	3.01667	5.745	3.01667	5.74046
3.03333	5.73942	3.03333	5.74193	3.03333	5.7381
3.05	5.74341	3.05	5.73995	3.05	5.73684
3.06667	5.74303	3.06667	5.74422	3.06667	5.73846
3.08333	5.74734	3.08333	5.74192	3.08333	5.73946
3.1	5.74363	3.1	5.74194	3.1	5.73306
3.11667	5.74436	3.11667	5.74265	3.11667	5.73859
3.13333	5.74711	3.13333	5.74098	3.13333	5.74048
3.15	5.74885	3.15	5.74312	3.15	5.74286
3.16667	5.74793	3.16667	5.73869	3.16667	5.73983
3.18333	5.74963	3.18333	5.74158	3.18333	5.74147
3.2	5.74328	3.2	5.74245	3.2	5.744
3.21667	5.74226	3.21667	5.74902	3.21667	5.74368
3.23333	5.74051	3.23333	5.74968	3.23333	5.73929
3.25	5.74036	3.25	5.74945	3.25	5.73512
3.26667	5.74187	3.26667	5.74483	3.26667	5.7372
3.28333	5.73725	3.28333	5.74408	3.28333	5.73552
3.3	5.73662	3.3	5.74477	3.3	5.73446
3.31667	5.73838	3.31667	5.7425	3.31667	5.73759
3.33333	5.73997	3.33333	5.73745	3.33333	5.73768
3.35	5.74222	3.35	5.73832	3.35	5.74264
3.36667	5.72713	3.36667	5.70594	3.36667	5.71632
3.38333	5.64696	3.38333	5.68562	3.38333	5.62198
3.4	5.61838	3.4	5.72456	3.4	5.59046
3.41667	5.62907	3.41667	5.73934	3.41667	5.60637
3.43333	5.64898	3.43333	5.75387	3.43333	5.62769
3.45	5.66328	3.45	5.75976	3.45	5.65172
3.46667	5.68278	3.46667	5.75979	3.46667	5.67398
3.48333	5.69997	3.48333	5.75802	3.48333	5.68783
3.5	5.70686	3.5	5.75067	3.5	5.70339
3.51667	5.71925	3.51667	5.73788	3.51667	5.71061
3.53333	5.72155	3.53333	5.73068	3.53333	5.71225
3.55	5.72597	3.55	5.72795	3.55	5.71966
3.56667	5.73212	3.56667	5.73118	3.56667	5.71741
3.58333	5.73985	3.58333	5.73469	3.58333	5.72345
3.6	5.7377	3.6	5.74193	3.6	5.72476
3.61667	5.72814	3.61667	5.73909	3.61667	5.72373
3.63333	5.72594	3.63333	5.73912	3.63333	5.72606
3.65	5.7259	3.65	5.7394	3.65	5.72591
3.66667	5.72605	3.66667	5.73965	3.66667	5.72526
3.68333	5.72864	3.68333	5.73803	3.68333	5.72646
3.7	5.72422	3.7	5.73705	3.7	5.72639
3.71667	5.73507	3.71667	5.73882	3.71667	5.72947
3.73333	5.73886	3.73333	5.73785	3.73333	5.7302
3.75	5.73904	3.75	5.7367	3.75	5.73001
3.76667	5.73787	3.76667	5.73898	3.76667	5.7346
3.78333	5.73541	3.78333	5.739	3.78333	5.73506
3.8	5.73107	3.8	5.73872	3.8	5.73377
3.81667	5.73505	3.81667	5.74189	3.81667	5.7333
3.83333	5.73322	3.83333	5.74222	3.83333	5.73742
3.85	5.73379	3.85	5.74411	3.85	5.73668
3.86667	5.73552	3.86667	5.74588	3.86667	5.739
3.88333	5.73956	3.88333	5.73991	3.88333	5.73368
3.9	5.73977	3.9	5.74001	3.9	5.73351
3.91667	5.73964	3.91667	5.73969	3.91667	5.73155
3.93333	5.73727	3.93333	5.73926	3.93333	5.73394
3.95	5.73779	3.95	5.7411	3.95	5.73782
3.96667	5.73836	3.96667	5.74183	3.96667	5.73896
3.98333	5.74222	3.98333	5.74471	3.98333	5.73827
4	5.73963	4	5.742	4	5.73939
4.01667	5.74093	4.01667	5.74069	4.01667	5.73703
4.03333	5.73805	4.03333	5.73847	4.03333	5.73582
4.05	5.73832	4.05	5.74052	4.05	5.73934
4.06667	5.73664	4.06667	5.74404	4.06667	5.73511
4.08333	5.7366	4.08333	5.74008	4.08333	5.73564
4.1	5.73546	4.1	5.74008	4.1	5.74068
4.11667	5.73595	4.11667	5.73901	4.11667	5.73812
4.13333	5.73326	4.13333	5.74124	4.13333	5.73554
4.15	5.73987	4.15	5.73954	4.15	5.73878
4.16667	5.74098	4.16667	5.74161	4.16667	5.73756
4.18333	5.74123	4.18333	5.74169	4.18333	5.7335
4.2	5.73959	4.2	5.74298	4.2	5.73543
4.21667	5.74329	4.21667	5.7404	4.21667	5.73598
4.23333	5.75088	4.23333	5.74354	4.23333	5.74787
4.25	5.75196	4.25	5.74574	4.25	5.75712
4.26667	5.74582	4.26667	5.74306	4.26667	5.77072
4.28333	5.74241	4.28333	5.74319	4.28333	5.77783
4.3	5.73672	4.3	5.7431	4.3	5.77298
4.31667	5.73691	4.31667	5.74566	4.31667	5.76586
4.33333	5.73688	4.33333	5.74406	4.33333	5.75845
4.35	5.73391	4.35	5.73947	4.35	5.74801
4.36667	5.73645	4.36667	5.74051	4.36667	5.72997
4.38333	5.7416	4.38333	5.73844	4.38333	5.72738
4.4	5.74312	4.4	5.74204	4.4	5.72208
4.41667	5.74181	4.41667	5.74137	4.41667	5.72311
4.43333	5.73952	4.43333	5.74244	4.43333	5.72453
4.45	5.73658	4.45	5.73942	4.45	5.72344
4.46667	5.73416	4.46667	5.73955	4.46667	5.72497
4.48333	5.73097	4.48333	5.73447	4.48333	5.73117
4.5	5.73102	4.5	5.73957	4.5	5.73407
4.51667	5.73182	4.51667	5.73898	4.51667	5.73049
4.53333	5.73367	4.53333	5.74155	4.53333	5.72916
4.55	5.73536	4.55	5.73954	4.55	5.73359
4.56667	5.74303	4.56667	5.74223	4.56667	5.73353
4.58333	5.74521	4.58333	5.74046	4.58333	5.73507
4.6	5.74199	4.6	5.74128	4.6	5.73597
4.61667	5.73929	4.61667	5.73773	4.61667	5.73745
4.63333	5.74448	4.63333	5.73932	4.63333	5.73523
4.65	5.7419	4.65	5.73821	4.65	5.73621
4.66667	5.74046	4.66667	5.73737	4.66667	5.73033
4.68333	5.74152	4.68333	5.7383	4.68333	5.73444
4.7	5.74503	4.7	5.74209	4.7	5.73375
4.71667	5.73975	4.71667	5.74103	4.71667	5.73652
4.73333	5.73726	4.73333	5.74342	4.73333	5.73701
4.75	5.74035	4.75	5.73917	4.75	5.73564
4.76667	5.74041	4.76667	5.73674	4.76667	5.73548
4.78333	5.73815	4.78333	5.74347	4.78333	5.7373
4.8	5.73918	4.8	5.73747	4.8	5.73247
4.81667	5.74556	4.81667	5.7396	4.81667	5.73761
4.83333	5.74603	4.83333	5.74132	4.83333	5.73733
4.85	5.74602	4.85	5.73964	4.85	5.7367
4.86667	5.7427	4.86667	5.73844	4.86667	5.73615
4.88333	5.7368	4.88333	5.736	4.88333	5.73758
4.9	5.74005	4.9	5.74124	4.9	5.73576
4.91667	5.73834	4.91667	5.74211	4.91667	5.73698
4.93333	5.73357	4.93333	5.7424	4.93333	5.74083
4.95	5.73137	4.95	5.73827	4.95	5.73788
4.96667	5.73729	4.96667	5.73962	4.96667	5.74149
4.98333	5.73962	4.98333	5.7416	4.98333	5.74248
5	5.74163	5	5.7426	5	5.73844
5.01667	5.74272	5.01667	5.74048	5.01667	5.74013
5.03333	5.73981	5.03333	5.73624	5.03333	5.73851
5.05	5.73898	5.05	5.73882	5.05	5.73335
5.06667	5.74181	5.06667	5.73945	5.06667	5.73749
5.08333	5.74105	5.08333	5.73879	5.08333	5.73766
5.1	5.73993	5.1	5.73762	5.1	5.73878
5.11667	5.74039	5.11667	5.7408	5.11667	5.73767
5.13333	5.73903	5.13333	5.73955	5.13333	5.73783
5.15	5.74426	5.15	5.73762	5.15	5.73798
5.16667	5.74036	5.16667	5.7389	5.16667	5.73658
5.18333	5.73672	5.18333	5.74032	5.18333	5.73938
5.2	5.73512	5.2	5.73858	5.2	5.74638
5.21667	5.73941	5.21667	5.73754	5.21667	5.74409
5.23333	5.73571	5.23333	5.73983	5.23333	5.73956
5.25	5.74005	5.25	5.73674	5.25	5.73937
5.26667	5.74077	5.26667	5.74004	5.26667	5.73584
5.28333	5.73788	5.28333	5.73874	5.28333	5.73505
5.3	5.73561	5.3	5.73992	5.3	5.73559
5.31667	5.72811	5.31667	5.74052	5.31667	5.731
5.33333	5.7333	5.33333	5.7379	5.33333	5.73321
5.35	5.73705	5.35	5.73536	5.35	5.73568
5.36667	5.74666	5.36667	5.73975	5.36667	5.73332
5.38333	5.75041	5.38333	5.74404	5.38333	5.7342
5.4	5.74828	5.4	5.74052	5.4	5.73592
5.41667	5.74923	5.41667	5.73797	5.41667	5.73869
5.43333	5.74963	5.43333	5.74134	5.43333	5.73739
5.45	5.75011	5.45	5.73784	5.45	5.7378
5.46667	5.7428	5.46667	5.73758	5.46667	5.74132
5.48333	5.7384	5.48333	5.73715	5.48333	5.73735
5.5	5.73784	5.5	5.74266	5.5	5.74119
5.51667	5.73998	5.51667	5.73908	5.51667	5.74058
5.53333	5.73993	5.53333	5.74099	5.53333	5.73533
5.55	5.73605	5.55	5.74154	5.55	5.73779
5.56667	5.73654	5.56667	5.73817	5.56667	5.73896
5.58333	5.73928	5.58333	5.73642	5.58333	5.73674
5.6	5.73589	5.6	5.74089	5.6	5.73498
5.61667	5.73536	5.61667	5.74236	5.61667	5.73482
5.63333	5.73565	5.63333	5.73924	5.63333	5.73738
5.65	5.7405	5.65	5.7404	5.65	5.73726
5.66667	5.73348	5.66667	5.7398	5.66667	5.73899
5.68333	5.73698	5.68333	5.73855	5.68333	5.74069
5.7	5.73466	5.7	5.7413	5.7	5.74081
5.71667	5.73127	5.71667	5.73691	5.71667	5.73812
5.73333	5.73367	5.73333	5.73594	5.73333	5.73683
5.75	5.72855	5.75	5.7361	5.75	5.73539
5.76667	5.73347	5.76667	5.73662	5.76667	5.73723
5.78333	5.73726	5.78333	5.74105	5.78333	5.73908
5.8	5.73628	5.8	5.73989	5.8	5.73976
5.81667	5.73658	5.81667	5.73823	5.81667	5.74209
5.83333	5.73984	5.83333	5.73868	5.83333	5.74099
5.85	5.74192	5.85	5.73957	5.85	5.74224
5.86667	5.72045	5.86667	5.71645	5.86667	5.72074
5.88333	5.61467	5.88333	5.63659	5.88333	5.60094
5.9	5.47877	5.9	5.60535	5.9	5.44655
5.91667	5.36023	5.91667	5.60116	5.91667	5.31739
5.93333	5.27279	5.93333	5.61573	5.93333	5.21796
5.95	5.21572	5.95	5.64683	5.95	5.14848
5.96667	5.19203	5.96667	5.70818	5.96667	5.11768
5.98333	5.24276	5.98333	5.80375	5.98333	5.17479
6	5.33272	6	5.84446	6	5.27754
6.01667	5.41296	6.01667	5.84229	6.01667	5.36897
6.03333	5.46776	6.03333	5.81181	6.03333	5.42763
6.05	5.50862	6.05	5.76998	6.05	5.46932
6.06667	5.53826	6.06667	5.73062	6.06667	5.49822
6.08333	5.55702	6.08333	5.69825	6.08333	5.51736
6.1	5.57019	6.1	5.681	6.1	5.53087
6.11667	5.57498	6.11667	5.68653	6.11667	5.54401
6.13333	5.58143	6.13333	5.69446	6.13333	5.54846
6.15	5.58984	6.15	5.71293	6.15	5.5516
6.16667	5.59952	6.16667	5.72393	6.16667	5.56147
6.18333	5.60632	6.18333	5.72888	6.18333	5.56621
6.2	5.61931	6.2	5.73046	6.2	5.57544
6.21667	5.63264	6.21667	5.7259	6.21667	5.57974
6.23333	5.63382	6.23333	5.72026	6.23333	5.58217
6.25	5.63882	6.25	5.71694	6.25	5.58913
6.26667	5.64067	6.26667	5.71488	6.26667	5.59859
6.28333	5.64164	6.28333	5.72094	6.28333	5.60788
6.3	5.64988	6.3	5.72037	6.3	5.6155
6.31667	5.65435	6.31667	5.72379	6.31667	5.62797
6.33333	5.66601	6.33333	5.73179	6.33333	5.6354
6.35	5.67285	6.35	5.73521	6.35	5.64739
6.36667	5.67973	6.36667	5.73319	6.36667	5.65685
6.38333	5.68656	6.38333	5.73325	6.38333	5.66678
6.4	5.69306	6.4	5.7373	6.4	5.67215
6.41667	5.69599	6.41667	5.73641	6.41667	5.68236
6.43333	5.70144	6.43333	5.73698	6.43333	5.68415
6.45	5.70356	6.45	5.73454	6.45	5.6912
6.46667	5.6997	6.46667	5.73806	6.46667	5.69655
6.48333	5.70823	6.48333	5.74105	6.48333	5.69959
6.5	5.7075	6.5	5.73866	6.5	5.70517
6.51667	5.70862	6.51667	5.74072	6.51667	5.70712
6.53333	5.71965	6.53333	5.74116	6.53333	5.70404
6.55	5.72019	6.55	5.73965	6.55	5.70889
6.56667	5.72444	6.56667	5.74257	6.56667	5.71364
6.58333	5.72435	6.58333	5.74269	6.58333	5.71692
6.6	5.72569	6.6	5.74206	6.6	5.71436
6.61667	5.72475	6.61667	5.74161	6.61667	5.71677
6.63333	5.72763	6.63333	5.73922	6.63333	5.7188
6.65	5.72867	6.65	5.73976	6.65	5.72369
6.66667	5.73153	6.66667	5.73654	6.66667	5.72377
6.68333	5.73403	6.68333	5.73873	6.68333	5.7205
6.7	5.72914	6.7	5.74124	6.7	5.72543
6.71667	5.73094	6.71667	5.74097	6.71667	5.72928
6.73333	5.72929	6.73333	5.74232	6.73333	5.72508
6.75	5.72408	6.75	5.74219	6.75	5.72831
6.76667	5.72549	6.76667	5.74038	6.76667	5.72719
6.78333	5.72485	6.78333	5.74184	6.78333	5.72614
6.8	5.73159	6.8	5.73815	6.8	5.7267
6.81667	5.73312	6.81667	5.74122	6.81667	5.7318
6.83333	5.73287	6.83333	5.74316	6.83333	5.72832
6.85	5.73482	6.85	5.74145	6.85	5.7289
6.86667	5.73284	6.86667	5.74206	6.86667	5.73014
6.88333	5.72982	6.88333	5.74318	6.88333	5.72939
6.9	5.73091	6.9	5.74743	6.9	5.72979
6.91667	5.73386	6.91667	5.74422	6.91667	5.7319
6.93333	5.73378	6.93333	5.74129	6.93333	5.73035
6.95	5.73088	6.95	5.74493	6.95	5.73022
6.96667	5.73106	6.96667	5.74341	6.96667	5.72867
6.98333	5.73115	6.98333	5.73802	6.98333	5.72964
7	5.73696	7	5.74111	7	5.73115
7.01667	5.73694	7.01667	5.74155	7.01667	5.73604
7.03333	5.73945	7.03333	5.74323	7.03333	5.73276
7.05	5.73959	7.05	5.73542	7.05	5.7328
7.06667	5.73714	7.06667	5.73684	7.06667	5.73564
7.08333	5.74173	7.08333	5.73734	7.08333	5.73424
7.1	5.73791	7.1	5.74131	7.1	5.7346
7.11667	5.7368	7.11667	5.73748	7.11667	5.73654
7.13333	5.73488	7.13333	5.74047	7.13333	5.74179
7.15	5.73668	7.15	5.73947	7.15	5.74133
7.16667	5.73473	7.16667	5.73913	7.16667	5.74473
7.18333	5.73163	7.18333	5.74078	7.18333	5.73543
7.2	5.72753	7.2	5.73917	7.2	5.73419
7.21667	5.72692	7.21667	5.73712	7.21667	5.72952
7.23333	5.73201	7.23333	5.74073	7.23333	5.72518
7.25	5.73263	7.25	5.73965	7.25	5.72286
7.26667	5.73488	7.26667	5.73842	7.26667	5.72625
7.28333	5.73463	7.28333	5.73664	7.28333	5.72487
7.3	5.73612	7.3	5.73605	7.3	5.72738
7.31667	5.74085	7.31667	5.73776	7.31667	5.72882
7.33333	5.73695	7.33333	5.73525	7.33333	5.72848
7.35	5.73549	7.35	5.73795	7.35	5.72914
7.36667	5.73895	7.36667	5.739	7.36667	5.73064
7.38333	5.73807	7.38333	5.74219	7.38333	5.73308
7.4	5.73456	7.4	5.73662	7.4	5.73366
7.41667	5.7382	7.41667	5.74105	7.41667	5.73128
7.43333	5.74283	7.43333	5.74063	7.43333	5.73339
7.45	5.74131	7.45	5.73948	7.45	5.73612
7.46667	5.73719	7.46667	5.74368	7.46667	5.7346
7.48333	5.73643	7.48333	5.7474	7.48333	5.73086
7.5	5.73703	7.5	5.74938	7.5	5.73049
7.51667	5.73731	7.51667	5.74487	7.51667	5.73854
7.53333	5.73103	7.53333	5.74004	7.53333	5.73676
7.55	5.73009	7.55	5.73697	7.55	5.73301
7.56667	5.7319	7.56667	5.73624	7.56667	5.73456
7.58333	5.73667	7.58333	5.73426	7.58333	5.73477
7.6	5.73264	7.6	5.73056	7.6	5.73584
7.61667	5.73258	7.61667	5.73369	7.61667	5.73395
7.63333	5.73441	7.63333	5.74015	7.63333	5.73397
7.65	5.74069	7.65	5.73439	7.65	5.7355
7.66667	5.73998	7.66667	5.7368	7.66667	5.73612
7.68333	5.73834	7.68333	5.73802	7.68333	5.73748
7.7	5.73659	7.7	5.73857	7.7	5.74275
7.71667	5.73932	7.71667	5.73729	7.71667	5.74235
7.73333	5.73687	7.73333	5.74029	7.73333	5.7476
7.75	5.7395	7.75	5.73688	7.75	5.7496
7.76667	5.73617	7.76667	5.73397	7.76667	5.74466
7.78333	5.73563	7.78333	5.73386	7.78333	5.73156
7.8	5.73929	7.8	5.73474	7.8	5.73208
7.81667	5.73531	7.81667	5.73961	7.81667	5.73329
7.83333	5.73363	7.83333	5.74368	7.83333	5.72997
7.85	5.73912	7.85	5.7408	7.85	5.73104
7.86667	5.73656	7.86667	5.74089	7.86667	5.72952
7.88333	5.73601	7.88333	5.73613	7.88333	5.73136
7.9	5.73109	7.9	5.73343	7.9	5.73013
7.91667	5.73368	7.91667	5.73684	7.91667	5.73479
7.93333	5.7349	7.93333	5.73481	7.93333	5.73172
7.95	5.73644	7.95	5.73222	7.95	5.73088
7.96667	5.73896	7.96667	5.73727	7.96667	5.73348
7.98333	5.73378	7.98333	5.73662	7.98333	5.73011
8	5.73268	8	5.73991	8	5.73425
8.01667	5.73275	8.01667	5.73998	8.01667	5.73469
8.03333	5.73534	8.03333	5.73855	8.03333	5.7325
8.05	5.73112	8.05	5.73665	8.05	5.73077
8.06667	5.73472	8.06667	5.73802	8.06667	5.73667
8.08333	5.73458	8.08333	5.73397	8.08333	5.73077
8.1	5.72937	8.1	5.73683	8.1	5.73197
8.11667	5.72939	8.11667	5.73912	8.11667	5.72955
8.13333	5.73161	8.13333	5.74057	8.13333	5.73131
8.15	5.7353	8.15	5.73518	8.15	5.73834
8.16667	5.73769	8.16667	5.73653	8.16667	5.73697
8.18333	5.7367	8.18333	5.73926	8.18333	5.73638
8.2	5.73793	8.2	5.73642	8.2	5.73571
8.21667	5.73289	8.21667	5.73482	8.21667	5.73653
8.23333	5.72953	8.23333	5.7373	8.23333	5.7311
8.25	5.72971	8.25	5.73671	8.25	5.73399
8.26667	5.72938	8.26667	5.73697	8.26667	5.73378
8.28333	5.7313	8.28333	5.73672	8.28333	5.73179
8.3	5.73388	8.3	5.7415	8.3	5.72819
8.31667	5.73674	8.31667	5.73837	8.31667	5.73244
8.33333	5.73746	8.33333	5.73771	8.33333	5.73688
8.35	5.73712	8.35	5.7392	8.35	5.7343
8.36667	5.7248	8.36667	5.72327	8.36667	5.72636
8.38333	5.65144	8.38333	5.66163	8.38333	5.64315
8.4	5.53743	8.4	5.62848	8.4	5.50941
8.41667	5.42848	8.41667	5.62803	8.41667	5.39517
8.43333	5.35179	8.43333	5.63969	8.43333	5.31196
8.45	5.29254	8.45	5.66617	8.45	5.25592
8.46667	5.26016	8.46667	5.70186	8.46667	5.22246
8.48333	5.30017	8.48333	5.78331	8.48333	5.25803
8.5	5.37001	8.5	5.82323	8.5	5.33539
8.51667	5.43068	8.51667	5.83375	8.51667	5.40392
8.53333	5.47601	8.53333	5.80798	8.53333	5.44849
8.55	5.5146	8.55	5.76617	8.55	5.48413
8.56667	5.53751	8.56667	5.73216	8.56667	5.50538
8.58333	5.55466	8.58333	5.70508	8.58333	5.52308
8.6	5.56675	8.6	5.69433	8.6	5.52715
8.61667	5.57792	8.61667	5.693	8.61667	5.53625
8.63333	5.58059	8.63333	5.70018	8.63333	5.53943
8.65	5.58716	8.65	5.7118	8.65	5.54325
8.66667	5.59067	8.66667	5.72388	8.66667	5.55021
8.68333	5.59809	8.68333	5.72883	8.68333	5.55547
8.7	5.60699	8.7	5.7308	8.7	5.56413
8.71667	5.61284	8.71667	5.72531	8.71667	5.56947
8.73333	5.61766	8.73333	5.72002	8.73333	5.56938
8.75	5.62038	8.75	5.72212	8.75	5.57565
8.76667	5.626	8.76667	5.72113	8.76667	5.57948
8.78333	5.62935	8.78333	5.72186	8.78333	5.58826
8.8	5.63701	8.8	5.72343	8.8	5.60033
8.81667	5.64706	8.81667	5.72439	8.81667	5.61025
8.83333	5.65303	8.83333	5.73005	8.83333	5.62422
8.85	5.66	8.85	5.73116	8.85	5.63454
8.86667	5.67184	8.86667	5.73178	8.86667	5.63904
8.88333	5.6728	8.88333	5.73188	8.88333	5.65107
8.9	5.68353	8.9	5.73048	8.9	5.65852
8.91667	5.69135	8.91667	5.73069	8.91667	5.66726
8.93333	5.6911	8.93333	5.73635	8.93333	5.67477
8.95	5.69535	8.95	5.73309	8.95	5.6768
8.96667	5.70144	8.96667	5.7311	8.96667	5.67846
8.98333	5.70017	8.98333	5.73394	8.98333	5.68302
9	5.70247	9	5.7358	9	5.69269
9.01667	5.70319	9.01667	5.73547	9.01667	5.69846
9.03333	5.70262	9.03333	5.73847	9.03333	5.69883
9.05	5.70622	9.05	5.7367	9.05	5.70273
9.06667	5.71002	9.06667	5.73945	9.06667	5.70322
9.08333	5.71649	9.08333	5.73982	9.08333	5.70728
9.1	5.7142	9.1	5.73828	9.1	5.70633
9.11667	5.7187	9.11667	5.73983	9.11667	5.70787
9.13333	5.72026	9.13333	5.74087	9.13333	5.71179
9.15	5.72389	9.15	5.73572	9.15	5.71779
9.16667	5.71872	9.16667	5.73553	9.16667	5.71508
9.18333	5.72556	9.18333	5.73624	9.18333	5.71931
9.2	5.7284	9.2	5.73893	9.2	5.71517
9.21667	5.73284	9.21667	5.73745	9.21667	5.71867
9.23333	5.74188	9.23333	5.74026	9.23333	5.72315
9.25	5.74436	9.25	5.7387	9.25	5.72137
9.26667	5.73415	9.26667	5.74211	9.26667	5.72751
9.28333	5.72838	9.28333	5.74003	9.28333	5.72486
9.3	5.72556	9.3	5.73721	9.3	5.72597
9.31667	5.72235	9.31667	5.7359	9.31667	5.72799
9.33333	5.72887	9.33333	5.7366	9.33333	5.72951
9.35	5.72809	9.35	5.7387	9.35	5.72825
9.36667	5.72808	9.36667	5.74042	9.36667	5.72528
9.38333	5.72542	9.38333	5.7382	9.38333	5.72507
9.4	5.72541	9.4	5.74058	9.4	5.72442
9.41667	5.72566	9.41667	5.73535	9.41667	5.7235
9.43333	5.72436	9.43333	5.73645	9.43333	5.72711
9.45	5.72712	9.45	5.7354	9.45	5.72828
9.46667	5.7316	9.46667	5.73744	9.46667	5.72818
9.48333	5.7349	9.48333	5.73904	9.48333	5.72633
9.5	5.73419	9.5	5.7426	9.5	5.72526
9.51667	5.73331	9.51667	5.73976	9.51667	5.72981
9.53333	5.72834	9.53333	5.7385	9.53333	5.72422
9.55	5.72598	9.55	5.73557	9.55	5.72394
9.56667	5.72628	9.56667	5.7353	9.56667	5.7286
9.58333	5.72905	9.58333	5.73952	9.58333	5.7291
9.6	5.7321	9.6	5.73843	9.6	5.72717
9.61667	5.72969	9.61667	5.74088	9.61667	5.72687
9.63333	5.7306	9.63333	5.73734	9.63333	5.73132
9.65	5.73251	9.65	5.73631	9.65	5.72786
9.66667	5.73533	9.66667	5.73923	9.66667	5.72961
9.68333	5.73327	9.68333	5.73847	9.68333	5.73025
9.7	5.7304	9.7	5.73956	9.7	5.73101
9.71667	5.72552	9.71667	5.73805	9.71667	5.73255
9.73333	5.72689	9.73333	5.73862	9.73333	5.73246
9.75	5.72328	9.75	5.73746	9.75	5.73144
9.76667	5.72927	9.76667	5.73646	9.76667	5.72885
9.78333	5.72778	9.78333	5.73601	9.78333	5.72994
9.8	5.73255	9.8	5.7344	9.8	5.72945
9.81667	5.73437	9.81667	5.7393	9.81667	5.72864
9.83333	5.73955	9.83333	5.7361	9.83333	5.73091
9.85	5.73858	9.85	5.73907	9.85	5.73046
9.86667	5.73333	9.86667	5.73964	9.86667	5.7279
9.88333	5.73297	9.88333	5.73525	9.88333	5.72653
9.9	5.73476	9.9	5.73483	9.9	5.72989
9.91667	5.73103	9.91667	5.73613	9.91667	5.73008
9.93333	5.73287	9.93333	5.73571	9.93333	5.73099
9.95	5.73506	9.95	5.73885	9.95	5.73258
9.96667	5.73475	9.96667	5.73728	9.96667	5.73077
9.98333	5.73641	9.98333	5.73257	9.98333	5.73322
10	5.73312	10	5.73718	10	5.73294
10.0167	5.73312	10.0167	5.73643	10.0167	5.73448
10.0333	5.73889	10.0333	5.73555	10.0333	5.73503
10.05	5.73589	10.05	5.73402	10.05	5.73191
10.0667	5.72882	10.0667	5.73416	10.0667	5.72688
10.0833	5.73036	10.0833	5.73514	10.0833	5.73023
10.1	5.73121	10.1	5.73508	10.1	5.73145
10.1167	5.734	10.1167	5.73648	10.1167	5.73105
10.1333	5.73242	10.1333	5.73289	10.1333	5.72987
10.15	5.73603	10.15	5.73547	10.15	5.73014
10.1667	5.73551	10.1667	5.73894	10.1667	5.73276
10.1833	5.73361	10.1833	5.74019	10.1833	5.73306
10.2	5.73431	10.2	5.73662	10.2	5.73097
10.2167	5.73407	10.2167	5.73483	10.2167	5.7318
10.2333	5.73066	10.2333	5.73468	10.2333	5.73416
10.25	5.72942	10.25	5.73265	10.25	5.72962
10.2667	5.7269	10.2667	5.73371	10.2667	5.72811
10.2833	5.72993	10.2833	5.73311	10.2833	5.73158
10.3	5.73585	10.3	5.73258	10.3	5.72942
10.3167	5.73904	10.3167	5.7325	10.3167	5.73517
10.3333	5.74049	10.3333	5.73472	10.3333	5.73222
10.35	5.74554	10.35	5.73523	10.35	5.72717
10.3667	5.74419	10.3667	5.73639	10.3667	5.7306
10.3833	5.74173	10.3833	5.73078	10.3833	5.7309
10.4	5.73973	10.4	5.7343	10.4	5.73235
10.4167	5.73789	10.4167	5.73607	10.4167	5.73356
10.4333	5.73466	10.4333	5.73373	10.4333	5.73402
10.45	5.73237	10.45	5.73408	10.45	5.73275
10.4667	5.72676	10.4667	5.73316	10.4667	5.73517
10.4833	5.72741	10.4833	5.73698	10.4833	5.73232
10.5	5.72761	10.5	5.73681	10.5	5.73236
10.5167	5.72542	10.5167	5.73707	10.5167	5.73133
10.5333	5.72397	10.5333	5.7361	10.5333	5.72902
10.55	5.7268	10.55	5.73524	10.55	5.72759
10.5667	5.72784	10.5667	5.73556	10.5667	5.72673
10.5833	5.7291	10.5833	5.73191	10.5833	5.72659
10.6	5.73167	10.6	5.73657	10.6	5.73227
10.6167	5.7366	10.6167	5.73493	10.6167	5.73935
10.6333	5.7352	10.6333	5.73438	10.6333	5.73899
10.65	5.73687	10.65	5.7365	10.65	5.7329
10.6667	5.73834	10.6667	5.73752	10.6667	5.72939
10.6833	5.74152	10.6833	5.7336	10.6833	5.7274
10.7	5.73981	10.7	5.73163	10.7	5.72684
10.7167	5.73104	10.7167	5.73746	10.7167	5.72413
10.7333	5.72912	10.7333	5.73669	10.7333	5.72814
10.75	5.73007	10.75	5.73619	10.75	5.72887
10.7667	5.73033	10.7667	5.73457	10.7667	5.73024
10.7833	5.73065	10.7833	5.73232	10.7833	5.72984
10.8	5.73059	10.8	5.73234	10.8	5.7317
10.8167	5.73288	10.8167	5.73342	10.8167	5.72954
10.8333	5.73385	10.8333	5.73189	10.8333	5.73033
10.85	5.73374	10.85	5.73445	10.85	5.72854
10.8667	5.73141	10.8667	5.7288	10.8667	5.72611
10.8833	5.68473	10.8833	5.67956	10.8833	5.67269
10.9	5.58722	10.9	5.64723	10.9	5.57215
10.9167	5.50137	10.9167	5.64094	10.9167	5.48081
10.9333	5.43631	10.9333	5.64468	10.9333	5.40526
10.95	5.384	10.95	5.66427	10.95	5.35825
10.9667	5.34823	10.9667	5.69214	10.9667	5.32248
10.9833	5.35966	10.9833	5.76258	10.9833	5.33964
11	5.41094	11	5.79908	11	5.39896
11.0167	5.46816	11.0167	5.80783	11.0167	5.44626
11.0333	5.50024	11.0333	5.79726	11.0333	5.48002
11.05	5.52455	11.05	5.76701	11.05	5.50376
11.0667	5.54029	11.0667	5.73878	11.0667	5.52235
11.0833	5.55296	11.0833	5.71092	11.0833	5.5315
11.1	5.56846	11.1	5.69977	11.1	5.53731
11.1167	5.57412	11.1167	5.696	11.1167	5.53958
11.1333	5.57485	11.1333	5.70147	11.1333	5.5405
11.15	5.57995	11.15	5.71177	11.15	5.54731
11.1667	5.58394	11.1667	5.72099	11.1667	5.55048
11.1833	5.58688	11.1833	5.72816	11.1833	5.5558
11.2	5.5903	11.2	5.72869	11.2	5.56068
11.2167	5.59985	11.2167	5.72849	11.2167	5.56374
11.2333	5.61452	11.2333	5.72482	11.2333	5.56856
11.25	5.61762	11.25	5.72122	11.25	5.57122
11.2667	5.6198	11.2667	5.72127	11.2667	5.57211
11.2833	5.62426	11.2833	5.72067	11.2833	5.57986
11.3	5.62352	11.3	5.72212	11.3	5.58991
11.3167	5.62435	11.3167	5.72035	11.3167	5.59922
11.3333	5.62965	11.3333	5.72761	11.3333	5.60786
11.35	5.63701	11.35	5.72921	11.35	5.62059
11.3667	5.64907	11.3667	5.7291	11.3667	5.62877
11.3833	5.65664	11.3833	5.73126	11.3833	5.64231
11.4	5.66326	11.4	5.73295	11.4	5.64751
11.4167	5.67638	11.4167	5.72979	11.4167	5.65468
11.4333	5.68116	11.4333	5.73596	11.4333	5.66514
11.45	5.68522	11.45	5.73398	11.45	5.66606
11.4667	5.6903	11.4667	5.73669	11.4667	5.66772
11.4833	5.69122	11.4833	5.73333	11.4833	5.67687
11.5	5.68817	11.5	5.73344	11.5	5.68196
11.5167	5.69021	11.5167	5.73598	11.5167	5.68706
11.5333	5.69177	11.5333	5.73978	11.5333	5.6887
11.55	5.69279	11.55	5.73612	11.55	5.69385
11.5667	5.69694	11.5667	5.73529	11.5667	5.69624
11.5833	5.69734	11.5833	5.73682	11.5833	5.70093
11.6	5.70117	11.6	5.7387	11.6	5.70066
11.6167	5.71221	11.6167	5.73926	11.6167	5.70613
11.6333	5.71556	11.6333	5.73572	11.6333	5.70462
11.65	5.7146	11.65	5.73732	11.65	5.70874
11.6667	5.71325	11.6667	5.73528	11.6667	5.70878
11.6833	5.71651	11.6833	5.73583	11.6833	5.70777
11.7	5.71902	11.7	5.73266	11.7	5.71023
11.7167	5.72327	11.7167	5.74179	11.7167	5.71512
11.7333	5.72823	11.7333	5.74462	11.7333	5.71649
11.75	5.7286	11.75	5.7428	11.75	5.71945
11.7667	5.72544	11.7667	5.73984	11.7667	5.72308
11.7833	5.72362	11.7833	5.74547	11.7833	5.71774
11.8	5.72647	11.8	5.74671	11.8	5.72106
11.8167	5.72851	11.8167	5.7495	11.8167	5.72348
11.8333	5.72795	11.8333	5.75307	11.8333	5.71861
11.85	5.73361	11.85	5.74776	11.85	5.71693
11.8667	5.73232	11.8667	5.74709	11.8667	5.71909
11.8833	5.73113	11.8833	5.74783	11.8833	5.71711
11.9	5.73163	11.9	5.74309	11.9	5.71878
11.9167	5.73125	11.9167	5.73816	11.9167	5.72105
11.9333	5.72876	11.9333	5.73013	11.9333	5.72151
11.95	5.73322	11.95	5.73009	11.95	5.7229
11.9667	5.73329	11.9667	5.72639	11.9667	5.72059
11.9833	5.73726	11.9833	5.72673	11.9833	5.72334
12	5.73328	12	5.72951	12	5.72486
12.0167	5.7302	12.0167	5.72822	12.0167	5.72376
12.0333	5.72765	12.0333	5.72583	12.0333	5.72399
12.05	5.73427	12.05	5.72747	12.05	5.725
12.0667	5.74073	12.0667	5.72545	12.0667	5.72372
12.0833	5.73988	12.0833	5.73174	12.0833	5.72576
12.1	5.74334	12.1	5.73512	12.1	5.72917
12.1167	5.74797	12.1167	5.73514	12.1167	5.73063
12.1333	5.74667	12.1333	5.73165	12.1333	5.73276
12.15	5.73823	12.15	5.73239	12.15	5.72695
12.1667	5.73767	12.1667	5.73432	12.1667	5.72332
12.1833	5.72968	12.1833	5.73503	12.1833	5.72141
12.2	5.72321	12.2	5.73492	12.2	5.72465
12.2167	5.7209	12.2167	5.73306	12.2167	5.72564
12.2333	5.72161	12.2333	5.73295	12.2333	5.72679
12.25	5.72335	12.25	5.73245	12.25	5.73444
12.2667	5.72321	12.2667	5.73154	12.2667	5.73388
12.2833	5.72073	12.2833	5.73362	12.2833	5.73543
12.3	5.72097	12.3	5.7359	12.3	5.7311
12.3167	5.72798	12.3167	5.73183	12.3167	5.73745
12.3333	5.73098	12.3333	5.73349	12.3333	5.74298
12.35	5.7297	12.35	5.73264	12.35	5.74891
12.3667	5.72946	12.3667	5.73259	12.3667	5.75074
12.3833	5.72776	12.3833	5.73512	12.3833	5.73926
12.4	5.72493	12.4	5.73321	12.4	5.73207
12.4167	5.72454	12.4167	5.73529	12.4167	5.72432
12.4333	5.72512	12.4333	5.73528	12.4333	5.72047
12.45	5.72782	12.45	5.73218	12.45	5.71741
12.4667	5.72698	12.4667	5.728	12.4667	5.71673
12.4833	5.72448	12.4833	5.73283	12.4833	5.71974
12.5	5.72734	12.5	5.73271	12.5	5.72247
12.5167	5.72598	12.5167	5.73543	12.5167	5.72256
12.5333	5.72462	12.5333	5.73377	12.5333	5.72583
12.55	5.72834	12.55	5.73497	12.55	5.73062
12.5667	5.72926	12.5667	5.73575	12.5667	5.72702
12.5833	5.73161	12.5833	5.73218	12.5833	5.72437
12.6	5.73089	12.6	5.73266	12.6	5.72691
12.6167	5.73207	12.6167	5.73008	12.6167	5.7281
12.6333	5.73496	12.6333	5.734	12.6333	5.72919
12.65	5.73447	12.65	5.73385	12.65	5.72732
12.6667	5.73044	12.6667	5.73445	12.6667	5.7257
12.6833	5.73349	12.6833	5.73471	12.6833	5.72946
12.7	5.72868	12.7	5.73322	12.7	5.7266
12.7167	5.73243	12.7167	5.73474	12.7167	5.72707
12.7333	5.73101	12.7333	5.73142	12.7333	5.73044
12.75	5.72671	12.75	5.73406	12.75	5.72872
12.7667	5.72833	12.7667	5.73244	12.7667	5.72887
12.7833	5.73373	12.7833	5.73584	12.7833	5.72822
12.8	5.73186	12.8	5.73041	12.8	5.73004
12.8167	5.73118	12.8167	5.73111	12.8167	5.73367
12.8333	5.72926	12.8333	5.73404	12.8333	5.73339
12.85	5.72989	12.85	5.73263	12.85	5.72574
12.8667	5.73607	12.8667	5.73297	12.8667	5.7247
12.8833	5.7342	12.8833	5.73306	12.8833	5.72645
12.9	5.73395	12.9	5.73209	12.9	5.72378
12.9167	5.73581	12.9167	5.73126	12.9167	5.71897
12.9333	5.73304	12.9333	5.7312	12.9333	5.72066
12.95	5.72774	12.95	5.73264	12.95	5.72588
12.9667	5.72672	12.9667	5.73176	12.9667	5.7231
12.9833	5.72614	12.9833	5.72698	12.9833	5.72505
13	5.72991	13	5.72525	13	5.72656
13.0167	5.72786	13.0167	5.73174	13.0167	5.72817
13.0333	5.73062	13.0333	5.73616	13.0333	5.72878
13.05	5.72982	13.05	5.7387	13.05	5.72465
13.0667	5.72902	13.0667	5.74419	13.0667	5.72202
13.0833	5.72587	13.0833	5.74045	13.0833	5.7259
13.1	5.72853	13.1	5.73656	13.1	5.72896
13.1167	5.72859	13.1167	5.73423	13.1167	5.72874
13.1333	5.73221	13.1333	5.73186	13.1333	5.73013
13.15	5.73493	13.15	5.72998	13.15	5.73041
13.1667	5.738	13.1667	5.73053	13.1667	5.72546
13.1833	5.73584	13.1833	5.72958	13.1833	5.7266
13.2	5.73296	13.2	5.73386	13.2	5.72424
13.2167	5.73669	13.2167	5.73407	13.2167	5.72285
13.2333	5.74036	13.2333	5.73412	13.2333	5.72804
13.25	5.73875	13.25	5.73385	13.25	5.72891
13.2667	5.73539	13.2667	5.73005	13.2667	5.72755
13.2833	5.73076	13.2833	5.7371	13.2833	5.72529
13.3	5.73062	13.3	5.73539	13.3	5.72467
13.3167	5.72806	13.3167	5.73647	13.3167	5.72767
13.3333	5.72207	13.3333	5.73346	13.3333	5.72625
13.35	5.72657	13.35	5.73227	13.35	5.72737
13.3667	5.72367	13.3667	5.73123	13.3667	5.72735
13.3833	5.68163	13.3833	5.68377	13.3833	5.68454
13.4	5.60479	13.4	5.65607	13.4	5.60583
13.4167	5.54181	13.4167	5.65138	13.4167	5.53802
13.4333	5.48953	13.4333	5.66674	13.4333	5.48872
13.45	5.44835	13.45	5.68878	13.45	5.45451
13.4667	5.42041	13.4667	5.71244	13.4667	5.42114
13.4833	5.4369	13.4833	5.76545	13.4833	5.43963
13.5	5.47608	13.5	5.79787	13.5	5.47753
13.5167	5.51361	13.5167	5.80026	13.5167	5.5139
13.5333	5.5412	13.5333	5.78265	13.5333	5.53646
13.55	5.56077	13.55	5.75234	13.55	5.54936
13.5667	5.57281	13.5667	5.73031	13.5667	5.55855
13.5833	5.57806	13.5833	5.70742	13.5833	5.56272
13.6	5.58598	13.6	5.69201	13.6	5.56202
13.6167	5.59145	13.6167	5.69106	13.6167	5.56916
13.6333	5.59009	13.6333	5.69824	13.6333	5.57382
13.65	5.5908	13.65	5.70768	13.65	5.56878
13.6667	5.59687	13.6667	5.71771	13.6667	5.57145
13.6833	5.60508	13.6833	5.72551	13.6833	5.57584
13.7	5.60775	13.7	5.72493	13.7	5.57951
13.7167	5.61098	13.7167	5.72107	13.7167	5.58065
13.7333	5.61286	13.7333	5.71775	13.7333	5.58372
13.75	5.61275	13.75	5.71317	13.75	5.58209
13.7667	5.62097	13.7667	5.71951	13.7667	5.58595
13.7833	5.61834	13.7833	5.71915	13.7833	5.58958
13.8	5.6242	13.8	5.71905	13.8	5.59993
13.8167	5.63281	13.8167	5.72161	13.8167	5.61068
13.8333	5.63901	13.8333	5.72237	13.8333	5.61245
13.85	5.64528	13.85	5.72492	13.85	5.6264
13.8667	5.65146	13.8667	5.72873	13.8667	5.63235
13.8833	5.65883	13.8833	5.72886	13.8833	5.64056
13.9	5.65912	13.9	5.72932	13.9	5.65321
13.9167	5.66519	13.9167	5.72619	13.9167	5.65989
13.9333	5.67059	13.9333	5.72912	13.9333	5.66564
13.95	5.67627	13.95	5.73216	13.95	5.66838
13.9667	5.68359	13.9667	5.73013	13.9667	5.67213
13.9833	5.69182	13.9833	5.73216	13.9833	5.67821
14	5.69559	14	5.73512	14	5.68655
14.0167	5.69471	14.0167	5.73131	14.0167	5.68407
14.0333	5.69626	14.0333	5.73365	14.0333	5.68853
14.05	5.69706	14.05	5.73254	14.05	5.69293
14.0667	5.70111	14.0667	5.72844	14.0667	5.68517
14.0833	5.70558	14.0833	5.73455	14.0833	5.69398
14.1	5.70783	14.1	5.73389	14.1	5.69642
14.1167	5.70846	14.1167	5.73662	14.1167	5.69921
14.1333	5.70735	14.1333	5.73383	14.1333	5.70139
14.15	5.71158	14.15	5.73478	14.15	5.70395
14.1667	5.71266	14.1667	5.7358	14.1667	5.70776
14.1833	5.71568	14.1833	5.73478	14.1833	5.70637
14.2	5.71908	14.2	5.73244	14.2	5.70946
14.2167	5.71589	14.2167	5.73221	14.2167	5.7116
14.2333	5.7156	14.2333	5.73156	14.2333	5.70728
14.25	5.71191	14.25	5.72942	14.25	5.7114
14.2667	5.71289	14.2667	5.73304	14.2667	5.71301
14.2833	5.71616	14.2833	5.73664	14.2833	5.71335
14.3	5.71567	14.3	5.73673	14.3	5.71146
14.3167	5.71727	14.3167	5.73212	14.3167	5.71284
14.3333	5.71981	14.3333	5.73288	14.3333	5.71604
14.35	5.7229	14.35	5.73115	14.35	5.7184
14.3667	5.72349	14.3667	5.73344	14.3667	5.71865
14.3833	5.72266	14.3833	5.73353	14.3833	5.7164
14.4	5.72573	14.4	5.73441	14.4	5.71657
14.4167	5.72832	14.4167	5.73457	14.4167	5.71738
14.4333	5.72278	14.4333	5.73733	14.4333	5.71887
14.45	5.72389	14.45	5.73622	14.45	5.71775
14.4667	5.72774	14.4667	5.73266	14.4667	5.7221
14.4833	5.72524	14.4833	5.73484	14.4833	5.72171
14.5	5.71897	14.5	5.73418	14.5	5.72356
14.5167	5.72442	14.5167	5.73424	14.5167	5.72064
14.5333	5.724	14.5333	5.73202	14.5333	5.7205
14.55	5.7197	14.55	5.73188	14.55	5.72098
14.5667	5.72534	14.5667	5.73296	14.5667	5.7259
14.5833	5.72096	14.5833	5.73351	14.5833	5.72686
14.6	5.72051	14.6	5.73633	14.6	5.72258
14.6167	5.71785	14.6167	5.7357	14.6167	5.72442
14.6333	5.72231	14.6333	5.73209	14.6333	5.7218
14.65	5.72405	14.65	5.72919	14.65	5.72111
14.6667	5.72744	14.6667	5.7311	14.6667	5.72211
14.6833	5.72912	14.6833	5.72944	14.6833	5.72157
14.7	5.72174	14.7	5.73035	14.7	5.72117
14.7167	5.72097	14.7167	5.73126	14.7167	5.72224
14.7333	5.71975	14.7333	5.73029	14.7333	5.72245
14.75	5.72313	14.75	5.73202	14.75	5.71959
14.7667	5.73037	14.7667	5.73307	14.7667	5.72099
14.7833	5.72322	14.7833	5.73655	14.7833	5.72222
14.8	5.72277	14.8	5.73284	14.8	5.72097
14.8167	5.72273	14.8167	5.73248	14.8167	5.72169
14.8333	5.72526	14.8333	5.73305	14.8333	5.7244
14.85	5.7277	14.85	5.73443	14.85	5.72634
14.8667	5.72054	14.8667	5.73035	14.8667	5.72771
14.8833	5.71892	14.8833	5.73603	14.8833	5.72341
14.9	5.7196	14.9	5.73208	14.9	5.72017
14.9167	5.72176	14.9167	5.73374	14.9167	5.72091
14.9333	5.72596	14.9333	5.73015	14.9333	5.72372
14.95	5.72864	14.95	5.72922	14.95	5.72183
14.9667	5.73138	14.9667	5.72755	14.9667	5.72506
14.9833	5.72975	14.9833	5.72911	14.9833	5.72433
15	5.73049	15	5.7323	15	5.72321
15.0167	5.73046	15.0167	5.73296	15.0167	5.72533
15.0333	5.73068	15.0333	5.73232	15.0333	5.72248
15.05	5.72561	15.05	5.731	15.05	5.72563
15.0667	5.72945	15.0667	5.73056	15.0667	5.72379
15.0833	5.72641	15.0833	5.73557	15.0833	5.73216
15.1	5.73385	15.1	5.73138	15.1	5.73202
15.1167	5.732	15.1167	5.73458	15.1167	5.73141
15.1333	5.72985	15.1333	5.7368	15.1333	5.72982
15.15	5.72827	15.15	5.73329	15.15	5.72711
15.1667	5.72819	15.1667	5.73061	15.1667	5.72355
15.1833	5.72663	15.1833	5.73254	15.1833	5.72194
15.2	5.73105	15.2	5.73402	15.2	5.71971
15.2167	5.73002	15.2167	5.74088	15.2167	5.72478
15.2333	5.73104	15.2333	5.74547	15.2333	5.72335
15.25	5.72775	15.25	5.7417	15.25	5.72542
15.2667	5.73041	15.2667	5.74339	15.2667	5.7223
15.2833	5.72878	15.2833	5.7417	15.2833	5.72321
15.3	5.73101	15.3	5.74491	15.3	5.72358
15.3167	5.72724	15.3167	5.74013	15.3167	5.72408
15.3333	5.72587	15.3333	5.73572	15.3333	5.72425
15.35	5.72854	15.35	5.72792	15.35	5.72414
15.3667	5.72848	15.3667	5.72469	15.3667	5.72925
15.3833	5.72456	15.3833	5.72501	15.3833	5.72642
15.4	5.72794	15.4	5.72455	15.4	5.72459
15.4167	5.72225	15.4167	5.7304	15.4167	5.72328
15.4333	5.71716	15.4333	5.73327	15.4333	5.72444
15.45	5.71685	15.45	5.73286	15.45	5.72629
15.4667	5.72599	15.4667	5.72499	15.4667	5.72453
15.4833	5.72672	15.4833	5.72443	15.4833	5.72389
15.5	5.72609	15.5	5.72492	15.5	5.72384
15.5167	5.72802	15.5167	5.7251	15.5167	5.7249
15.5333	5.72421	15.5333	5.72936	15.5333	5.72968
15.55	5.72417	15.55	5.72858	15.55	5.72551
15.5667	5.72191	15.5667	5.73059	15.5667	5.72578
15.5833	5.72615	15.5833	5.72714	15.5833	5.72665
15.6	5.72672	15.6	5.72779	15.6	5.72713
15.6167	5.72777	15.6167	5.72725	15.6167	5.72758
15.6333	5.72942	15.6333	5.72878	15.6333	5.72263
15.65	5.72718	15.65	5.72779	15.65	5.7261
15.6667	5.72464	15.6667	5.72866	15.6667	5.72263
15.6833	5.72462	15.6833	5.72846	15.6833	5.7345
15.7	5.72594	15.7	5.72816	15.7	5.73698
15.7167	5.72479	15.7167	5.72641	15.7167	5.73226
15.7333	5.72663	15.7333	5.72551	15.7333	5.72965
15.75	5.7238	15.75	5.72859	15.75	5.72431
15.7667	5.72201	15.7667	5.7317	15.7667	5.7256
15.7833	5.7196	15.7833	5.73156	15.7833	5.72173
15.8	5.71501	15.8	5.72597	15.8	5.7195
15.8167	5.71677	15.8167	5.7322	15.8167	5.72333
15.8333	5.71926	15.8333	5.73311	15.8333	5.7247
15.85	5.72785	15.85	5.73427	15.85	5.72094
15.8667	5.731	15.8667	5.72994	15.8667	5.72259
15.8833	5.70069	15.8833	5.69143	15.8833	5.69551
15.9	5.64041	15.9	5.66107	15.9	5.64728
15.9167	5.59129	15.9167	5.65392	15.9167	5.60321
15.9333	5.55287	15.9333	5.66126	15.9333	5.5613
15.95	5.52111	15.95	5.67962	15.95	5.53523
15.9667	5.50099	15.9667	5.7082	15.9667	5.51866
15.9833	5.51422	15.9833	5.77701	15.9833	5.52918
16	5.54579	16	5.81366	16	5.55575
16.0167	5.57111	16.0167	5.81746	16.0167	5.57697
16.0333	5.5886	16.0333	5.79661	16.0333	5.59397
16.05	5.59954	16.05	5.75667	16.05	5.6005
16.0667	5.60587	16.0667	5.72278	16.0667	5.60628
16.0833	5.60604	16.0833	5.70042	16.0833	5.6103
16.1	5.61292	16.1	5.68843	16.1	5.60786
16.1167	5.62059	16.1167	5.68251	16.1167	5.60879
16.1333	5.62182	16.1333	5.68668	16.1333	5.60746
16.15	5.63489	16.15	5.69923	16.15	5.60965
16.1667	5.63669	16.1667	5.70962	16.1667	5.6147
16.1833	5.63904	16.1833	5.71579	16.1833	5.61774
16.2	5.6416	16.2	5.71627	16.2	5.62032
16.2167	5.63766	16.2167	5.71665	16.2167	5.61406
16.2333	5.63546	16.2333	5.71102	16.2333	5.61376
16.25	5.63704	16.25	5.70871	16.25	5.62079
16.2667	5.6344	16.2667	5.7138	16.2667	5.621
16.2833	5.63909	16.2833	5.71383	16.2833	5.62832
16.3	5.6405	16.3	5.71714	16.3	5.63324
16.3167	5.6436	16.3167	5.72241	16.3167	5.63939
16.3333	5.65141	16.3333	5.72284	16.3333	5.6454
16.35	5.65471	16.35	5.72075	16.35	5.65059
16.3667	5.65638	16.3667	5.72538	16.3667	5.65773
16.3833	5.66142	16.3833	5.72678	16.3833	5.66093
16.4	5.66759	16.4	5.72763	16.4	5.66421
16.4167	5.6754	16.4167	5.72759	16.4167	5.66923
16.4333	5.68526	16.4333	5.72559	16.4333	5.67698
16.45	5.68705	16.45	5.72895	16.45	5.68069
16.4667	5.68608	16.4667	5.73095	16.4667	5.68428
16.4833	5.69414	16.4833	5.72658	16.4833	5.69093
16.5	5.69503	16.5	5.72553	16.5	5.68985
16.5167	5.69892	16.5167	5.73147	16.5167	5.69292
16.5333	5.70085	16.5333	5.73045	16.5333	5.69537
16.55	5.70232	16.55	5.73206	16.55	5.69641
16.5667	5.70602	16.5667	5.73203	16.5667	5.69967
16.5833	5.70495	16.5833	5.73309	16.5833	5.6991
16.6	5.70573	16.6	5.73131	16.6	5.70368
16.6167	5.70276	16.6167	5.72874	16.6167	5.70492
16.6333	5.70316	16.6333	5.73053	16.6333	5.70576
16.65	5.70364	16.65	5.73245	16.65	5.70433
16.6667	5.70474	16.6667	5.73274	16.6667	5.70736
16.6833	5.70379	16.6833	5.73374	16.6833	5.70414
16.7	5.71212	16.7	5.72932	16.7	5.70987
16.7167	5.71461	16.7167	5.72823	16.7167	5.70629
16.7333	5.71686	16.7333	5.73151	16.7333	5.71054
16.75	5.71673	16.75	5.73083	16.75	5.71167
16.7667	5.72066	16.7667	5.72966	16.7667	5.71311
16.7833	5.7186	16.7833	5.72894	16.7833	5.71296
16.8	5.71966	16.8	5.72935	16.8	5.71459
16.8167	5.71796	16.8167	5.73384	16.8167	5.7138
16.8333	5.72023	16.8333	5.73448	16.8333	5.7191
16.85	5.72437	16.85	5.73362	16.85	5.71305
16.8667	5.72212	16.8667	5.73528	16.8667	5.71638
16.8833	5.71714	16.8833	5.73638	16.8833	5.71301
16.9	5.71631	16.9	5.73392	16.9	5.71277
16.9167	5.71552	16.9167	5.73625	16.9167	5.71516
16.9333	5.72148	16.9333	5.7343	16.9333	5.71698
16.95	5.725	16.95	5.72884	16.95	5.71477
16.9667	5.72323	16.9667	5.73275	16.9667	5.71664
16.9833	5.72412	16.9833	5.73308	16.9833	5.71628
17	5.72125	17	5.73196	17	5.71606
17.0167	5.72328	17.0167	5.73208	17.0167	5.71778
17.0333	5.72217	17.0333	5.73562	17.0333	5.71827
17.05	5.72267	17.05	5.73448	17.05	5.71789
17.0667	5.71946	17.0667	5.7321	17.0667	5.7206
17.0833	5.71939	17.0833	5.72984	17.0833	5.71635
17.1	5.72273	17.1	5.73266	17.1	5.7183
17.1167	5.7223	17.1167	5.73341	17.1167	5.72076
17.1333	5.71965	17.1333	5.73075	17.1333	5.71674
17.15	5.72139	17.15	5.733	17.15	5.7193
17.1667	5.72373	17.1667	5.73038	17.1667	5.72207
17.1833	5.72362	17.1833	5.73199	17.1833	5.71866
17.2	5.72275	17.2	5.72587	17.2	5.72238
17.2167	5.72017	17.2167	5.729	17.2167	5.72204
17.2333	5.71667	17.2333	5.72707	17.2333	5.72136
17.25	5.72399	17.25	5.72926	17.25	5.7178
17.2667	5.72267	17.2667	5.73029	17.2667	5.72024
17.2833	5.71801	17.2833	5.73312	17.2833	5.72133
17.3	5.71301	17.3	5.73487	17.3	5.72331
17.3167	5.71521	17.3167	5.73335	17.3167	5.72542
17.3333	5.71946	17.3333	5.73128	17.3333	5.71979
17.35	5.72674	17.35	5.73563	17.35	5.71957
17.3667	5.72949	17.3667	5.73509	17.3667	5.71908
17.3833	5.73458	17.3833	5.73395	17.3833	5.71941
17.4	5.7307	17.4	5.73178	17.4	5.71767
17.4167	5.7301	17.4167	5.73464	17.4167	5.72302
17.4333	5.73455	17.4333	5.73354	17.4333	5.72066
17.45	5.73141	17.45	5.72727	17.45	5.72325
17.4667	5.73195	17.4667	5.7345	17.4667	5.72269
17.4833	5.72607	17.4833	5.73353	17.4833	5.72281
17.5	5.72769	17.5	5.72841	17.5	5.72265
17.5167	5.73056	17.5167	5.723	17.5167	5.71966
17.5333	5.72853	17.5333	5.7238	17.5333	5.71881
17.55	5.72526	17.55	5.72065	17.55	5.72278
17.5667	5.72561	17.5667	5.72307	17.5667	5.72154
17.5833	5.72763	17.5833	5.72503	17.5833	5.72885
17.6	5.7228	17.6	5.72568	17.6	5.72693
17.6167	5.72231	17.6167	5.72595	17.6167	5.72488
17.6333	5.72342	17.6333	5.72964	17.6333	5.72222
17.65	5.72438	17.65	5.72863	17.65	5.72245
17.6667	5.72441	17.6667	5.73073	17.6667	5.71984
17.6833	5.72991	17.6833	5.73017	17.6833	5.71513
17.7	5.72644	17.7	5.72939	17.7	5.72092
17.7167	5.7227	17.7167	5.72792	17.7167	5.72078
17.7333	5.72174	17.7333	5.72618	17.7333	5.72117
17.75	5.72357	17.75	5.73009	17.75	5.72325
17.7667	5.72385	17.7667	5.72913	17.7667	5.72207
17.7833	5.72937	17.7833	5.72909	17.7833	5.72049
17.8	5.72553	17.8	5.73195	17.8	5.72156
17.8167	5.7187	17.8167	5.72923	17.8167	5.72518
17.8333	5.71786	17.8333	5.72784	17.8333	5.72254
17.85	5.72027	17.85	5.72663	17.85	5.7192
17.8667	5.72628	17.8667	5.7284	17.8667	5.71571
17.8833	5.72297	17.8833	5.72631	17.8833	5.71778
17.9	5.72166	17.9	5.72768	17.9	5.71918
17.9167	5.71397	17.9167	5.72904	17.9167	5.72204
17.9333	5.70684	17.9333	5.72882	17.9333	5.72195
17.95	5.7057	17.95	5.73044	17.95	5.72031
17.9667	5.71286	17.9667	5.7291	17.9667	5.7189
17.9833	5.71749	17.9833	5.73232	17.9833	5.71954
18	5.71926	18	5.73026	18	5.7206
18.0167	5.72199	18.0167	5.73188	18.0167	5.72308
18.0333	5.72585	18.0333	5.7295	18.0333	5.72257
18.05	5.73133	18.05	5.73139	18.05	5.7219
18.0667	5.72925	18.0667	5.73292	18.0667	5.7205
18.0833	5.73313	18.0833	5.73351	18.0833	5.72359
18.1	5.73008	18.1	5.73456	18.1	5.72316
18.1167	5.7262	18.1167	5.73019	18.1167	5.72893
18.1333	5.73105	18.1333	5.72633	18.1333	5.72963
18.15	5.73113	18.15	5.72443	18.15	5.73159
18.1667	5.72706	18.1667	5.72595	18.1667	5.72594
18.1833	5.72985	18.1833	5.72446	18.1833	5.72276
18.2	5.72751	18.2	5.72992	18.2	5.72344
18.2167	5.7251	18.2167	5.73037	18.2167	5.72399
18.2333	5.72389	18.2333	5.72601	18.2333	5.71984
18.25	5.72483	18.25	5.72479	18.25	5.71863
18.2667	5.72474	18.2667	5.73168	18.2667	5.71783
18.2833	5.72606	18.2833	5.72988	18.2833	5.72264
18.3	5.7272	18.3	5.73276	18.3	5.72118
18.3167	5.72484	18.3167	5.72745	18.3167	5.72196
18.3333	5.72528	18.3333	5.72851	18.3333	5.71886
18.35	5.72898	18.35	5.73078	18.35	5.72131
18.3667	5.72127	18.3667	5.73392	18.3667	5.72155
18.3833	5.70263	18.3833	5.6863	18.3833	5.70589
18.4	5.66324	18.4	5.65059	18.4	5.67059
18.4167	5.62894	18.4167	5.63855	18.4167	5.64033
18.4333	5.60242	18.4333	5.64335	18.4333	5.61573
18.45	5.57758	18.45	5.65896	18.45	5.59687
18.4667	5.56459	18.4667	5.67999	18.4667	5.59036
18.4833	5.57522	18.4833	5.73713	18.4833	5.59546
18.5	5.5932	18.5	5.77904	18.5	5.61584
18.5167	5.60653	18.5167	5.78989	18.5167	5.62999
18.5333	5.61783	18.5333	5.78374	18.5333	5.64357
18.55	5.6294	18.55	5.76148	18.55	5.65116
18.5667	5.63584	18.5667	5.7343	18.5667	5.65056
18.5833	5.6399	18.5833	5.71705	18.5833	5.65107
18.6	5.64414	18.6	5.70162	18.6	5.65085
18.6167	5.64095	18.6167	5.69908	18.6167	5.65213
18.6333	5.6419	18.6333	5.7077	18.6333	5.64963
18.65	5.64707	18.65	5.71383	18.65	5.64859
18.6667	5.65149	18.6667	5.71784	18.6667	5.65211
18.6833	5.65178	18.6833	5.71935	18.6833	5.65226
18.7	5.65397	18.7	5.72459	18.7	5.65573
18.7167	5.65849	18.7167	5.71896	18.7167	5.65685
18.7333	5.65948	18.7333	5.71731	18.7333	5.65527
18.75	5.66018	18.75	5.71376	18.75	5.65891
18.7667	5.6645	18.7667	5.71213	18.7667	5.66473
18.7833	5.66528	18.7833	5.71142	18.7833	5.66814
18.8	5.6676	18.8	5.71365	18.8	5.67117
18.8167	5.6729	18.8167	5.72001	18.8167	5.6768
18.8333	5.67767	18.8333	5.72091	18.8333	5.67717
18.85	5.67776	18.85	5.72327	18.85	5.67915
18.8667	5.67861	18.8667	5.72534	18.8667	5.67925
18.8833	5.67434	18.8833	5.72352	18.8833	5.68161
18.9	5.67696	18.9	5.72574	18.9	5.68199
18.9167	5.68382	18.9167	5.72734	18.9167	5.68403
18.9333	5.68379	18.9333	5.73113	18.9333	5.68423
18.95	5.68797	18.95	5.72954	18.95	5.69357
18.9667	5.69283	18.9667	5.72923	18.9667	5.6992
18.9833	5.69716	18.9833	5.72193	18.9833	5.70463
19	5.70091	19	5.72161	19	5.71221
19.0167	5.69742	19.0167	5.72829	19.0167	5.71594
19.0333	5.70162	19.0333	5.73095	19.0333	5.72106
19.05	5.70129	19.05	5.7279	19.05	5.72067
19.0667	5.70204	19.0667	5.73135	19.0667	5.71912
19.0833	5.70315	19.0833	5.7307	19.0833	5.71059
19.1	5.70258	19.1	5.73113	19.1	5.70489
19.1167	5.70444	19.1167	5.7298	19.1167	5.69911
19.1333	5.7087	19.1333	5.7301	19.1333	5.69777
19.15	5.70882	19.15	5.73133	19.15	5.70445
19.1667	5.71076	19.1667	5.7349	19.1667	5.70381
19.1833	5.70663	19.1833	5.73154	19.1833	5.70425
19.2	5.7134	19.2	5.73011	19.2	5.7058
19.2167	5.71433	19.2167	5.73011	19.2167	5.71136
19.2333	5.71533	19.2333	5.72883	19.2333	5.71902
19.25	5.7194	19.25	5.72796	19.25	5.71982
19.2667	5.72679	19.2667	5.72828	19.2667	5.71692
19.2833	5.73291	19.2833	5.72616	19.2833	5.71685
19.3	5.72435	19.3	5.72837	19.3	5.70765
19.3167	5.71874	19.3167	5.72698	19.3167	5.71515
19.3333	5.71569	19.3333	5.73038	19.3333	5.72091
19.35	5.71314	19.35	5.73234	19.35	5.72598
19.3667	5.71523	19.3667	5.72777	19.3667	5.71931
19.3833	5.71383	19.3833	5.72685	19.3833	5.71647
19.4	5.71315	19.4	5.73073	19.4	5.71524
19.4167	5.71469	19.4167	5.73264	19.4167	5.70865
19.4333	5.71424	19.4333	5.7304	19.4333	5.70796
19.45	5.71114	19.45	5.73452	19.45	5.7084
19.4667	5.71115	19.4667	5.73295	19.4667	5.70896
19.4833	5.71049	19.4833	5.73266	19.4833	5.70911
19.5	5.71346	19.5	5.73276	19.5	5.71495
19.5167	5.71628	19.5167	5.72792	19.5167	5.72248
19.5333	5.71947	19.5333	5.72538	19.5333	5.72089
19.55	5.7228	19.55	5.72359	19.55	5.71674
19.5667	5.72707	19.5667	5.72777	19.5667	5.72051
19.5833	5.72624	19.5833	5.732	19.5833	5.717
19.6	5.71491	19.6	5.73414	19.6	5.71814
19.6167	5.71097	19.6167	5.74112	19.6167	5.7216
19.6333	5.71299	19.6333	5.74075	19.6333	5.71744
19.65	5.71614	19.65	5.73614	19.65	5.71395
19.6667	5.71682	19.6667	5.72673	19.6667	5.72365
19.6833	5.72038	19.6833	5.7287	19.6833	5.7313
19.7	5.72589	19.7	5.73153	19.7	5.72669
19.7167	5.72361	19.7167	5.72904	19.7167	5.7221
19.7333	5.72606	19.7333	5.72816	19.7333	5.71655
19.75	5.72517	19.75	5.72769	19.75	5.71585
19.7667	5.72417	19.7667	5.73363	19.7667	5.71154
19.7833	5.71922	19.7833	5.73664	19.7833	5.7155
19.8	5.71866	19.8	5.74013	19.8	5.71896
19.8167	5.71655	19.8167	5.7369	19.8167	5.72477
19.8333	5.71396	19.8333	5.73924	19.8333	5.72245
19.85	5.72166	19.85	5.73222	19.85	5.71645
19.8667	5.72562	19.8667	5.72743	19.8667	5.71787
19.8833	5.72746	19.8833	5.7313	19.8833	5.71753
19.9	5.72172	19.9	5.73065	19.9	5.71643
19.9167	5.71882	19.9167	5.72784	19.9167	5.72327
19.9333	5.71733	19.9333	5.72826	19.9333	5.72155
19.95	5.71919	19.95	5.72676	19.95	5.7221
19.9667	5.71489	19.9667	5.72291	19.9667	5.71911
19.9833	5.71408	19.9833	5.72308	19.9833	5.71931
20	5.71391	20	5.72162	20	5.71554
20.0167	5.71837	20.0167	5.72373	20.0167	5.71923
20.0333	5.72264	20.0333	5.72318	20.0333	5.71746
20.05	5.72551	20.05	5.7255	20.05	5.71477
20.0667	5.71893	20.0667	5.72265	20.0667	5.72087
20.0833	5.7202	20.0833	5.72414	20.0833	5.72025
20.1	5.7186	20.1	5.72437	20.1	5.72267
20.1167	5.71798	20.1167	5.72325	20.1167	5.71838
20.1333	5.71881	20.1333	5.72562	20.1333	5.71721
20.15	5.71919	20.15	5.72726	20.15	5.71908
20.1667	5.71757	20.1667	5.72748	20.1667	5.71701
20.1833	5.71758	20.1833	5.725	20.1833	5.71614
20.2	5.72007	20.2	5.72566	20.2	5.72076
20.2167	5.72714	20.2167	5.7265	20.2167	5.72263
20.2333	5.7282	20.2333	5.72669	20.2333	5.71911
20.25	5.73157	20.25	5.73001	20.25	5.71655
20.2667	5.73296	20.2667	5.73023	20.2667	5.71861
20.2833	5.72846	20.2833	5.72558	20.2833	5.71749
20.3	5.72914	20.3	5.72596	20.3	5.72365
20.3167	5.72585	20.3167	5.72333	20.3167	5.7231
20.3333	5.7267	20.3333	5.72666	20.3333	5.71616
20.35	5.72483	20.35	5.72597	20.35	5.71854
20.3667	5.71915	20.3667	5.72679	20.3667	5.71937
20.3833	5.71522	20.3833	5.72848	20.3833	5.7195
20.4	5.71335	20.4	5.72451	20.4	5.71926
20.4167	5.70909	20.4167	5.7274	20.4167	5.71841
20.4333	5.71381	20.4333	5.7284	20.4333	5.72027
20.45	5.72408	20.45	5.72829	20.45	5.71639
20.4667	5.72557	20.4667	5.72828	20.4667	5.71977
20.4833	5.73107	20.4833	5.72725	20.4833	5.71984
20.5	5.73206	20.5	5.72395	20.5	5.72273
20.5167	5.73024	20.5167	5.72519	20.5167	5.7172
20.5333	5.72656	20.5333	5.72678	20.5333	5.72063
20.55	5.72402	20.55	5.72221	20.55	5.71961
20.5667	5.72119	20.5667	5.72435	20.5667	5.72107
20.5833	5.72186	20.5833	5.72497	20.5833	5.72243
20.6	5.72152	20.6	5.72525	20.6	5.71677
20.6167	5.72075	20.6167	5.729	20.6167	5.71504
20.6333	5.71986	20.6333	5.72899	20.6333	5.715
20.65	5.7172	20.65	5.73077	20.65	5.7209
20.6667	5.71725	20.6667	5.73011	20.6667	5.72085
20.6833	5.7197	20.6833	5.72715	20.6833	5.71932
20.7	5.72066	20.7	5.72756	20.7	5.721
20.7167	5.71638	20.7167	5.7285	20.7167	5.72038
20.7333	5.71699	20.7333	5.72708	20.7333	5.72552
20.75	5.72407	20.75	5.72532	20.75	5.71949
20.7667	5.72515	20.7667	5.72588	20.7667	5.72077
20.7833	5.72623	20.7833	5.72705	20.7833	5.72317
20.8	5.72577	20.8	5.72892	20.8	5.719
20.8167	5.73023	20.8167	5.73067	20.8167	5.7202
20.8333	5.73088	20.8333	5.73129	20.8333	5.7199
20.85	5.72612	20.85	5.72898	20.85	5.71881
20.8667	5.72228	20.8667	5.72795	20.8667	5.7184
20.8833	5.70692	20.8833	5.69972	20.8833	5.71241
20.9	5.67435	20.9	5.65891	20.9	5.69287
20.9167	5.65145	20.9167	5.64757	20.9167	5.66501
20.9333	5.63555	20.9333	5.64818	20.9333	5.65016
20.95	5.61942	20.95	5.65918	20.95	5.63959
20.9667	5.61167	20.9667	5.67693	20.9667	5.63008
20.9833	5.61549	20.9833	5.72219	20.9833	5.6346
21	5.6351	21	5.77138	21	5.65269
21.0167	5.65163	21.0167	5.78476	21.0167	5.67213
21.0333	5.66433	21.0333	5.78308	21.0333	5.67609
21.05	5.66572	21.05	5.76602	21.05	5.67601
21.0667	5.66738	21.0667	5.73991	21.0667	5.67336
21.0833	5.67107	21.0833	5.71546	21.0833	5.67193
21.1	5.67001	21.1	5.69727	21.1	5.67458
21.1167	5.66904	21.1167	5.68951	21.1167	5.67602
21.1333	5.67078	21.1333	5.69336	21.1333	5.67569
21.15	5.67487	21.15	5.70861	21.15	5.6745
21.1667	5.67471	21.1667	5.71412	21.1667	5.67336
21.1833	5.6718	21.1833	5.7329	21.1833	5.68035
21.2	5.67217	21.2	5.73758	21.2	5.67754
21.2167	5.67057	21.2167	5.73926	21.2167	5.67907
21.2333	5.67297	21.2333	5.73727	21.2333	5.67853
21.25	5.67251	21.25	5.72273	21.25	5.68158
21.2667	5.67613	21.2667	5.71482	21.2667	5.68336
21.2833	5.67761	21.2833	5.71283	21.2833	5.68269
21.3	5.68584	21.3	5.70868	21.3	5.68373
21.3167	5.69016	21.3167	5.71202	21.3167	5.68634
21.3333	5.70102	21.3333	5.71892	21.3333	5.69245
21.35	5.70323	21.35	5.72039	21.35	5.69205
21.3667	5.699	21.3667	5.72141	21.3667	5.69431
21.3833	5.70057	21.3833	5.72037	21.3833	5.69604
21.4	5.70157	21.4	5.72442	21.4	5.69835
21.4167	5.70212	21.4167	5.72735	21.4167	5.69834
21.4333	5.70368	21.4333	5.73275	21.4333	5.70225
21.45	5.70437	21.45	5.73279	21.45	5.705
21.4667	5.70599	21.4667	5.73256	21.4667	5.70975
21.4833	5.71295	21.4833	5.72656	21.4833	5.71641
21.5	5.70784	21.5	5.72739	21.5	5.72391
21.5167	5.70958	21.5167	5.72592	21.5167	5.72486
21.5333	5.70214	21.5333	5.72778	21.5333	5.72174
21.55	5.70167	21.55	5.72785	21.55	5.72466
21.5667	5.70233	21.5667	5.72654	21.5667	5.72347
21.5833	5.70519	21.5833	5.72785	21.5833	5.72137
21.6	5.71002	21.6	5.72912	21.6	5.71633
21.6167	5.7085	21.6167	5.73268	21.6167	5.7163
21.6333	5.70936	21.6333	5.73255	21.6333	5.71719
21.65	5.70996	21.65	5.73201	21.65	5.71897
21.6667	5.70393	21.6667	5.72735	21.6667	5.72049
21.6833	5.70428	21.6833	5.72822	21.6833	5.7134
21.7	5.70458	21.7	5.73028	21.7	5.70852
21.7167	5.71205	21.7167	5.72955	21.7167	5.70541
21.7333	5.71602	21.7333	5.73229	21.7333	5.70478
21.75	5.71565	21.75	5.72962	21.75	5.70359
21.7667	5.71732	21.7667	5.72736	21.7667	5.70369
21.7833	5.71968	21.7833	5.72555	21.7833	5.70953
21.8	5.72329	21.8	5.72329	21.8	5.71062
21.8167	5.71829	21.8167	5.71577	21.8167	5.71191
21.8333	5.71781	21.8333	5.71912	21.8333	5.71311
21.85	5.71947	21.85	5.71847	21.85	5.71216
21.8667	5.71966	21.8667	5.72066	21.8667	5.71177
21.8833	5.71989	21.8833	5.72616	21.8833	5.71283
21.9	5.71868	21.9	5.73171	21.9	5.7114
21.9167	5.72047	21.9167	5.73088	21.9167	5.71251
21.9333	5.72027	21.9333	5.73082	21.9333	5.71435
21.95	5.72348	21.95	5.7329	21.95	5.71419
21.9667	5.7205	21.9667	5.7354	21.9667	5.71336
21.9833	5.72053	21.9833	5.73501	21.9833	5.71521
22	5.72182	22	5.73052	22	5.71538
22.0167	5.7168	22.0167	5.72752	22.0167	5.71838
22.0333	5.71768	22.0333	5.73052	22.0333	5.71485
22.05	5.71784	22.05	5.72385	22.05	5.72415
22.0667	5.71934	22.0667	5.72929	22.0667	5.72757
22.0833	5.72027	22.0833	5.73263	22.0833	5.72579
22.1	5.72208	22.1	5.72811	22.1	5.72346
22.1167	5.72301	22.1167	5.73081	22.1167	5.7193
22.1333	5.72621	22.1333	5.72621	22.1333	5.71441
22.15	5.72011	22.15	5.73115	22.15	5.71182
22.1667	5.71451	22.1667	5.72979	22.1667	5.71315
22.1833	5.71104	22.1833	5.72984	22.1833	5.71162
22.2	5.71281	22.2	5.73217	22.2	5.716
22.2167	5.71125	22.2167	5.72977	22.2167	5.72313
22.2333	5.71253	22.2333	5.729	22.2333	5.72752
22.25	5.72023	22.25	5.73011	22.25	5.72046
22.2667	5.72625	22.2667	5.7266	22.2667	5.71844
22.2833	5.72781	22.2833	5.72931	22.2833	5.71278
22.3	5.72512	22.3	5.72479	22.3	5.71349
22.3167	5.7226	22.3167	5.72615	22.3167	5.71292
22.3333	5.72228	22.3333	5.72811	22.3333	5.71389
22.35	5.71896	22.35	5.72617	22.35	5.71714
22.3667	5.72266	22.3667	5.72493	22.3667	5.71498
22.3833	5.72541	22.3833	5.72598	22.3833	5.71799
22.4	5.72665	22.4	5.72363	22.4	5.71445
22.4167	5.7241	22.4167	5.72071	22.4167	5.71574
22.4333	5.72241	22.4333	5.72315	22.4333	5.71423
22.45	5.72048	22.45	5.72517	22.45	5.71302
22.4667	5.71846	22.4667	5.72586	22.4667	5.71244
22.4833	5.71607	22.4833	5.72324	22.4833	5.72089
22.5	5.72205	22.5	5.7282	22.5	5.72805
22.5167	5.72171	22.5167	5.73084	22.5167	5.72625
22.5333	5.71873	22.5333	5.7293	22.5333	5.72027
22.55	5.72238	22.55	5.72737	22.55	5.72243
22.5667	5.72467	22.5667	5.72769	22.5667	5.72174
22.5833	5.72292	22.5833	5.7303	22.5833	5.72554
22.6	5.72453	22.6	5.72311	22.6	5.72543
22.6167	5.7299	22.6167	5.72349	22.6167	5.72486
22.6333	5.72621	22.6333	5.72382	22.6333	5.7198
22.65	5.71678	22.65	5.72689	22.65	5.71848
22.6667	5.71246	22.6667	5.72605	22.6667	5.71356
22.6833	5.71331	22.6833	5.72493	22.6833	5.71264
22.7	5.70882	22.7	5.71956	22.7	5.71628
22.7167	5.70642	22.7167	5.72412	22.7167	5.71637
22.7333	5.70611	22.7333	5.71863	22.7333	5.71458
22.75	5.71305	22.75	5.72325	22.75	5.71495
22.7667	5.72302	22.7667	5.71694	22.7667	5.71468
22.7833	5.72914	22.7833	5.71299	22.7833	5.71449
22.8	5.73056	22.8	5.71749	22.8	5.71486
22.8167	5.73442	22.8167	5.72413	22.8167	5.70841
22.8333	5.73663	22.8333	5.72509	22.8333	5.71442
22.85	5.7342	22.85	5.72141	22.85	5.71505
22.8667	5.73661	22.8667	5.7271	22.8667	5.71463
22.8833	5.72975	22.8833	5.72706	22.8833	5.71763
22.9	5.71955	22.9	5.72967	22.9	5.71125
22.9167	5.70427	22.9167	5.73055	22.9167	5.71201
22.9333	5.70337	22.9333	5.72931	22.9333	5.71191
22.95	5.70645	22.95	5.72953	22.95	5.71779
22.9667	5.71034	22.9667	5.72944	22.9667	5.71644
22.9833	5.71328	22.9833	5.73077	22.9833	5.71449
23	5.71776	23	5.7282	23	5.71813
23.0167	5.72047	23.0167	5.72764	23.0167	5.7208
23.0333	5.7179	23.0333	5.72701	23.0333	5.7211
23.05	5.71486	23.05	5.72025	23.05	5.72755
23.0667	5.71449	23.0667	5.71948	23.0667	5.73042
23.0833	5.72165	23.0833	5.72035	23.0833	5.73231
23.1	5.72377	23.1	5.72868	23.1	5.73531
23.1167	5.71623	23.1167	5.72982	23.1167	5.72834
23.1333	5.71298	23.1333	5.73413	23.1333	5.72032
23.15	5.70724	23.15	5.7339	23.15	5.72007
23.1667	5.70536	23.1667	5.73098	23.1667	5.71501
23.1833	5.71012	23.1833	5.73236	23.1833	5.71843
23.2	5.71848	23.2	5.72936	23.2	5.7149
23.2167	5.72479	23.2167	5.728	23.2167	5.71082
23.2333	5.73031	23.2333	5.72943	23.2333	5.7147
23.25	5.73388	23.25	5.72979	23.25	5.71648
23.2667	5.73395	23.2667	5.7307	23.2667	5.71689
23.2833	5.72418	23.2833	5.73127	23.2833	5.71217
23.3	5.7195	23.3	5.73305	23.3	5.71265
23.3167	5.72186	23.3167	5.73017	23.3167	5.71135
23.3333	5.72337	23.3333	5.72829	23.3333	5.71442
23.35	5.72368	23.35	5.7277	23.35	5.71329
23.3667	5.72267	23.3667	5.72965	23.3667	5.71218
23.3833	5.70729	23.3833	5.71185	23.3833	5.70652
23.4	5.68478	23.4	5.6685	23.4	5.69153
23.4167	5.6616	23.4167	5.64908	23.4167	5.6681
23.4333	5.65017	23.4333	5.64909	23.4333	5.65871
23.45	5.65419	23.45	5.65333	23.45	5.65209
23.4667	5.65255	23.4667	5.66882	23.4667	5.64669
23.4833	5.65771	23.4833	5.70527	23.4833	5.6553
23.5	5.66594	23.5	5.75138	23.5	5.66927
23.5167	5.67529	23.5167	5.76965	23.5167	5.68256
23.5333	5.68437	23.5333	5.77667	23.5333	5.6862
23.55	5.68974	23.55	5.76251	23.55	5.69073
23.5667	5.68796	23.5667	5.73768	23.5667	5.69065
23.5833	5.68161	23.5833	5.71587	23.5833	5.68937
23.6	5.68786	23.6	5.6989	23.6	5.69119
23.6167	5.69508	23.6167	5.6915	23.6167	5.69197
23.6333	5.69886	23.6333	5.69263	23.6333	5.69087
23.65	5.69705	23.65	5.70104	23.65	5.6952
23.6667	5.6937	23.6667	5.70836	23.6667	5.6943
23.6833	5.69227	23.6833	5.71523	23.6833	5.69355
23.7	5.6878	23.7	5.71499	23.7	5.69594
23.7167	5.69374	23.7167	5.71278	23.7167	5.69842
23.7333	5.69811	23.7333	5.71048	23.7333	5.69636
23.75	5.69856	23.75	5.71302	23.75	5.69937
23.7667	5.69464	23.7667	5.71367	23.7667	5.6976
23.7833	5.69272	23.7833	5.70664	23.7833	5.69446
23.8	5.69365	23.8	5.70982	23.8	5.69711
23.8167	5.695	23.8167	5.71329	23.8167	5.69878
23.8333	5.69574	23.8333	5.71905	23.8333	5.69997
23.85	5.69607	23.85	5.72219	23.85	5.70172
23.8667	5.69503	23.8667	5.72456	23.8667	5.6986
23.8833	5.69687	23.8833	5.72705	23.8833	5.70005
23.9	5.70156	23.9	5.72897	23.9	5.70632
23.9167	5.70295	23.9167	5.72879	23.9167	5.70556
23.9333	5.70502	23.9333	5.7246	23.9333	5.70584
23.95	5.70675	23.95	5.721	23.95	5.70397
23.9667	5.70811	23.9667	5.7213	23.9667	5.70725
23.9833	5.70879	23.9833	5.72039	23.9833	5.71
24	5.7106	24	5.72022	24	5.71123
24.0167	5.71762	24.0167	5.71821	24.0167	5.70671
24.0333	5.72016	24.0333	5.72252	24.0333	5.71306
24.05	5.72243	24.05	5.72294	24.05	5.71045
24.0667	5.71728	24.0667	5.72513	24.0667	5.70965
24.0833	5.71116	24.0833	5.72431	24.0833	5.71194
24.1	5.71121	24.1	5.72848	24.1	5.71024
24.1167	5.71355	24.1167	5.73073	24.1167	5.7128
24.1333	5.71241	24.1333	5.73663	24.1333	5.71562
24.15	5.71442	24.15	5.73961	24.15	5.71346
24.1667	5.71418	24.1667	5.73346	24.1667	5.71008
24.1833	5.71618	24.1833	5.73059	24.1833	5.70867
24.2	5.7193	24.2	5.72964	24.2	5.71258
24.2167	5.71764	24.2167	5.72236	24.2167	5.71551
24.2333	5.70816	24.2333	5.71742	24.2333	5.7112
24.25	5.70669	24.25	5.7193	24.25	5.71197
24.2667	5.71024	24.2667	5.72017	24.2667	5.71587
24.2833	5.71353	24.2833	5.72346	24.2833	5.71334
24.3	5.71673	24.3	5.72716	24.3	5.71755
24.3167	5.71921	24.3167	5.72947	24.3167	5.71468
24.3333	5.71959	24.3333	5.72154	24.3333	5.71077
24.35	5.72044	24.35	5.72041	24.35	5.71322
24.3667	5.7182	24.3667	5.71946	24.3667	5.71285
24.3833	5.72152	24.3833	5.7078	24.3833	5.71013
24.4	5.717	24.4	5.71697	24.4	5.71177
24.4167	5.72572	24.4167	5.72092	24.4167	5.71246
24.4333	5.72384	24.4333	5.72775	24.4333	5.71366
24.45	5.72166	24.45	5.7277	24.45	5.71514
24.4667	5.72123	24.4667	5.72826	24.4667	5.71707
24.4833	5.72281	24.4833	5.72386	24.4833	5.71623
24.5	5.72191	24.5	5.72416	24.5	5.7199
24.5167	5.72054	24.5167	5.7223	24.5167	5.71364
24.5333	5.72343	24.5333	5.72344	24.5333	5.71139
24.55	5.73104	24.55	5.72296	24.55	5.71708
24.5667	5.73134	24.5667	5.72391	24.5667	5.71558
24.5833	5.72134	24.5833	5.72224	24.5833	5.71258
24.6	5.71566	24.6	5.72693	24.6	5.71479
24.6167	5.71039	24.6167	5.72573	24.6167	5.71482
24.6333	5.71193	24.6333	5.72432	24.6333	5.71488
24.65	5.70635	24.65	5.72245	24.65	5.71456
24.6667	5.70731	24.6667	5.72505	24.6667	5.7142
24.6833	5.70588	24.6833	5.72429	24.6833	5.71586
24.7	5.70729	24.7	5.72389	24.7	5.71578
24.7167	5.70828	24.7167	5.72931	24.7167	5.71592
24.7333	5.71266	24.7333	5.72557	24.7333	5.71904
24.75	5.72032	24.75	5.7263	24.75	5.71569
24.7667	5.72118	24.7667	5.72522	24.7667	5.7143
24.7833	5.71733	24.7833	5.72502	24.7833	5.71503
24.8	5.7105	24.8	5.72433	24.8	5.71698
24.8167	5.72062	24.8167	5.72229	24.8167	5.71728
24.8333	5.72566	24.8333	5.72524	24.8333	5.71785
24.85	5.73057	24.85	5.72464	24.85	5.71441
24.8667	5.72804	24.8667	5.73177	24.8667	5.71568
24.8833	5.72685	24.8833	5.73885	24.8833	5.7164
24.9	5.72538	24.9	5.74472	24.9	5.71447
24.9167	5.7226	24.9167	5.75045	24.9167	5.7129
24.9333	5.71553	24.9333	5.74975	24.9333	5.7141
24.95	5.71108	24.95	5.74559	24.95	5.71317
24.9667	5.71552	24.9667	5.73429	24.9667	5.71693
24.9833	5.71779	24.9833	5.72152	24.9833	5.72001
25	5.71714	25	5.71583	25	5.72669
25.0167	5.71449	25.0167	5.71576	25.0167	5.72574
25.0333	5.71675	25.0333	5.71299	25.0333	5.71714
25.05	5.72056	25.05	5.71699	25.05	5.71618
25.0667	5.71988	25.0667	5.71406	25.0667	5.71217
25.0833	5.72034	25.0833	5.71857	25.0833	5.71373
25.1	5.72359	25.1	5.72122	25.1	5.71728
25.1167	5.72295	25.1167	5.72241	25.1167	5.71344
25.1333	5.71565	25.1333	5.71991	25.1333	5.71282
25.15	5.71236	25.15	5.72129	25.15	5.70962
25.1667	5.70813	25.1667	5.71937	25.1667	5.7136
25.1833	5.70957	25.1833	5.72319	25.1833	5.71876
25.2	5.71535	25.2	5.71944	25.2	5.72779
25.2167	5.71912	25.2167	5.72412	25.2167	5.7329
25.2333	5.72405	25.2333	5.71964	25.2333	5.72714
25.25	5.72486	25.25	5.72488	25.25	5.72407
25.2667	5.725	25.2667	5.72479	25.2667	5.72279
25.2833	5.72334	25.2833	5.72447	25.2833	5.72109
25.3	5.72352	25.3	5.7214	25.3	5.71939
25.3167	5.72051	25.3167	5.7188	25.3167	5.71987
25.3333	5.71723	25.3333	5.72277	25.3333	5.71617
25.35	5.71267	25.35	5.72415	25.35	5.71289
25.3667	5.71449	25.3667	5.7233	25.3667	5.71333
25.3833	5.71848	25.3833	5.72654	25.3833	5.7096
25.4	5.72118	25.4	5.72563	25.4	5.70666
25.4167	5.72411	25.4167	5.72775	25.4167	5.71109
25.4333	5.72988	25.4333	5.72382	25.4333	5.71464
25.45	5.72765	25.45	5.72423	25.45	5.71217
25.4667	5.72359	25.4667	5.7222	25.4667	5.70851
25.4833	5.7195	25.4833	5.71784	25.4833	5.7122
25.5	5.71752	25.5	5.72122	25.5	5.71283
25.5167	5.71544	25.5167	5.72253	25.5167	5.7171
25.5333	5.71221	25.5333	5.71904	25.5333	5.71576
25.55	5.71089	25.55	5.7276	25.55	5.71397
25.5667	5.71264	25.5667	5.72236	25.5667	5.71106
25.5833	5.71409	25.5833	5.7227	25.5833	5.71577
25.6	5.71296	25.6	5.72543	25.6	5.71978
25.6167	5.71431	25.6167	5.72552	25.6167	5.71965
25.6333	5.71773	25.6333	5.72503	25.6333	5.7236
25.65	5.72282	25.65	5.7256	25.65	5.72145
25.6667	5.72058	25.6667	5.72589	25.6667	5.71661
25.6833	5.72081	25.6833	5.72297	25.6833	5.71651
25.7	5.72184	25.7	5.72911	25.7	5.71481
25.7167	5.7239	25.7167	5.72853	25.7167	5.71632
25.7333	5.72362	25.7333	5.72735	25.7333	5.71538
25.75	5.72338	25.75	5.72549	25.75	5.71167
25.7667	5.71791	25.7667	5.72581	25.7667	5.71319
25.7833	5.71181	25.7833	5.72755	25.7833	5.71032
25.8	5.71168	25.8	5.72284	25.8	5.71269
25.8167	5.71277	25.8167	5.72346	25.8167	5.71148
25.8333	5.7115	25.8333	5.72179	25.8333	5.7129
25.85	5.70986	25.85	5.72591	25.85	5.71464
25.8667	5.71528	25.8667	5.72644	25.8667	5.7147
25.8833	5.71363	25.8833	5.71001	25.8833	5.70571
25.9	5.69976	25.9	5.66662	25.9	5.68951
25.9167	5.68844	25.9167	5.6506	25.9167	5.67528
25.9333	5.67376	25.9333	5.65165	25.9333	5.66729
25.95	5.6661	25.95	5.6597	25.95	5.66359
25.9667	5.65477	25.9667	5.67307	25.9667	5.65832
25.9833	5.65988	25.9833	5.7054	25.9833	5.66224
26	5.6671	26	5.7547	26	5.67911
26.0167	5.67687	26.0167	5.77206	26.0167	5.69146
26.0333	5.68665	26.0333	5.77929	26.0333	5.699
26.05	5.68931	26.05	5.76294	26.05	5.70205
26.0667	5.688	26.0667	5.73721	26.0667	5.70072
26.0833	5.69174	26.0833	5.71502	26.0833	5.69623
26.1	5.69092	26.1	5.7038	26.1	5.69201
26.1167	5.69506	26.1167	5.69331	26.1167	5.69656
26.1333	5.69723	26.1333	5.69729	26.1333	5.69438
26.15	5.69613	26.15	5.70478	26.15	5.70247
26.1667	5.70015	26.1667	5.71131	26.1667	5.71206
26.1833	5.70207	26.1833	5.71855	26.1833	5.71687
26.2	5.70576	26.2	5.7207	26.2	5.71409
26.2167	5.70487	26.2167	5.71696	26.2167	5.71329
26.2333	5.70181	26.2333	5.71553	26.2333	5.70829
26.25	5.6982	26.25	5.7198	26.25	5.69762
26.2667	5.69728	26.2667	5.71286	26.2667	5.6934
26.2833	5.69889	26.2833	5.70908	26.2833	5.69509
26.3	5.70418	26.3	5.7137	26.3	5.70125
26.3167	5.70263	26.3167	5.71212	26.3167	5.69687
26.3333	5.70092	26.3333	5.71735	26.3333	5.69419
26.35	5.70387	26.35	5.71448	26.35	5.68846
26.3667	5.70503	26.3667	5.71836	26.3667	5.68877
26.3833	5.70936	26.3833	5.71832	26.3833	5.68997
26.4	5.71069	26.4	5.71772	26.4	5.69661
26.4167	5.71216	26.4167	5.7229	26.4167	5.70692
26.4333	5.71127	26.4333	5.72005	26.4333	5.71288
26.45	5.71573	26.45	5.71797	26.45	5.71324
26.4667	5.71398	26.4667	5.71394	26.4667	5.71422
26.4833	5.71189	26.4833	5.71921	26.4833	5.71194
26.5	5.70611	26.5	5.7203	26.5	5.71241
26.5167	5.71663	26.5167	5.7184	26.5167	5.71168
26.5333	5.71476	26.5333	5.72191	26.5333	5.71355
26.55	5.71121	26.55	5.73047	26.55	5.71233
26.5667	5.71339	26.5667	5.73383	26.5667	5.7137
26.5833	5.71546	26.5833	5.73371	26.5833	5.72127
26.6	5.71242	26.6	5.72896	26.6	5.71799
26.6167	5.72388	26.6167	5.72561	26.6167	5.71439
26.6333	5.72633	26.6333	5.71706	26.6333	5.70928
26.65	5.71848	26.65	5.72116	26.65	5.71565
26.6667	5.71203	26.6667	5.71653	26.6667	5.71371
26.6833	5.71096	26.6833	5.72266	26.6833	5.71195
26.7	5.71496	26.7	5.71874	26.7	5.7111
26.7167	5.71651	26.7167	5.72156	26.7167	5.71035
26.7333	5.72106	26.7333	5.72385	26.7333	5.70695
26.75	5.71723	26.75	5.72491	26.75	5.70612
26.7667	5.72139	26.7667	5.72434	26.7667	5.70811
26.7833	5.71848	26.7833	5.72465	26.7833	5.71046
26.8	5.71656	26.8	5.72294	26.8	5.71329
26.8167	5.71766	26.8167	5.7238	26.8167	5.71795
26.8333	5.71357	26.8333	5.71891	26.8333	5.71496
26.85	5.71566	26.85	5.72525	26.85	5.71438
26.8667	5.71998	26.8667	5.7245	26.8667	5.71454
26.8833	5.7197	26.8833	5.72329	26.8833	5.71598
26.9	5.71576	26.9	5.72473	26.9	5.71473
26.9167	5.71431	26.9167	5.72667	26.9167	5.71217
26.9333	5.71396	26.9333	5.72569	26.9333	5.71561
26.95	5.71971	26.95	5.72613	26.95	5.71081
26.9667	5.71454	26.9667	5.722	26.9667	5.71539
26.9833	5.71407	26.9833	5.72211	26.9833	5.7153
27	5.71488	27	5.72161	27	5.71649
27.0167	5.71781	27.0167	5.72283	27.0167	5.71629
27.0333	5.71708	27.0333	5.72436	27.0333	5.71415
27.05	5.71872	27.05	5.72205	27.05	5.71146
27.0667	5.71948	27.0667	5.72579	27.0667	5.71406
27.0833	5.71845	27.0833	5.72387	27.0833	5.71903
27.1	5.71959	27.1	5.72542	27.1	5.72085
27.1167	5.71128	27.1167	5.72783	27.1167	5.71599
27.1333	5.7051	27.1333	5.72773	27.1333	5.7136
27.15	5.70992	27.15	5.7237	27.15	5.7107
27.1667	5.71041	27.1667	5.72355	27.1667	5.70872
27.1833	5.71491	27.1833	5.7268	27.1833	5.71018
27.2	5.71266	27.2	5.7215	27.2	5.70859
27.2167	5.72043	27.2167	5.7267	27.2167	5.70807
27.2333	5.72308	27.2333	5.72947	27.2333	5.70593
27.25	5.71585	27.25	5.72612	27.25	5.70721
27.2667	5.7156	27.2667	5.72319	27.2667	5.71068
27.2833	5.71181	27.2833	5.71879	27.2833	5.70839
27.3	5.71167	27.3	5.72144	27.3	5.70692
27.3167	5.71527	27.3167	5.72242	27.3167	5.70656
27.3333	5.71545	27.3333	5.72438	27.3333	5.70716
27.35	5.72257	27.35	5.72656	27.35	5.70262
27.3667	5.72223	27.3667	5.72704	27.3667	5.69865
27.3833	5.71819	27.3833	5.72269	27.3833	5.70617
27.4	5.72101	27.4	5.71989	27.4	5.71087
27.4167	5.71947	27.4167	5.72506	27.4167	5.71808
27.4333	5.71373	27.4333	5.72434	27.4333	5.71918
27.45	5.71343	27.45	5.72327	27.45	5.71522
27.4667	5.71643	27.4667	5.72378	27.4667	5.71549
27.4833	5.71574	27.4833	5.72038	27.4833	5.72569
27.5	5.71583	27.5	5.71912	27.5	5.73
27.5167	5.71812	27.5167	5.71779	27.5167	5.73365
27.5333	5.72426	27.5333	5.72234	27.5333	5.72828
27.55	5.72525	27.55	5.72138	27.55	5.72649
27.5667	5.72698	27.5667	5.72053	27.5667	5.72671
27.5833	5.72905	27.5833	5.71645	27.5833	5.71697
27.6	5.72594	27.6	5.71836	27.6	5.71464
27.6167	5.72548	27.6167	5.72304	27.6167	5.71762
27.6333	5.71992	27.6333	5.73311	27.6333	5.72208
27.65	5.71604	27.65	5.73937	27.65	5.72092
27.6667	5.71953	27.6667	5.7395	27.6667	5.71421
27.6833	5.71571	27.6833	5.73963	27.6833	5.71172
27.7	5.71526	27.7	5.72995	27.7	5.71264
27.7167	5.71201	27.7167	5.72238	27.7167	5.70787
27.7333	5.71134	27.7333	5.72302	27.7333	5.7109
27.75	5.71249	27.75	5.71362	27.75	5.71238
27.7667	5.71059	27.7667	5.71389	27.7667	5.71021
27.7833	5.7133	27.7833	5.71548	27.7833	5.71244
27.8	5.71306	27.8	5.72162	27.8	5.71017
27.8167	5.71225	27.8167	5.71889	27.8167	5.71063
27.8333	5.71049	27.8333	5.71711	27.8333	5.71205
27.85	5.71525	27.85	5.71847	27.85	5.70689
27.8667	5.7156	27.8667	5.72207	27.8667	5.70892
27.8833	5.71272	27.8833	5.71969	27.8833	5.71206
27.9	5.71387	27.9	5.72199	27.9	5.71452
27.9167	5.71445	27.9167	5.72035	27.9167	5.7102
27.9333	5.71488	27.9333	5.72203	27.9333	5.71093
27.95	5.71406	27.95	5.72468	27.95	5.71543
27.9667	5.71159	27.9667	5.72526	27.9667	5.71467
27.9833	5.7137	27.9833	5.72147	27.9833	5.71111
28	5.71803	28	5.72183	28	5.7086
28.0167	5.71884	28.0167	5.723	28.0167	5.7127
28.0333	5.71612	28.0333	5.71986	28.0333	5.7126
28.05	5.72002	28.05	5.71823	28.05	5.71491
28.0667	5.71904	28.0667	5.7205	28.0667	5.71297
28.0833	5.71958	28.0833	5.72404	28.0833	5.71358
28.1	5.71669	28.1	5.72238	28.1	5.71461
28.1167	5.71773	28.1167	5.72167	28.1167	5.71428
28.1333	5.7152	28.1333	5.72167	28.1333	5.71388
28.15	5.71403	28.15	5.71859	28.15	5.71537
28.1667	5.71306	28.1667	5.72211	28.1667	5.71703
28.1833	5.71488	28.1833	5.72187	28.1833	5.71672
28.2	5.71457	28.2	5.71955	28.2	5.7171
28.2167	5.71741	28.2167	5.72339	28.2167	5.7144
28.2333	5.71972	28.2333	5.71778	28.2333	5.71198
28.25	5.71807	28.25	5.72182	28.25	5.71072
28.2667	5.7175	28.2667	5.72364	28.2667	5.70919
28.2833	5.71977	28.2833	5.72307	28.2833	5.70624
28.3	5.7173	28.3	5.71911	28.3	5.7097
28.3167	5.72015	28.3167	5.72043	28.3167	5.70864
28.3333	5.72224	28.3333	5.72623	28.3333	5.70869
28.35	5.7264	28.35	5.72735	28.35	5.70893
28.3667	5.72256	28.3667	5.72374	28.3667	5.71039
28.3833	5.717	28.3833	5.70958	28.3833	5.70757
28.4	5.69839	28.4	5.67413	28.4	5.69271
28.4167	5.68391	28.4167	5.65519	28.4167	5.67924
28.4333	5.66972	28.4333	5.64809	28.4333	5.67324
28.45	5.66477	28.45	5.65428	28.45	5.66987
28.4667	5.65797	28.4667	5.67145	28.4667	5.66335
28.4833	5.66352	28.4833	5.70231	28.4833	5.6652
28.5	5.67446	28.5	5.75132	28.5	5.67986
28.5167	5.68318	28.5167	5.77142	28.5167	5.69271
28.5333	5.68759	28.5333	5.77315	28.5333	5.69885
28.55	5.69366	28.55	5.75589	28.55	5.70135
28.5667	5.70443	28.5667	5.73403	28.5667	5.69918
28.5833	5.70552	28.5833	5.7164	28.5833	5.70105
28.6	5.71007	28.6	5.70495	28.6	5.70304
28.6167	5.70866	28.6167	5.696	28.6167	5.6994
28.6333	5.71011	28.6333	5.6917	28.6333	5.70057
28.65	5.71104	28.65	5.69492	28.65	5.69878
28.6667	5.71022	28.6667	5.70108	28.6667	5.70048
28.6833	5.70672	28.6833	5.71068	28.6833	5.69811
28.7	5.69915	28.7	5.71502	28.7	5.69901
28.7167	5.6963	28.7167	5.71693	28.7167	5.69888
28.7333	5.7018	28.7333	5.71846	28.7333	5.69949
28.75	5.70584	28.75	5.71772	28.75	5.7008
28.7667	5.71439	28.7667	5.71217	28.7667	5.7019
28.7833	5.71178	28.7833	5.71094	28.7833	5.70224
28.8	5.708	28.8	5.70749	28.8	5.70274
28.8167	5.70977	28.8167	5.70838	28.8167	5.70603
28.8333	5.70929	28.8333	5.71165	28.8333	5.70808
28.85	5.7113	28.85	5.71043	28.85	5.709
28.8667	5.71112	28.8667	5.7146	28.8667	5.71357
28.8833	5.71038	28.8833	5.71492	28.8833	5.71389
28.9	5.71128	28.9	5.71995	28.9	5.72046
28.9167	5.71179	28.9167	5.71744	28.9167	5.71222
28.9333	5.70674	28.9333	5.71506	28.9333	5.70784
28.95	5.70817	28.95	5.71488	28.95	5.70688
28.9667	5.7111	28.9667	5.71534	28.9667	5.70675
28.9833	5.71252	28.9833	5.71995	28.9833	5.70306
29	5.71468	29	5.7204	29	5.70326
29.0167	5.71847	29.0167	5.72161	29.0167	5.70075
29.0333	5.71692	29.0333	5.72419	29.0333	5.70469
29.05	5.7188	29.05	5.71956	29.05	5.7065
29.0667	5.71651	29.0667	5.71846	29.0667	5.70745
29.0833	5.71065	29.0833	5.72006	29.0833	5.70672
29.1	5.7083	29.1	5.72481	29.1	5.70838
29.1167	5.71402	29.1167	5.72501	29.1167	5.70718
29.1333	5.71236	29.1333	5.72779	29.1333	5.70964
29.15	5.70984	29.15	5.72611	29.15	5.70651
29.1667	5.70884	29.1667	5.72943	29.1667	5.70916
29.1833	5.70435	29.1833	5.72659	29.1833	5.70673
29.2	5.70319	29.2	5.72331	29.2	5.70614
29.2167	5.70677	29.2167	5.72078	29.2167	5.70459
29.2333	5.71143	29.2333	5.71811	29.2333	5.70737
29.25	5.71256	29.25	5.71847	29.25	5.70796
29.2667	5.71623	29.2667	5.71532	29.2667	5.71091
29.2833	5.71243	29.2833	5.71462	29.2833	5.71227
29.3	5.71376	29.3	5.71766	29.3	5.71134
29.3167	5.71767	29.3167	5.72124	29.3167	5.71471
29.3333	5.71714	29.3333	5.72854	29.3333	5.7133
29.35	5.71927	29.35	5.73599	29.35	5.71466
29.3667	5.71418	29.3667	5.7382	29.3667	5.71607
29.3833	5.71101	29.3833	5.73485	29.3833	5.72159
29.4	5.70742	29.4	5.73153	29.4	5.72227
29.4167	5.70329	29.4167	5.73553	29.4167	5.72465
29.4333	5.70592	29.4333	5.73277	29.4333	5.72361
29.45	5.70565	29.45	5.72694	29.45	5.71585
29.4667	5.70432	29.4667	5.71848	29.4667	5.70868
29.4833	5.70489	29.4833	5.71565	29.4833	5.7081
29.5	5.71188	29.5	5.71204	29.5	5.70772
29.5167	5.72107	29.5167	5.7143	29.5167	5.7072
29.5333	5.72048	29.5333	5.71206	29.5333	5.70512
29.55	5.72096	29.55	5.71533	29.55	5.70532
29.5667	5.72141	29.5667	5.71778	29.5667	5.70771
29.5833	5.71712	29.5833	5.72181	29.5833	5.70873
29.6	5.72473	29.6	5.72431	29.6	5.70795
29.6167	5.72387	29.6167	5.73346	29.6167	5.7127
29.6333	5.72453	29.6333	5.7352	29.6333	5.71005
29.65	5.72223	29.65	5.74215	29.65	5.71031
29.6667	5.72342	29.6667	5.73876	29.6667	5.71441
29.6833	5.72552	29.6833	5.73598	29.6833	5.71108
29.7	5.72503	29.7	5.731	29.7	5.71258
29.7167	5.72513	29.7167	5.72514	29.7167	5.70894
29.7333	5.72537	29.7333	5.71858	29.7333	5.70814
29.75	5.72643	29.75	5.72198	29.75	5.70994
29.7667	5.72423	29.7667	5.71938	29.7667	5.71302
29.7833	5.71804	29.7833	5.71791	29.7833	5.71271
29.8	5.70957	29.8	5.71398	29.8	5.71087
29.8167	5.70656	29.8167	5.71282	29.8167	5.71117
29.8333	5.70595	29.8333	5.70973	29.8333	5.7147
29.85	5.70892	29.85	5.71238	29.85	5.71194
29.8667	5.7129	29.8667	5.71195	29.8667	5.71394
29.8833	5.71666	29.8833	5.70878	29.8833	5.71313
29.9	5.71727	29.9	5.70647	29.9	5.71473
29.9167	5.71786	29.9167	5.71241	29.9167	5.71111
29.9333	5.71089	29.9333	5.71406	29.9333	5.71171
29.95	5.71212	29.95	5.71507	29.95	5.71031
29.9667	5.71205	29.9667	5.70919	29.9667	5.70987
29.9833	5.7128	29.9833	5.70819	29.9833	5.7098
30	5.71639	30	5.71693	30	5.70849
30.0167	5.71892	30.0167	5.72473	30.0167	5.71205
30.0333	5.7159	30.0333	5.73028	30.0333	5.7118
30.05	5.70867	30.05	5.72898	30.05	5.71408
30.0667	5.70918	30.0667	5.73241	30.0667	5.71228
30.0833	5.70601	30.0833	5.72999	30.0833	5.71243
30.1	5.70594	30.1	5.73124	30.1	5.70838
30.1167	5.7103	30.1167	5.72786	30.1167	5.70975
30.1333	5.71405	30.1333	5.72353	30.1333	5.71023
30.15	5.71567	30.15	5.72358	30.15	5.71266
30.1667	5.7159	30.1667	5.71828	30.1667	5.70802
30.1833	5.71865	30.1833	5.71912	30.1833	5.71309
30.2	5.72011	30.2	5.71886	30.2	5.71243
30.2167	5.72162	30.2167	5.7172	30.2167	5.70887
30.2333	5.71519	30.2333	5.716	30.2333	5.70891
30.25	5.71138	30.25	5.71631	30.25	5.71331
30.2667	5.70949	30.2667	5.71988	30.2667	5.70956
30.2833	5.71379	30.2833	5.71956	30.2833	5.71595
30.3	5.71802	30.3	5.72075	30.3	5.72152
30.3167	5.72088	30.3167	5.72322	30.3167	5.72586
30.3333	5.71526	30.3333	5.72115	30.3333	5.72695
30.35	5.71407	30.35	5.72792	30.35	5.72679
30.3667	5.71798	30.3667	5.72979	30.3667	5.71952
30.3833	5.71884	30.3833	5.72181	30.3833	5.71432
30.4	5.71893	30.4	5.71905	30.4	5.7133
30.4167	5.71173	30.4167	5.71548	30.4167	5.71239
30.4333	5.70894	30.4333	5.71012	30.4333	5.7082
30.45	5.7106	30.45	5.71225	30.45	5.70585
30.4667	5.71122	30.4667	5.7122	30.4667	5.70387
30.4833	5.71439	30.4833	5.70791	30.4833	5.70401
30.5	5.71475	30.5	5.70337	30.5	5.70386
30.5167	5.71405	30.5167	5.70637	30.5167	5.70995
30.5333	5.71648	30.5333	5.71447	30.5333	5.71284
30.55	5.71494	30.55	5.71326	30.55	5.71019
30.5667	5.71516	30.5667	5.71975	30.5667	5.71611
30.5833	5.71545	30.5833	5.72486	30.5833	5.71321
30.6	5.72005	30.6	5.72633	30.6	5.7123
30.6167	5.71985	30.6167	5.72337	30.6167	5.71114
30.6333	5.7188	30.6333	5.71237	30.6333	5.70949
30.65	5.71277	30.65	5.71594	30.65	5.71269
30.6667	5.71235	30.6667	5.72301	30.6667	5.71126
30.6833	5.71358	30.6833	5.72795	30.6833	5.70719
30.7	5.71352	30.7	5.72019	30.7	5.70665
30.7167	5.71295	30.7167	5.71883	30.7167	5.70956
30.7333	5.71724	30.7333	5.71769	30.7333	5.71073
30.75	5.71773	30.75	5.72039	30.75	5.70827
30.7667	5.7164	30.7667	5.72167	30.7667	5.70511
30.7833	5.71809	30.7833	5.71341	30.7833	5.70768
30.8	5.71609	30.8	5.71773	30.8	5.71368
30.8167	5.71328	30.8167	5.71529	30.8167	5.71148
30.8333	5.71298	30.8333	5.71364	30.8333	5.70623
30.85	5.70962	30.85	5.72059	30.85	5.71299
30.8667	5.71467	30.8667	5.71997	30.8667	5.70826
30.8833	5.70696	30.8833	5.71069	30.8833	5.70824
30.9	5.69658	30.9	5.67606	30.9	5.69696
30.9167	5.68714	30.9167	5.65908	30.9167	5.68012
30.9333	5.67221	30.9333	5.65436	30.9333	5.67153
30.95	5.66478	30.95	5.66867	30.95	5.66937
30.9667	5.66229	30.9667	5.68201	30.9667	5.66584
30.9833	5.67105	30.9833	5.70803	30.9833	5.66867
31	5.68353	31	5.75018	31	5.67879
31.0167	5.69116	31.0167	5.76907	31.0167	5.68774
31.0333	5.70204	31.0333	5.77269	31.0333	5.7005
31.05	5.70323	31.05	5.75741	31.05	5.70597
31.0667	5.70173	31.0667	5.73234	31.0667	5.70611
31.0833	5.69655	31.0833	5.70972	31.0833	5.70381
31.1	5.69703	31.1	5.69346	31.1	5.70125
31.1167	5.69479	31.1167	5.6863	31.1167	5.69867
31.1333	5.69824	31.1333	5.68678	31.1333	5.69565
31.15	5.70423	31.15	5.69585	31.15	5.69789
31.1667	5.70914	31.1667	5.70735	31.1667	5.70435
31.1833	5.70835	31.1833	5.71969	31.1833	5.71112
31.2	5.70879	31.2	5.72141	31.2	5.71573
31.2167	5.70359	31.2167	5.72184	31.2167	5.71672
31.2333	5.70086	31.2333	5.71589	31.2333	5.71442
31.25	5.70005	31.25	5.70989	31.25	5.7065
31.2667	5.69985	31.2667	5.70979	31.2667	5.69568
31.2833	5.70254	31.2833	5.70691	31.2833	5.6979
31.3	5.70452	31.3	5.70496	31.3	5.69805
31.3167	5.70142	31.3167	5.71163	31.3167	5.69766
31.3333	5.69703	31.3333	5.71456	31.3333	5.69651
31.35	5.69357	31.35	5.71752	31.35	5.69978
31.3667	5.69871	31.3667	5.71957	31.3667	5.69982
31.3833	5.70568	31.3833	5.71431	31.3833	5.70052
31.4	5.70872	31.4	5.71079	31.4	5.70212
31.4167	5.71108	31.4167	5.71071	31.4167	5.70051
31.4333	5.71585	31.4333	5.71706	31.4333	5.70096
31.45	5.71394	31.45	5.71618	31.45	5.70241
31.4667	5.71555	31.4667	5.71657	31.4667	5.70411
31.4833	5.71476	31.4833	5.71604	31.4833	5.70938
31.5	5.70937	31.5	5.71275	31.5	5.70359
31.5167	5.69777	31.5167	5.71446	31.5167	5.70612
31.5333	5.70028	31.5333	5.71679	31.5333	5.70664
31.55	5.70715	31.55	5.72093	31.55	5.70875
31.5667	5.7093	31.5667	5.72057	31.5667	5.70655
31.5833	5.71314	31.5833	5.72538	31.5833	5.70828
31.6	5.71196	31.6	5.72851	31.6	5.70536
31.6167	5.71274	31.6167	5.72699	31.6167	5.70466
31.6333	5.7109	31.6333	5.72518	31.6333	5.70274
31.65	5.7109	31.65	5.72577	31.65	5.7053
31.6667	5.71408	31.6667	5.72605	31.6667	5.70224
31.6833	5.70999	31.6833	5.72439	31.6833	5.7019
31.7	5.71351	31.7	5.71711	31.7	5.70554
31.7167	5.71453	31.7167	5.71154	31.7167	5.70926
31.7333	5.71151	31.7333	5.71366	31.7333	5.70904
31.75	5.70889	31.75	5.71786	31.75	5.71173
31.7667	5.70692	31.7667	5.71766	31.7667	5.7159
31.7833	5.70405	31.7833	5.72084	31.7833	5.71432
31.8	5.70687	31.8	5.72166	31.8	5.71397
31.8167	5.71188	31.8167	5.72298	31.8167	5.71053
31.8333	5.71531	31.8333	5.72385	31.8333	5.70697
31.85	5.71929	31.85	5.72437	31.85	5.70634
31.8667	5.72223	31.8667	5.72559	31.8667	5.70679
31.8833	5.72224	31.8833	5.72082	31.8833	5.70426
31.9	5.72577	31.9	5.72128	31.9	5.70349
31.9167	5.72656	31.9167	5.7156	31.9167	5.70302
31.9333	5.72392	31.9333	5.71687	31.9333	5.70462
31.95	5.71618	31.95	5.71569	31.95	5.70146
31.9667	5.71305	31.9667	5.71771	31.9667	5.7056
31.9833	5.71353	31.9833	5.72214	31.9833	5.71282
32	5.71553	32	5.72158	32	5.71278
32.0167	5.71638	32.0167	5.71994	32.0167	5.71232
32.0333	5.71895	32.0333	5.72412	32.0333	5.71309
32.05	5.71735	32.05	5.71989	32.05	5.71091
32.0667	5.71753	32.0667	5.72079	32.0667	5.71598
32.0833	5.71615	32.0833	5.72156	32.0833	5.71532
32.1	5.71342	32.1	5.72081	32.1	5.71925
32.1167	5.71416	32.1167	5.72769	32.1167	5.72226
32.1333	5.71764	32.1333	5.73189	32.1333	5.71803
32.15	5.71709	32.15	5.73146	32.15	5.71439
32.1667	5.71788	32.1667	5.72169	32.1667	5.71198
32.1833	5.7171	32.1833	5.7209	32.1833	5.70798
32.2	5.72106	32.2	5.71257	32.2	5.70646
32.2167	5.72015	32.2167	5.71371	32.2167	5.70382
32.2333	5.71959	32.2333	5.71256	32.2333	5.70601
32.25	5.71343	32.25	5.71351	32.25	5.70661
32.2667	5.70662	32.2667	5.71004	32.2667	5.70847
32.2833	5.70001	32.2833	5.70559	32.2833	5.70616
32.3	5.70645	32.3	5.70769	32.3	5.70724
32.3167	5.7081	32.3167	5.71463	32.3167	5.7104
32.3333	5.71274	32.3333	5.71522	32.3333	5.71048
32.35	5.71721	32.35	5.71421	32.35	5.71513
32.3667	5.71427	32.3667	5.71441	32.3667	5.72081
32.3833	5.71759	32.3833	5.71582	32.3833	5.73061
32.4	5.72131	32.4	5.7137	32.4	5.72836
32.4167	5.72018	32.4167	5.71469	32.4167	5.71823
32.4333	5.71486	32.4333	5.71747	32.4333	5.70887
32.45	5.71326	32.45	5.72213	32.45	5.70749
32.4667	5.71173	32.4667	5.72075	32.4667	5.70542
32.4833	5.7155	32.4833	5.72452	32.4833	5.70514
32.5	5.71157	32.5	5.72071	32.5	5.69987
32.5167	5.71051	32.5167	5.7173	32.5167	5.70429
32.5333	5.71236	32.5333	5.71862	32.5333	5.70742
32.55	5.71489	32.55	5.71475	32.55	5.70731
32.5667	5.71015	32.5667	5.71629	32.5667	5.70703
32.5833	5.71081	32.5833	5.71688	32.5833	5.70847
32.6	5.70767	32.6	5.71308	32.6	5.70942
32.6167	5.71576	32.6167	5.71438	32.6167	5.71016
32.6333	5.71782	32.6333	5.7146	32.6333	5.70618
32.65	5.71781	32.65	5.71632	32.65	5.70542
32.6667	5.71427	32.6667	5.71638	32.6667	5.70491
32.6833	5.71141	32.6833	5.71503	32.6833	5.7045
32.7	5.70727	32.7	5.71366	32.7	5.70748
32.7167	5.71024	32.7167	5.71731	32.7167	5.7147
32.7333	5.71474	32.7333	5.7238	32.7333	5.71121
32.75	5.7182	32.75	5.72343	32.75	5.7078
32.7667	5.72267	32.7667	5.72335	32.7667	5.70725
32.7833	5.71915	32.7833	5.71749	32.7833	5.7066
32.8	5.71498	32.8	5.7149	32.8	5.70289
32.8167	5.70994	32.8167	5.71008	32.8167	5.6995
32.8333	5.7085	32.8333	5.70991	32.8333	5.69981
32.85	5.70909	32.85	5.71667	32.85	5.69821
32.8667	5.70823	32.8667	5.71633	32.8667	5.69909
32.8833	5.70758	32.8833	5.72098	32.8833	5.70125
32.9	5.7092	32.9	5.72033	32.9	5.70502
32.9167	5.71271	32.9167	5.72155	32.9167	5.70938
32.9333	5.71535	32.9333	5.72227	32.9333	5.71093
32.95	5.71376	32.95	5.72079	32.95	5.70824
32.9667	5.71253	32.9667	5.72037	32.9667	5.71193
32.9833	5.71262	32.9833	5.72072	32.9833	5.71296
33	5.71114	33	5.71844	33	5.71078
33.0167	5.7129	33.0167	5.71718	33.0167	5.70548
33.0333	5.70919	33.0333	5.72297	33.0333	5.71062
33.05	5.70945	33.05	5.71872	33.05	5.7108
33.0667	5.71247	33.0667	5.72067	33.0667	5.70924
33.0833	5.71378	33.0833	5.71887	33.0833	5.71443
33.1	5.72214	33.1	5.71599	33.1	5.71714
33.1167	5.71877	33.1167	5.71493	33.1167	5.71792
33.1333	5.7159	33.1333	5.71243	33.1333	5.71409
33.15	5.71556	33.15	5.70819	33.15	5.70995
33.1667	5.7137	33.1667	5.70592	33.1667	5.7104
33.1833	5.71247	33.1833	5.70156	33.1833	5.71042
33.2	5.71563	33.2	5.70507	33.2	5.7139
33.2167	5.71445	33.2167	5.71151	33.2167	5.72392
33.2333	5.71057	33.2333	5.7157	33.2333	5.71598
33.25	5.71023	33.25	5.72194	33.25	5.71093
33.2667	5.71238	33.2667	5.71897	33.2667	5.70947
33.2833	5.71957	33.2833	5.71436	33.2833	5.70996
33.3	5.72451	33.3	5.71424	33.3	5.70924
[truncated: 153 more rows]
