# Supplementary material for: Monovalent pseudo-natural products supercharge degradation of IDO1 by its native E3 KLHDC3
Source: Nat Chem. 2026 Jan 7;18(3):585–96. doi: 10.1038/s41557-025-02021-5 (PMC12962974; doi:10.1038/s41557-025-02021-5)
Supplement: Supplementary file 4 — Measurement of IDO1 binding to iDeg-6 using ITC. [file 41557_2025_2021_MOESM4_ESM.xlsx]

## Sheet: Suppl_Fig_3
DP	iDeg-6				deltaH	iDeg-6	fit
0.083333	-0.00107				0.084843		-5.09505
0.1	-0.0004				0.511509	-4.56512	-4.50401
0.116667	-0.00021				0.942224	-3.28602	-3.48322
0.133333	-0.00023				1.37699	-2.76182	-2.59863
0.15	-0.00038				1.8158	-2.09706	-1.96328
0.166667	-0.00046				2.25866	-1.43531	-1.54853
0.183333	-0.00039				2.70556	-1.18657	-1.28369
0.2	-0.00032				3.15652	-1.09833	-1.11184
0.216667	-0.00035				3.61152	-0.9634	-0.99689
0.233333	-0.0003				4.07058	-0.91398	-0.91742
0.25	-0.00043				4.53368	-0.87216	-0.86074
0.266667	-0.0005				5.00082	-0.80158	-0.81915
0.283333	-0.00039				5.47202	-0.83012	-0.78786
0.3	-0.00012				5.94727	-0.75293	-0.76382
0.316667	9e-06				6.42656	-0.78068	-0.74498
0.333333	7e-06				6.9099	-0.7861	-0.72997
0.35	7.6e-05				7.39729	-0.76895	-0.71782
0.366667	5e-06				7.88873	-0.65279	-0.70788
0.383333	-7.6e-05				8.38422	-0.68641	-0.69963
0.4	-0.00018
0.416667	-0.00024
0.433333	-0.00021
0.45	9.2e-05
0.466667	0.000402
0.483333	0.000632
0.5	0.000776
0.516667	0.000952
0.533333	0.001007
0.55	0.001042
0.566667	0.000978
0.583333	0.001033
0.6	0.000946
0.616667	0.000729
0.633333	0.000763
0.65	0.000766
0.666667	0.000599
0.683333	0.000453
0.7	0.000441
0.716667	0.000431
0.733333	0.00032
0.75	0.000259
0.766667	0.000199
0.783333	-0.00011
0.8	-0.00043
0.816667	-0.00047
0.833333	-0.00052
0.85	-0.00058
0.866667	-0.00062
0.883333	-0.00055
0.9	-0.00047
0.916667	-0.00053
0.933333	-0.00029
0.95	2.4e-05
0.966667	2.1e-05
0.983333	-0.00041
1	-0.00034
1.01667	0.001098
1.03333	-0.00198
1.05	-0.01554
1.06667	-0.02549
1.08333	-0.03574
1.1	-0.04207
1.11667	-0.04052
1.13333	-0.03751
1.15	-0.0322
1.16667	-0.02641
1.18333	-0.02185
1.2	-0.01785
1.21667	-0.01478
1.23333	-0.01299
1.25	-0.0113
1.26667	-0.01001
1.28333	-0.00904
1.3	-0.00813
1.31667	-0.00659
1.33333	-0.005
1.35	-0.0039
1.36667	-0.00282
1.38333	-0.00197
1.4	-0.00135
1.41667	-0.00086
1.43333	-0.00053
1.45	-0.00034
1.46667	-0.00019
1.48333	4.1e-05
1.5	0.000152
1.51667	0.000282
1.53333	0.000422
1.55	0.000493
1.56667	0.000453
1.58333	0.000373
1.6	0.00034
1.61667	0.000166
1.63333	2e-06
1.65	-6.2e-05
1.66667	-0.00014
1.68333	-0.00026
1.7	-0.00034
1.71667	-0.00034
1.73333	-0.00031
1.75	-0.00047
1.76667	-0.00056
1.78333	-0.00059
1.8	-0.00049
1.81667	-0.00014
1.83333	3.2e-05
1.85	-2.3e-05
1.86667	-2.7e-05
1.88333	-6.2e-05
1.9	-0.0001
1.91667	-8e-06
1.93333	0.000124
1.95	0.000206
1.96667	0.000287
1.98333	0.000169
2	0.0003
2.01667	0.00036
2.03333	0.00032
2.05	0.00016
2.06667	0.00016
2.08333	0.00027
2.1	0.000229
2.11667	0.000108
2.13333	-1.3e-05
2.15	-0.00033
2.16667	-0.00047
2.18333	-0.00041
2.2	-0.00041
2.21667	-0.00018
2.23333	4.9e-05
2.25	9.7e-05
2.26667	7.5e-05
2.28333	0.000143
2.3	0.000132
2.31667	0.00027
2.33333	0.000338
2.35	0.000307
2.36667	0.000385
2.38333	0.000383
2.4	0.000322
2.41667	0.000291
2.43333	0.00036
2.45	0.000439
2.46667	0.000577
2.48333	0.000516
2.5	0.000414
2.51667	0.000412
2.53333	0.000399
2.55	0.000317
2.56667	0.000225
2.58333	0.000112
2.6	0.000126
2.61667	8.8e-05
2.63333	-5.9e-05
2.65	-0.00016
2.66667	-0.00036
2.68333	-0.00049
2.7	-0.00059
2.71667	-0.00044
2.73333	-0.00047
2.75	-0.00063
2.76667	-0.00076
2.78333	-0.00081
2.8	-0.001
2.81667	-0.00099
2.83333	-0.00083
2.85	-0.00084
2.86667	-0.0008
2.88333	-0.00073
2.9	-0.00085
2.91667	-0.00074
2.93333	-0.00075
2.95	-0.00065
2.96667	-0.00029
2.98333	-0.00013
3	2.8e-05
3.01667	0.000275
3.03333	0.000482
3.05	0.000428
3.06667	0.000515
3.08333	0.000602
3.1	0.0006
3.11667	0.000529
3.13333	0.000657
3.15	0.000506
3.16667	0.000454
3.18333	0.000423
3.2	0.000286
3.21667	0.0002
3.23333	0.000374
3.25	0.000349
3.26667	0.000463
3.28333	0.000457
3.3	0.000257
3.31667	0.000159
3.33333	9e-05
3.35	1e-06
3.36667	-0.00023
3.38333	-0.00034
3.4	-2.8e-05
3.41667	0.00025
3.43333	0.000309
3.45	0.000288
3.46667	0.000107
3.48333	5.5e-05
3.5	0.00058
3.51667	0.001366
3.53333	-0.00789
3.55	-0.04228
3.56667	-0.08981
3.58333	-0.1438
3.6	-0.1939
3.61667	-0.21217
3.63333	-0.20899
3.65	-0.18206
3.66667	-0.14727
3.68333	-0.11185
3.7	-0.07926
3.71667	-0.05279
3.73333	-0.033
3.75	-0.0221
3.76667	-0.0144
3.78333	-0.007
3.8	-0.00324
3.81667	-0.00196
3.83333	-0.00142
3.85	-0.00108
3.86667	-0.00089
3.88333	-0.00062
3.9	-0.00045
3.91667	-0.00015
3.93333	-0.00037
3.95	-0.00021
3.96667	4.4e-05
3.98333	3.6e-05
4	-9.8e-05
4.01667	-6.1e-05
4.03333	1.6e-05
4.05	4.3e-05
4.06667	-1e-05
4.08333	3.7e-05
4.1	-2.2e-05
4.11667	-3.9e-05
4.13333	2.3e-05
4.15	0.000125
4.16667	0.000117
4.18333	8.9e-05
4.2	-1.5e-05
4.21667	-0.00015
4.23333	-0.00014
4.25	8.5e-05
4.26667	0.000192
4.28333	0.000169
4.3	0.000148
4.31667	0.000169
4.33333	0.00025
4.35	0.000201
4.36667	7.1e-05
4.38333	-0.00014
4.4	-0.00033
4.41667	-0.00037
4.43333	-0.00034
4.45	-0.00025
4.46667	-0.00019
4.48333	-0.00023
4.5	-0.00014
4.51667	-4.7e-05
4.53333	-1e-06
4.55	1.5e-05
4.56667	4e-05
4.58333	-1.4e-05
4.6	-9.7e-05
4.61667	6.2e-05
4.63333	0.00018
4.65	0.000208
4.66667	0.000196
4.68333	0.000204
4.7	0.000184
4.71667	0.000404
4.73333	0.000654
4.75	0.000675
4.76667	0.000575
4.78333	0.000426
4.8	0.000287
4.81667	0.000238
4.83333	0.000199
4.85	7e-05
4.86667	-4.9e-05
4.88333	-0.00016
4.9	-0.0003
4.91667	-0.00021
4.93333	-0.00018
4.95	-0.00037
4.96667	-0.00033
4.98333	-0.00012
5	-1.1e-05
5.01667	2e-06
5.03333	0.000115
5.05	1.8e-05
5.06667	-4.9e-05
5.08333	-2.7e-05
5.1	4.1e-05
5.11667	6.6e-05
5.13333	-8e-05
5.15	-0.00018
5.16667	-0.00029
5.18333	-0.00029
5.2	-0.00018
5.21667	1.8e-05
5.23333	0.000122
5.25	-3.3e-05
5.26667	-2.8e-05
5.28333	7.6e-05
5.3	9.3e-05
5.31667	1.5e-05
5.33333	2.8e-05
5.35	9.1e-05
5.36667	2.4e-05
5.38333	-0.0001
5.4	-0.00037
5.41667	-0.00055
5.43333	-0.00052
5.45	-0.00028
5.46667	-8.4e-05
5.48333	-3.5e-05
5.5	-4.6e-05
5.51667	-0.00017
5.53333	-0.00032
5.55	-0.0004
5.56667	-0.00035
5.58333	-0.00032
5.6	-0.00041
5.61667	-0.0003
5.63333	-0.00036
5.65	-0.00049
5.66667	-0.00061
5.68333	-0.00062
5.7	-0.00048
5.71667	-0.00025
5.73333	-2.7e-05
5.75	0.000152
5.76667	0.00012
5.78333	-5.1e-05
5.8	-0.00018
5.81667	-0.0003
5.83333	-0.00029
5.85	-0.00024
5.86667	-0.0002
5.88333	-0.00033
5.9	-0.00039
5.91667	-0.00026
5.93333	-0.00049
5.95	-0.00093
5.96667	-0.00098
5.98333	-0.00085
6	-0.00038
6.01667	0.001487
6.03333	-0.00501
6.05	-0.03151
6.06667	-0.07252
6.08333	-0.11804
6.1	-0.16381
6.11667	-0.1791
6.13333	-0.17213
6.15	-0.14969
6.16667	-0.11727
6.18333	-0.0845
6.2	-0.05993
6.21667	-0.03881
6.23333	-0.02086
6.25	-0.01003
6.26667	-0.00222
6.28333	-0.0007
6.3	-0.00034
6.31667	-7.9e-05
6.33333	0.000539
6.35	0.000808
6.36667	0.000936
6.38333	0.001165
6.4	0.001103
6.41667	0.000964
6.43333	0.001225
6.45	0.001366
6.46667	0.001377
6.48333	0.001258
6.5	0.00128
6.51667	0.001225
6.53333	0.001229
6.55	0.001224
6.56667	0.001009
6.58333	0.000724
6.6	0.000586
6.61667	0.00043
6.63333	0.000354
6.65	0.000237
6.66667	0.000111
6.68333	-5.5e-05
6.7	-0.00013
6.71667	-0.00011
6.73333	-3.4e-05
6.75	-0.00014
6.76667	-0.00033
6.78333	-0.00033
6.8	-6.4e-05
6.81667	0.000159
6.83333	0.000143
6.85	-2.4e-05
6.86667	-9e-05
6.88333	-5.7e-05
6.9	3.7e-05
6.91667	0.000162
6.93333	0.000317
6.95	0.000152
6.96667	0.000137
6.98333	0.000162
7	-8e-06
7.01667	-0.00031
7.03333	-0.00039
7.05	-0.00032
7.06667	-0.0002
7.08333	-0.00047
7.1	-0.00065
7.11667	-0.00092
7.13333	-0.00116
7.15	-0.00137
7.16667	-0.00126
7.18333	-0.00151
7.2	-0.00153
7.21667	-0.00136
7.23333	-0.00093
7.25	-0.00029
7.26667	0.000174
7.28333	0.000482
7.3	0.000388
7.31667	0.000155
7.33333	0.000151
7.35	0.000137
7.36667	5.3e-05
7.38333	-0.00021
7.4	-4.6e-05
7.41667	0.000249
7.43333	-6e-06
7.45	-2.1e-05
7.46667	-7.6e-05
7.48333	-0.0002
7.5	-8.7e-05
7.51667	2.7e-05
7.53333	-0.001
7.55	-0.00135
7.56667	-0.00127
7.58333	-0.00126
7.6	-0.00122
7.61667	-0.00111
7.63333	-0.00029
7.65	0.000997
7.66667	0.008053
7.68333	0.010879
7.7	0.004107
7.71667	-0.00087
7.73333	-0.00333
7.75	-0.00309
7.76667	-0.00225
7.78333	-0.00165
7.8	-0.00162
7.81667	-0.00179
7.83333	-0.00173
7.85	-0.00161
7.86667	-0.00148
7.88333	-0.00135
7.9	-0.00112
7.91667	-0.00083
7.93333	-0.00056
7.95	-0.00035
7.96667	-0.00025
7.98333	-0.00017
8	-0.00031
8.01667	-0.00044
8.03333	-0.00035
8.05	-0.00024
8.06667	-0.00013
8.08333	5.3e-05
8.1	0.00025
8.11667	0.000431
8.13333	0.000513
8.15	0.000635
8.16667	0.000636
8.18333	0.000668
8.2	0.000688
8.21667	0.000586
8.23333	0.000434
8.25	0.000392
8.26667	0.00032
8.28333	0.000218
8.3	7e-06
8.31667	-9.4e-05
8.33333	-9.5e-05
8.35	-0.00028
8.36667	-0.00038
8.38333	-0.00049
8.4	-0.0008
8.41667	-0.0011
8.43333	-0.00132
8.45	-0.00158
8.46667	-0.00192
8.48333	-0.00239
8.5	-0.00267
8.51667	-0.00362
8.53333	-0.001
8.55	-0.01665
8.56667	-0.04592
8.58333	-0.08331
8.6	-0.12551
8.61667	-0.15272
8.63333	-0.15603
8.65	-0.14516
8.66667	-0.12033
8.68333	-0.09013
8.7	-0.06362
8.71667	-0.04227
8.73333	-0.02345
8.75	-0.00987
8.76667	-0.00377
8.78333	0.002189
8.8	0.003142
8.81667	0.002785
8.83333	0.002428
8.85	0.002431
8.86667	0.002685
8.88333	0.002298
8.9	0.00204
8.91667	0.002104
8.93333	0.002018
8.95	0.001992
8.96667	0.001677
8.98333	0.001251
9	0.00081
9.01667	0.000498
9.03333	0.000365
9.05	0.000293
9.06667	0.000301
9.08333	0.000278
9.1	0.000114
9.11667	-0.00025
9.13333	-0.00057
9.15	-0.00071
9.16667	-0.00076
9.18333	-0.00081
9.2	-0.00079
9.21667	-0.00088
9.23333	-0.00107
9.25	-0.00107
9.26667	-0.00116
9.28333	-0.00132
9.3	-0.00126
9.31667	-0.00111
9.33333	-0.00093
9.35	-0.00094
9.36667	-0.00088
9.38333	-0.00085
9.4	-0.00076
9.41667	-0.00075
9.43333	-0.00059
9.45	-0.0004
9.46667	-0.00025
9.48333	-8.7e-05
9.5	6.1e-05
9.51667	0.000116
9.53333	8e-05
9.55	0.000125
9.56667	0.000219
9.58333	0.000313
9.6	0.000385
9.61667	0.000544
9.63333	0.000542
9.65	0.00054
9.66667	0.000459
9.68333	0.000367
9.7	0.000373
9.71667	0.000294
9.73333	0.000186
9.75	0.000198
9.76667	0.000209
9.78333	0.000281
9.8	0.000309
9.81667	0.000341
9.83333	0.000153
9.85	-4.4e-05
9.86667	-0.00017
9.88333	-0.00023
9.9	-0.00036
9.91667	-0.00037
9.93333	-0.00035
9.95	-0.00031
9.96667	-0.00011
9.98333	3e-06
10	0.000136
10.0167	0.000139
10.0333	-8e-06
10.05	-0.00014
10.0667	-0.00036
10.0833	-0.00053
10.1	-0.0007
10.1167	-0.00088
10.1333	-0.00089
10.15	-0.00089
10.1667	-0.00068
10.1833	-0.00041
10.2	-0.00011
10.2167	8.7e-05
10.2333	0.000164
10.25	-0.00014
10.2667	-0.00035
10.2833	-0.0005
10.3	-0.00047
10.3167	-0.00043
10.3333	-0.00036
10.35	-0.00034
10.3667	-2.8e-05
10.3833	0.000364
10.4	0.000831
10.4167	0.001071
10.4333	0.000891
10.45	0.000861
10.4667	0.000851
10.4833	0.000811
10.5	0.000557
10.5167	0.000186
10.5333	0.000146
10.55	0.000476
10.5667	0.000475
10.5833	0.000275
10.6	-5.9e-05
10.6167	-1.2e-05
10.6333	-9.4e-05
10.65	-8.6e-05
10.6667	-0.00016
10.6833	-0.00034
10.7	-0.00058
10.7167	-0.00077
10.7333	-0.00089
10.75	-0.00078
10.7667	-0.00072
10.7833	-0.00086
10.8	-0.0011
10.8167	-0.00127
10.8333	-0.00141
10.85	-0.0015
10.8667	-0.00163
10.8833	-0.00154
10.9	-0.00133
10.9167	-0.00129
10.9333	-0.00135
10.95	-0.00192
10.9667	-0.00252
10.9833	-0.00351
11	-0.0032
11.0167	-0.00326
11.0333	-0.0042
11.05	-0.01912
11.0667	-0.04413
11.0833	-0.07748
11.1	-0.11266
11.1167	-0.13007
11.1333	-0.13274
11.15	-0.11851
11.1667	-0.09551
11.1833	-0.06558
11.2	-0.04355
11.2167	-0.03083
11.2333	-0.01721
11.25	-0.00871
11.2667	0.000272
11.2833	0.003157
11.3	0.003276
11.3167	0.003481
11.3333	0.003775
11.35	0.00382
11.3667	0.003475
11.3833	0.003039
11.4	0.002621
11.4167	0.00245
11.4333	0.00223
11.45	0.00212
11.4667	0.001829
11.4833	0.001599
11.5	0.001352
11.5167	0.001137
11.5333	0.000992
11.55	0.000977
11.5667	0.000642
11.5833	0.000276
11.6	0.000149
11.6167	1.1e-05
11.6333	3.2e-05
11.65	-6.6e-05
11.6667	-0.00018
11.6833	-0.00032
11.7	-0.00038
11.7167	-0.00056
11.7333	-0.0006
11.75	-0.00076
11.7667	-0.0009
11.7833	-0.00104
11.8	-0.00096
11.8167	-0.00096
11.8333	-0.00105
11.85	-0.00111
11.8667	-0.0013
11.8833	-0.00155
11.9	-0.00157
11.9167	-0.00188
11.9333	-0.00188
11.95	-0.00167
11.9667	-0.00144
11.9833	-0.00134
12	-0.00127
12.0167	-0.00117
12.0333	-0.00113
12.05	-0.00118
12.0667	-0.00107
12.0833	-0.00102
12.1	-0.00077
12.1167	-0.0005
12.1333	-0.00049
12.15	-0.00032
12.1667	-6.2e-05
12.1833	0.000217
12.2	0.00051
12.2167	0.000639
12.2333	0.000578
12.25	0.000447
12.2667	0.000475
12.2833	0.000484
12.3	0.000409
12.3167	0.000364
12.3333	0.000378
12.35	0.000452
12.3667	0.000577
12.3833	0.000731
12.4	0.000643
12.4167	0.000646
12.4333	0.000619
12.45	0.000302
12.4667	0.000174
12.4833	-5.3e-05
12.5	-0.00013
12.5167	-0.00018
12.5333	-0.00027
12.55	-0.00028
12.5667	-0.00012
12.5833	-0.00012
12.6	-0.00014
12.6167	-0.00011
12.6333	-0.0001
12.65	-8.4e-05
12.6667	-0.00017
12.6833	-0.00039
12.7	-0.00051
12.7167	-0.00029
12.7333	-4.5e-05
12.75	0.000125
12.7667	0.000165
12.7833	0.000434
12.8	0.000662
12.8167	0.000833
12.8333	0.000784
12.85	0.000664
12.8667	0.000605
12.8833	0.000756
12.9	0.000564
12.9167	0.000305
12.9333	0.000185
12.95	0.000306
12.9667	0.000336
12.9833	0.000417
13	0.000515
13.0167	0.000721
13.0333	0.000738
13.05	0.000454
13.0667	0.000161
13.0833	-0.00013
13.1	-0.00049
13.1167	-0.00062
13.1333	-0.00061
13.15	-0.00067
13.1667	-0.0008
13.1833	-0.00105
13.2	-0.00119
13.2167	-0.00132
13.2333	-0.00139
13.25	-0.00142
13.2667	-0.00168
13.2833	-0.002
13.3	-0.00223
13.3167	-0.00228
13.3333	-0.0021
13.35	-0.00194
13.3667	-0.0019
13.3833	-0.00183
13.4	-0.00178
13.4167	-0.00221
13.4333	-0.00211
13.45	-0.00183
13.4667	-0.00125
13.4833	-0.00026
13.5	0.000637
13.5167	-0.00015
13.5333	0.002859
13.55	-0.01156
13.5667	-0.03803
13.5833	-0.06439
13.6	-0.09054
13.6167	-0.10672
13.6333	-0.10911
13.65	-0.0993
13.6667	-0.08113
13.6833	-0.0614
13.7	-0.04074
13.7167	-0.02322
13.7333	-0.01141
13.75	-0.00299
13.7667	0.004842
13.7833	0.008178
13.8	0.007855
13.8167	0.007216
13.8333	0.006738
13.85	0.00547
13.8667	0.004652
13.8833	0.004064
13.9	0.003606
13.9167	0.003141
13.9333	0.002596
13.95	0.00196
13.9667	0.001605
13.9833	0.00115
14	0.000662
14.0167	0.000265
14.0333	-0.0001
14.05	-0.00039
14.0667	-0.00065
14.0833	-0.00089
14.1	-0.00093
14.1167	-0.00099
14.1333	-0.00113
14.15	-0.00138
14.1667	-0.00141
14.1833	-0.0013
14.2	-0.00136
14.2167	-0.00132
14.2333	-0.00142
14.25	-0.00142
14.2667	-0.00153
14.2833	-0.0014
14.3	-0.00141
14.3167	-0.00139
14.3333	-0.00139
14.35	-0.00146
14.3667	-0.00145
14.3833	-0.00162
14.4	-0.00171
14.4167	-0.00176
14.4333	-0.0017
14.45	-0.00148
14.4667	-0.0013
14.4833	-0.00119
14.5	-0.00118
14.5167	-0.00126
14.5333	-0.00132
14.55	-0.0012
14.5667	-0.00099
14.5833	-0.00083
14.6	-0.00059
14.6167	-0.00041
14.6333	-3.4e-05
14.65	0.000167
14.6667	0.000257
14.6833	0.000458
14.7	0.000597
14.7167	0.000688
14.7333	0.000759
14.75	0.00092
14.7667	0.000941
14.7833	0.001092
14.8	0.000762
14.8167	0.000379
14.8333	0.000346
14.85	0.000473
14.8667	0.00072
14.8833	0.000607
14.9	0.000473
14.9167	0.000308
14.9333	0.000193
14.95	-1.2e-05
14.9667	-0.00016
14.9833	-0.00018
15	2e-06
15.0167	7.6e-05
15.0333	-1e-06
15.05	5.2e-05
15.0667	1.6e-05
15.0833	6.9e-05
15.1	0.000391
15.1167	0.000503
15.1333	0.000594
15.15	0.000515
15.1667	0.000267
15.1833	9.8e-05
15.2	-6.2e-05
15.2167	5.6e-05
15.2333	0.000144
15.25	0.000392
15.2667	0.00043
15.2833	0.000307
15.3	0.000124
15.3167	-0.00017
15.3333	-0.0006
15.35	-0.00069
15.3667	-0.00055
15.3833	-0.00054
15.4	-0.00049
15.4167	-0.00031
15.4333	-0.00037
15.45	-0.00049
15.4667	-0.00056
15.4833	-0.00032
15.5	-0.00015
15.5167	-0.0001
15.5333	-0.0003
15.55	-0.00044
15.5667	-0.00053
15.5833	-0.00062
15.6	-0.0006
15.6167	-0.00055
15.6333	-0.00047
15.65	-0.00022
15.6667	-0.00036
15.6833	-0.0005
15.7	-0.0007
15.7167	-0.00081
15.7333	-0.00082
15.75	-0.00074
15.7667	-0.00065
15.7833	-0.00046
15.8	-0.00038
15.8167	-0.00041
15.8333	-0.00052
15.85	-0.00048
15.8667	-0.00041
15.8833	-0.00057
15.9	-0.00069
15.9167	-0.00064
15.9333	-0.00029
15.95	0.000219
15.9667	7.2e-05
15.9833	-0.00085
16	-0.00177
16.0167	-0.00439
16.0333	-0.00505
16.05	-0.0096
16.0667	-0.0272
16.0833	-0.05344
16.1	-0.08329
16.1167	-0.09608
16.1333	-0.10045
16.15	-0.0923
16.1667	-0.07109
16.1833	-0.05175
16.2	-0.03551
16.2167	-0.02158
16.2333	-0.00852
16.25	-0.005
16.2667	0.000526
16.2833	0.002802
16.3	0.003847
16.3167	0.004188
16.3333	0.004059
16.35	0.003239
16.3667	0.00279
16.3833	0.002351
16.4	0.002312
16.4167	0.002609
16.4333	0.002086
16.45	0.001884
16.4667	0.001931
16.4833	0.001879
16.5	0.001586
16.5167	0.001307
16.5333	0.000788
16.55	0.00035
16.5667	-2.9e-05
16.5833	-0.00027
16.6	-0.00026
16.6167	-0.00016
16.6333	-0.00012
16.65	-0.00017
16.6667	-0.00013
16.6833	-0.00027
16.7	-0.00024
16.7167	-0.00023
16.7333	-0.00034
16.75	-0.00033
16.7667	-0.00052
16.7833	-0.00063
16.8	-0.0009
16.8167	-0.00125
16.8333	-0.00141
16.85	-0.00148
16.8667	-0.00124
16.8833	-0.00109
16.9	-0.00103
16.9167	-0.00097
16.9333	-0.00103
16.95	-0.00104
16.9667	-0.00099
16.9833	-0.00096
17	-0.00095
17.0167	-0.00108
17.0333	-0.00109
17.05	-0.00091
17.0667	-0.00092
17.0833	-0.00114
17.1	-0.0011
17.1167	-0.00106
17.1333	-0.00089
17.15	-0.00055
17.1667	-0.00046
17.1833	-0.00031
17.2	-0.00026
17.2167	-0.00014
17.2333	-8.4e-05
17.25	-4.4e-05
17.2667	-9.3e-05
17.2833	-7.3e-05
17.3	-7.3e-05
17.3167	-0.0001
17.3333	-0.00014
17.35	-0.00028
17.3667	-0.00034
17.3833	-0.00044
17.4	-0.00045
17.4167	-0.00038
17.4333	-0.00038
17.45	-0.00037
17.4667	-0.00044
17.4833	-0.00055
17.5	-0.00053
17.5167	-0.00053
17.5333	-0.00053
17.55	-0.00051
17.5667	-0.00045
17.5833	-0.00039
17.6	-0.00024
17.6167	-0.00024
17.6333	-0.0002
17.65	5.8e-05
17.6667	0.000166
17.6833	0.000364
17.7	0.000492
17.7167	0.000573
17.7333	0.000773
17.75	0.000904
17.7667	0.001044
17.7833	0.001125
17.8	0.001186
17.8167	0.001196
17.8333	0.001248
17.85	0.001259
17.8667	0.00131
17.8833	0.001292
17.9	0.001213
17.9167	0.001166
17.9333	0.000961
17.95	0.000966
17.9667	0.00098
17.9833	0.000695
18	0.000489
18.0167	0.000532
18.0333	0.000606
18.05	0.00064
18.0667	0.000524
18.0833	0.000448
18.1	0.000242
18.1167	6.7e-05
18.1333	7.3e-05
18.15	5.8e-05
18.1667	-0.00021
18.1833	-0.00045
18.2	-0.00066
18.2167	-0.0008
18.2333	-0.00103
18.25	-0.00132
18.2667	-0.00145
18.2833	-0.00161
18.3	-0.00174
18.3167	-0.00171
18.3333	-0.00158
18.35	-0.00136
18.3667	-0.00152
18.3833	-0.00172
18.4	-0.0018
18.4167	-0.00207
18.4333	-0.00195
18.45	-0.00191
18.4667	-0.00133
18.4833	-0.00023
18.5	0.001062
18.5167	0.000141
18.5333	-0.00158
18.55	-0.01062
18.5667	-0.02774
18.5833	-0.04675
18.6	-0.07257
18.6167	-0.0931
18.6333	-0.09497
18.65	-0.08711
18.6667	-0.07523
18.6833	-0.05322
18.7	-0.03338
18.7167	-0.02049
18.7333	-0.01149
18.75	-0.00513
18.7667	0.000534
18.7833	0.002178
18.8	0.003092
18.8167	0.00361
18.8333	0.003425
18.85	0.003229
18.8667	0.003224
18.8833	0.002908
18.9	0.002403
18.9167	0.002372
18.9333	0.002488
18.95	0.002254
18.9667	0.00184
18.9833	0.001386
19	0.001022
19.0167	0.000741
19.0333	0.000455
19.05	0.000219
19.0667	-3.7e-05
19.0833	-0.00026
19.1	-0.00054
19.1167	-0.00078
19.1333	-0.00068
19.15	-0.00071
19.1667	-0.00106
19.1833	-0.00133
19.2	-0.00147
19.2167	-0.00144
19.2333	-0.0016
19.25	-0.00184
19.2667	-0.00168
19.2833	-0.00157
19.3	-0.00185
19.3167	-0.00164
19.3333	-0.00137
19.35	-0.00123
19.3667	-0.00131
19.3833	-0.00115
19.4	-0.00086
19.4167	-0.00063
19.4333	-0.00039
19.45	-0.00033
19.4667	-0.00043
19.4833	-0.0003
19.5	-0.00018
19.5167	0.000117
19.5333	0.000227
19.55	0.000367
19.5667	0.000397
19.5833	0.000588
19.6	0.000488
19.6167	0.000467
19.6333	0.000484
19.65	0.000271
19.6667	0.000228
19.6833	0.000184
19.7	0.000331
19.7167	0.000198
19.7333	-6.7e-05
19.75	-0.00039
19.7667	-0.00066
19.7833	-0.00061
19.8	-0.00052
19.8167	-0.0005
19.8333	-0.00037
19.85	-0.00026
19.8667	-0.00032
19.8833	-0.00037
19.9	-0.00043
19.9167	-0.00066
19.9333	-0.00056
19.95	-0.00039
19.9667	-0.00033
19.9833	-0.00036
20	-0.0002
20.0167	-0.00014
20.0333	-8.8e-05
20.05	4.6e-05
20.0667	0.000319
20.0833	0.000603
20.1	0.000726
20.1167	0.000823
20.1333	0.00079
20.15	0.000677
20.1667	0.000644
20.1833	0.000612
20.2	0.000619
20.2167	0.000681
20.2333	0.000736
20.25	0.00104
20.2667	0.001244
20.2833	0.001428
20.3	0.001512
20.3167	0.001501
20.3333	0.001241
20.35	0.001071
20.3667	0.000781
20.3833	0.000571
20.4	0.00025
20.4167	4.9e-05
20.4333	-0.00011
20.45	-0.00021
20.4667	-0.00016
20.4833	-0.00019
20.5	-0.00012
20.5167	2.2e-05
20.5333	-4e-05
20.55	-8.3e-05
20.5667	-0.00014
20.5833	-0.00035
20.6	-0.0006
20.6167	-0.00087
20.6333	-0.00106
20.65	-0.00085
20.6667	-0.00071
20.6833	-0.00084
20.7	-0.00092
20.7167	-0.00091
20.7333	-0.00095
20.75	-0.00101
20.7667	-0.00114
20.7833	-0.00123
20.8	-0.00125
20.8167	-0.00146
20.8333	-0.00163
20.85	-0.00154
20.8667	-0.00162
20.8833	-0.00171
20.9	-0.0018
20.9167	-0.00185
20.9333	-0.00212
20.95	-0.00169
20.9667	-0.0015
20.9833	-0.00154
21	-0.00155
21.0167	-0.00236
21.0333	-0.00074
21.05	-0.0037
21.0667	-0.0194
21.0833	-0.04155
21.1	-0.06712
21.1167	-0.08674
21.1333	-0.09293
21.15	-0.08408
21.1667	-0.07045
21.1833	-0.05187
21.2	-0.03378
21.2167	-0.01885
21.2333	-0.01158
21.25	-0.0036
21.2667	0.0023
21.2833	0.003962
21.3	0.004274
21.3167	0.003909
21.3333	0.003669
21.35	0.00364
21.3667	0.00326
21.3833	0.00282
21.4	0.002641
21.4167	0.002375
21.4333	0.002385
21.45	0.002266
21.4667	0.002046
21.4833	0.001697
21.5	0.001197
21.5167	0.000663
21.5333	0.000391
21.55	0.000179
21.5667	0.000127
21.5833	-0.00013
21.6	-0.00041
21.6167	-0.00072
21.6333	-0.0008
21.65	-0.00084
21.6667	-0.00052
21.6833	-0.00047
21.7	-0.00065
21.7167	-0.00085
21.7333	-0.00096
21.75	-0.00104
21.7667	-0.00112
21.7833	-0.00123
21.8	-0.00121
21.8167	-0.00113
21.8333	-0.00089
21.85	-0.00095
21.8667	-0.00077
21.8833	-0.0006
21.9	-0.00077
21.9167	-0.00082
21.9333	-0.00075
21.95	-0.00067
21.9667	-0.00078
21.9833	-0.00109
22	-0.00115
22.0167	-0.00102
22.0333	-0.00099
22.05	-0.00086
22.0667	-0.00063
22.0833	-0.00055
22.1	-0.00051
22.1167	-0.00055
22.1333	-0.00066
22.15	-0.00071
22.1667	-0.00044
22.1833	-0.00028
22.2	-0.00037
22.2167	-0.00041
22.2333	-0.00018
22.25	8e-05
22.2667	0.000162
22.2833	0.000254
22.3	0.000416
22.3167	0.000473
22.3333	0.000528
22.35	0.000562
22.3667	0.000637
22.3833	0.000601
22.4	0.000446
22.4167	0.000499
22.4333	0.000521
22.45	0.000432
22.4667	0.000364
22.4833	0.000346
22.5	0.000248
22.5167	0.000379
22.5333	0.00057
22.55	0.000682
22.5667	0.000803
22.5833	0.000784
22.6	0.000795
22.6167	0.000626
22.6333	0.000446
22.65	0.000416
22.6667	0.000266
22.6833	0.000117
22.7	7e-06
22.7167	-2.6e-05
22.7333	-3e-05
22.75	-4.5e-05
22.7667	-4.9e-05
22.7833	0.000137
22.8	0.000352
22.8167	0.000513
22.8333	0.000569
22.85	0.000406
22.8667	6.3e-05
22.8833	-0.00018
22.9	-0.00044
22.9167	-0.00045
22.9333	-0.00042
22.95	-0.00047
22.9667	-0.00061
22.9833	-0.00066
23	-0.00043
23.0167	-0.00043
23.0333	-0.00045
23.05	-0.00045
23.0667	-0.00019
23.0833	4.3e-05
23.1	-3.3e-05
23.1167	0.000169
23.1333	0.000213
23.15	-8.4e-05
23.1667	-0.00036
23.1833	-0.00026
23.2	-0.00027
23.2167	-0.00044
23.2333	-0.00054
23.25	-0.00073
23.2667	-0.00087
23.2833	-0.00062
23.3	-0.00073
23.3167	-0.00108
23.3333	-0.00116
23.35	-0.00112
23.3667	-0.00115
23.3833	-0.00164
23.4	-0.00214
23.4167	-0.00254
23.4333	-0.00235
23.45	-0.00212
23.4667	-0.00195
23.4833	-0.00143
23.5	-0.00014
23.5167	0.001334
23.5333	0.001891
23.55	-0.00486
23.5667	-0.01807
23.5833	-0.04184
23.6	-0.06461
23.6167	-0.0817
23.6333	-0.08803
23.65	-0.08517
23.6667	-0.07055
23.6833	-0.05024
23.7	-0.03264
23.7167	-0.01886
23.7333	-0.01073
23.75	-0.00352
23.7667	0.000671
23.7833	0.002094
23.8	0.003386
23.8167	0.003957
23.8333	0.003933
23.85	0.00348
23.8667	0.003106
23.8833	0.003002
23.9	0.002738
23.9167	0.002665
23.9333	0.002719
23.95	0.002712
23.9667	0.002336
23.9833	0.00218
24	0.002024
24.0167	0.001761
24.0333	0.001351
24.05	0.0011
24.0667	0.00078
24.0833	0.00039
24.1	0.000139
24.1167	-0.00017
24.1333	-0.00026
24.15	-0.00046
24.1667	-0.00084
24.1833	-0.00094
24.2	-0.00108
24.2167	-0.00123
24.2333	-0.00125
24.25	-0.00145
24.2667	-0.00161
24.2833	-0.00162
24.3	-0.00172
24.3167	-0.00187
24.3333	-0.00196
24.35	-0.00189
24.3667	-0.0018
24.3833	-0.00181
24.4	-0.00173
24.4167	-0.0016
24.4333	-0.00157
24.45	-0.0013
24.4667	-0.00113
24.4833	-0.00088
24.5	-0.00054
24.5167	-0.00047
24.5333	-0.00034
24.55	-0.00026
24.5667	-0.00022
24.5833	-3e-05
24.6	0.000278
24.6167	0.000439
24.6333	0.000665
24.65	0.0009
24.6667	0.000965
24.6833	0.000841
24.7	0.000656
24.7167	0.000527
24.7333	0.000534
24.75	0.000621
24.7667	0.000657
24.7833	0.000554
24.8	0.000561
24.8167	0.000463
24.8333	0.000311
24.85	0.00013
24.8667	8e-06
24.8833	-0.00015
24.9	-0.00028
24.9167	-0.00037
24.9333	-0.00043
24.95	-0.00038
24.9667	-0.00042
24.9833	-0.00051
25	-0.00046
25.0167	-0.00027
25.0333	-5.5e-05
25.05	1e-06
25.0667	-0.00014
25.0833	-0.00011
25.1	-0.00014
25.1167	-6.8e-05
25.1333	-9.2e-05
25.15	-2.7e-05
25.1667	7.9e-05
25.1833	0.000315
25.2	0.00056
25.2167	0.000391
25.2333	0.000397
25.25	0.000372
25.2667	0.000318
25.2833	0.000263
25.3	0.000269
25.3167	0.000369
25.3333	0.000224
25.35	-0.00015
25.3667	-0.00051
25.3833	-0.00045
25.4	-0.00019
25.4167	-8.9e-05
25.4333	4e-06
25.45	6.6e-05
25.4667	-3.2e-05
25.4833	0.00012
25.5	9.2e-05
25.5167	0.000128
25.5333	0.000136
25.55	0.000204
25.5667	0.000103
25.5833	4.1e-05
25.6	0.000169
25.6167	0.000251
25.6333	0.000124
25.65	-8.3e-05
25.6667	-0.00018
25.6833	-0.00017
25.7	5e-06
25.7167	5.1e-05
25.7333	-4e-06
25.75	-0.00027
25.7667	-0.00051
25.7833	-0.00075
25.8	-0.00086
25.8167	-0.00108
25.8333	-0.00122
25.85	-0.00133
25.8667	-0.00147
25.8833	-0.00157
25.9	-0.00194
25.9167	-0.0023
25.9333	-0.00246
25.95	-0.00255
25.9667	-0.00322
25.9833	-0.00328
26	-0.00308
26.0167	-0.00365
26.0333	-0.00406
26.05	-0.00546
26.0667	-0.0137
26.0833	-0.03215
26.1	-0.05332
26.1167	-0.0743
26.1333	-0.08247
26.15	-0.07941
26.1667	-0.07227
26.1833	-0.05196
26.2	-0.03548
26.2167	-0.02204
26.2333	-0.01067
26.25	-0.00211
26.2667	0.001849
26.2833	0.003232
26.3	0.003825
26.3167	0.003836
26.3333	0.003788
26.35	0.003471
26.3667	0.002893
26.3833	0.002465
26.4	0.002057
26.4167	0.002209
26.4333	0.002332
26.45	0.002256
26.4667	0.002099
26.4833	0.001923
26.5	0.001677
26.5167	0.001345
26.5333	0.000968
26.55	0.000731
26.5667	0.000524
26.5833	0.000188
26.6	-0.00013
26.6167	-0.00035
26.6333	-0.00042
26.65	-0.00031
26.6667	-0.0003
26.6833	-0.00045
26.7	-0.00057
26.7167	-0.00061
26.7333	-0.00075
26.75	-0.00106
26.7667	-0.00119
26.7833	-0.00129
26.8	-0.00145
26.8167	-0.00163
26.8333	-0.00171
26.85	-0.0016
26.8667	-0.00141
26.8833	-0.00118
26.9	-0.00119
26.9167	-0.0012
26.9333	-0.00114
26.95	-0.00108
26.9667	-0.00115
26.9833	-0.00131
27	-0.0013
27.0167	-0.00109
27.0333	-0.0008
27.05	-0.00072
27.0667	-0.00064
27.0833	-0.00057
27.1	-0.00039
27.1167	-0.00013
27.1333	5.3e-05
27.15	7.3e-05
27.1667	6.2e-05
27.1833	-2.9e-05
27.2	-0.00015
27.2167	-0.00023
27.2333	-0.00011
27.25	7e-05
27.2667	0.000387
27.2833	0.000483
27.3	0.00058
27.3167	0.000535
27.3333	0.000485
27.35	0.000346
27.3667	9.6e-05
27.3833	7.6e-05
27.4	0.000216
27.4167	0.000206
27.4333	7.3e-05
27.45	-3.9e-05
27.4667	-6.1e-05
27.4833	0.000116
27.5	0.000204
27.5167	0.000322
27.5333	0.00032
27.55	0.000288
27.5667	0.000236
27.5833	0.000304
27.6	0.000382
27.6167	0.000561
27.6333	0.000842
27.65	0.000922
27.6667	0.000923
27.6833	0.000933
27.7	0.000933
27.7167	0.000954
27.7333	0.000896
27.75	0.000787
27.7667	0.000659
27.7833	0.00053
27.8	0.000512
27.8167	0.000432
27.8333	0.000429
27.85	0.000306
27.8667	0.000232
27.8833	0.000189
27.9	0.000136
27.9167	0.000139
27.9333	-2.7e-05
27.95	-0.0004
27.9667	-0.00072
27.9833	-0.0007
28	-0.00072
28.0167	-0.0006
28.0333	-0.00065
28.05	-0.00072
28.0667	-0.0008
28.0833	-0.00075
28.1	-0.00063
28.1167	-0.00058
28.1333	-0.00072
28.15	-0.00095
28.1667	-0.00122
28.1833	-0.00134
28.2	-0.00132
28.2167	-0.0013
28.2333	-0.00118
28.25	-0.00129
28.2667	-0.00144
28.2833	-0.00129
28.3	-0.00134
28.3167	-0.00114
28.3333	-0.00088
28.35	-0.00077
28.3667	-0.00058
28.3833	-0.00053
28.4	-0.00061
28.4167	-0.00068
28.4333	-0.00018
28.45	0.000521
28.4667	0.000772
28.4833	0.001353
28.5	0.001543
28.5167	0.001015
28.5333	-0.00086
28.55	-0.00059
28.5667	-0.0132
28.5833	-0.03022
28.6	-0.04918
28.6167	-0.07029
28.6333	-0.08132
28.65	-0.08348
28.6667	-0.07294
28.6833	-0.05431
28.7	-0.03582
28.7167	-0.02225
28.7333	-0.00888
28.75	-0.00408
28.7667	-0.00059
28.7833	0.001025
28.8	0.002051
28.8167	0.002756
28.8333	0.002735
28.85	0.002624
28.8667	0.002783
28.8833	0.002303
28.9	0.001952
28.9167	0.002111
28.9333	0.002377
28.95	0.002333
28.9667	0.00219
28.9833	0.001986
29	0.001452
29.0167	0.001206
29.0333	0.001211
29.05	0.000995
29.0667	0.0008
29.0833	0.000494
29.1	0.000168
29.1167	1.7e-05
29.1333	-0.00023
29.15	-0.00057
29.1667	-0.00079
29.1833	-0.00083
29.2	-0.00096
29.2167	-0.00102
29.2333	-0.00103
29.25	-0.00112
29.2667	-0.00126
29.2833	-0.00134
29.3	-0.00127
29.3167	-0.00143
29.3333	-0.00166
29.35	-0.00181
29.3667	-0.00153
29.3833	-0.00143
29.4	-0.00125
29.4167	-0.00101
29.4333	-0.00075
29.45	-0.00051
29.4667	-0.00032
29.4833	-0.00017
29.5	-6.2e-05
29.5167	0.000322
29.5333	0.000478
29.55	0.000425
29.5667	0.000351
29.5833	0.000378
29.6	0.000384
29.6167	0.000529
29.6333	0.000648
29.65	0.000716
29.6667	0.000824
29.6833	0.000733
29.7	0.000521
29.7167	0.000358
29.7333	0.000196
29.75	-5.6e-05
29.7667	-0.00014
29.7833	-0.00026
29.8	-0.00032
29.8167	-0.0003
29.8333	-0.00032
29.85	-0.00032
29.8667	-0.00036
29.8833	-0.00033
29.9	-0.00037
29.9167	-0.00048
29.9333	-0.00034
29.95	-0.00042
29.9667	-0.00052
29.9833	-0.00061
30	-0.00079
30.0167	-0.00074
30.0333	-0.00059
30.05	-0.00032
30.0667	-2.4e-05
30.0833	0.000199
30.1	0.000222
30.1167	0.000243
30.1333	0.000123
30.15	9.3e-05
30.1667	0.000152
30.1833	0.000112
30.2	0.000312
30.2167	0.0005
30.2333	0.000457
30.25	0.000425
30.2667	0.000323
30.2833	0.0003
30.3	0.000228
30.3167	0.000264
30.3333	0.00045
30.35	0.000456
30.3667	0.000362
30.3833	0.000278
30.4	0.000354
30.4167	0.000379
30.4333	0.000431
30.45	0.000453
30.4667	0.000316
30.4833	0.000128
30.5	-0.00016
30.5167	-0.00036
30.5333	-0.00061
30.55	-0.00078
30.5667	-0.00077
30.5833	-0.00063
30.6	-0.00066
30.6167	-0.00054
30.6333	-0.00027
30.65	-7e-06
30.6667	-0.00022
30.6833	-0.00045
30.7	-0.00051
30.7167	-0.00063
30.7333	-0.00077
30.75	-0.00092
30.7667	-0.00106
30.7833	-0.00092
30.8	-0.00053
30.8167	-0.00059
30.8333	-0.00061
30.85	-0.00075
30.8667	-0.00095
30.8833	-0.00091
30.9	-0.00114
30.9167	-0.00176
30.9333	-0.00176
30.95	-0.00157
30.9667	-0.00204
30.9833	-0.00228
31	-0.00249
31.0167	-0.00303
31.0333	-0.0006
31.05	0.000606
31.0667	-0.00875
31.0833	-0.02379
31.1	-0.04528
31.1167	-0.06723
31.1333	-0.07628
31.15	-0.07862
31.1667	-0.07337
31.1833	-0.0573
31.2	-0.04042
31.2167	-0.0257
31.2333	-0.013
31.25	-0.00304
31.2667	0.001016
31.2833	0.003362
31.3	0.004627
31.3167	0.004706
31.3333	0.004205
31.35	0.003804
31.3667	0.003633
31.3833	0.003262
31.4	0.002711
31.4167	0.002483
31.4333	0.002243
31.45	0.002163
31.4667	0.001952
31.4833	0.001502
31.5	0.000962
31.5167	0.000553
31.5333	0.000167
31.55	-0.00025
31.5667	-0.0005
31.5833	-0.00038
31.6	-0.0003
31.6167	-0.00039
31.6333	-0.00065
31.65	-0.00084
31.6667	-0.00102
31.6833	-0.00129
31.7	-0.00136
31.7167	-0.00119
31.7333	-0.00117
31.75	-0.00117
31.7667	-0.00129
31.7833	-0.00144
31.8	-0.00151
31.8167	-0.00145
31.8333	-0.00139
31.85	-0.0013
31.8667	-0.00118
31.8833	-0.00109
31.9	-0.00123
31.9167	-0.00123
31.9333	-0.00129
31.95	-0.00145
31.9667	-0.00149
31.9833	-0.00142
32	-0.00114
32.0167	-0.00073
32.0333	-0.00071
32.05	-0.00075
32.0667	-0.00046
32.0833	-0.00021
32.1	-6.5e-05
32.1167	0.000198
32.1333	0.000329
32.15	0.00043
32.1667	0.000461
32.1833	0.000493
32.2	0.000564
32.2167	0.000755
32.2333	0.000932
32.25	0.000868
32.2667	0.000815
32.2833	0.000882
32.3	0.000928
32.3167	0.000905
32.3333	0.000791
32.35	0.000436
32.3667	0.000432
32.3833	0.000457
32.4	0.000263
32.4167	0.000328
32.4333	0.000272
32.45	0.000146
32.4667	0.00015
32.4833	0.000144
32.5	6.8e-05
32.5167	-2.8e-05
32.5333	-0.00016
32.55	-0.00031
32.5667	-0.00036
32.5833	-0.00018
32.6	-7e-06
32.6167	0.000124
32.6333	0.000168
32.65	0.000222
32.6667	0.000246
32.6833	0.000371
32.7	0.000355
32.7167	0.000309
32.7333	0.000155
32.75	6.1e-05
32.7667	0.000117
32.7833	0.000232
32.8	0.000218
32.8167	0.000184
32.8333	0.000198
32.85	0.000251
32.8667	0.000325
32.8833	0.000359
32.9	0.000272
32.9167	-0.00014
32.9333	-0.00052
32.95	-0.00071
32.9667	-0.00059
32.9833	-0.0006
33	-0.00067
33.0167	-0.00068
33.0333	-0.00049
33.05	-0.0003
33.0667	-0.00035
33.0833	-0.0005
33.1	-0.00057
33.1167	-0.0005
33.1333	-0.00044
33.15	-0.00048
33.1667	-0.00065
33.1833	-0.00059
33.2	-0.00066
33.2167	-0.0007
33.2333	-0.00059
33.25	-0.00034
33.2667	-0.00032
33.2833	-0.00043
33.3	-0.00059
33.3167	-0.00056
33.3333	-0.00042
33.35	-0.00049
33.3667	-0.00087
33.3833	-0.00112
[truncated: 909 more rows]
