# Supplementary material for: Monovalent pseudo-natural products supercharge degradation of IDO1 by its native E3 KLHDC3
Source: Nat Chem. 2026 Jan 7;18(3):585–96. doi: 10.1038/s41557-025-02021-5 (PMC12962974; doi:10.1038/s41557-025-02021-5)
Supplement: Supplementary file 5 — Statistical source data. [file 41557_2025_2021_MOESM5_ESM.xlsx]

## Sheet: 1b
conc iDeg-1 (µM)	BxPC3			SKOV3
30	24.5548	18.7916	21.9474	30.9481	31.4145	48.1568
10	25.5714	19.9112	22.7938	31.1191	28.8992	25.213
3.33333	35.5093	28.5778	33.1577	36.5035	41.3857	79.0008
1.11111	65.4516	54.3891	62.9678	85.4562	83.8416	80.6709
0.37037	98.9799	93.7084	97.958	101.041	101.806	96.1485
0.123457	101.673	99.0873	98.7644	99.8792	99.4267	100.07
0.041152	107.046	101.535	102.733	98.0075	98.9552	101.779

## Sheet: 1d
conc iDeg-1 (µM)	IDO protein level
10	56.1786	29.4502	64.5321	68.2823
3.33	53.6478	52.4934	62.1425	59.6339
1.11	73.5313	54.2261	48.3568	55.7882
0.37	61.6767	81.7373	58.2957	90.434
0.12	84.0989	72.6589	88.1823	109.481
0.03	100.051	112.566	104.876	93.2281

## Sheet: 1h
0.5 µM CFZ				0.25 µM CFZ				3.3 µM iDeg-1				0.25 µM CFZ + 3.3 µM iDeg-1				0.5 µM CFZ + 3.3 µM iDeg-1
249.673	290	204		279.63	180	183		59.35	64	49		194.129	200	152		206.214	250	184

## Sheet: 1j
Intensity DMSO			Intensity iDeg-1
15000000	14000000	20000000	86000000	72000000	110000000

## Sheet: 1k
Intensity DMSO			Intensity iDeg-1
36000000	37000000	55000000	220000000	150000000	350000000
