# Supplementary material for: Monovalent pseudo-natural products supercharge degradation of IDO1 by its native E3 KLHDC3
Source: Nat Chem. 2026 Jan 7;18(3):585–96. doi: 10.1038/s41557-025-02021-5 (PMC12962974; doi:10.1038/s41557-025-02021-5)
Supplement: Supplementary file 7 — Statistical source data. [file 41557_2025_2021_MOESM7_ESM.xlsx]

## Sheet: 2b
Temp (°C)	iDeg-1			DMSO
37	100	100	100	100	100	100
40.8	83.0071	85.1019	97.2169	81.8083	100.417	78.3454
44.1	73.3413	97.1837	73.2548	86.5642	109.703	110.385
47.4	79.6945	69.5176	82.3349	46.4378	59.0091	59.172
50	49.4646	69.8446	58.1484	26.0448	25.7373	23.5791
53.4	29.8464	38.392	32.7659	15.2888	14.6273	22.4389
55.7	13.9058	8.35144	13.3798	13.97	7.07069	11.0771
58.3	12.0547	6.79409	10.848	15.0555	10.4988	10.2229
61	8.69555	5.92742	10.1633	13.7469	6.16463	9.73186
63.7	4.57196	4.22112	7.29293	10.4703	5.83169	6.8637

## Sheet: 2e
iDeg-3			iDeg-2			iDeg-1			DMSO
0.407878	0.500056	0.228013	0.419385	0.49555	0.433546	0.554588	0.576265	0.607036	1	1	1

## Sheet: 2f
	iDeg-1				iDeg-2				iDeg-3				Linrodostat
50	75.9833	82.4972	92.9196		49.7055	51.4466	59.8679		29.5013	33.9273	41.9224		5.13153	9.24729	13.5102
25	77.7839	80.0156	92.1773		50.8582	51.9157	63.0784		30.4036	35.0385	45.9866		5.41375	9.16087	13.1576
12.5	85.7614	88.3863	95.8889		52.9808	58.595	68.5345		35.7896	42.4709	52.3612		6.58236	9.39545	13.8442
6.25	94.2755	98.0781	100.398		68.3317	71.7314	81.358		46.629	52.3355	65.2497		6.31604	10.6054	15.1433
3.125	100.993	103.868	104.852		78.4517	84.8183	93.4763		60.8828	67.3484	76.3566		9.78211	15.05	25.3687
1.5625	101.398	105.214	102.329		89.9907	97.4484	94.497		73.8726	79.4724	94.2001		46.5336	45.3229	65.3796
0.7813	92.2365	105.844	102.273		88.6909	101.745	99.0623		83.3606	99.572	101.827		79.3619	79.2625	86.3687
0.3906	86.0436	106.066	99.8603		79.9581	102.597	99.7304		92.1411	98.3991	103.943		93.1904	94.8558	97.1137
0.1953	94.8956	104.881	99.8603		85.8568	103.498	105.428		89.8714	100.856	105.502		93.9615	90.9914	97.5405
0.0977	95.8257	104.227	102.829		95.6985	102.115	105.168						96.883	92.4236	102.254
0.0488	104.55	104.103	104.834		98.636	99.2757	100.343		95.0348	95.3249	101.8		101.47	90.1642	100.269
0.0244	101.955	100.77	101.438		102.643	100.683	102.458		101.196	94.2631	95.6198		103.605	88.695	99.2479

## Sheet: 2g
Temp (°C)	iDeg-1	iDeg-2	iDeg-3	DMSO	linrodostat
20.0004	0.00035937	0.000169857	0.00038993	-6.51779e-05	0.000196586
20.0788	0.000348904	0.00016438	0.000377963	-6.5212e-05	0.000190122
20.1571	0.000338434	0.00015892	0.00036612	-6.5323e-05	0.000183637
20.2355	0.000327962	0.000153477	0.000354403	-6.55139e-05	0.000177133
20.3138	0.000317491	0.000148051	0.000342815	-6.57878e-05	0.000170608
20.3922	0.000307022	0.000142644	0.000331357	-6.61475e-05	0.000164062
20.4705	0.000296556	0.000137254	0.000320032	-6.65959e-05	0.000157497
20.5489	0.000286097	0.000131883	0.000308838	-6.71359e-05	0.000150911
20.6273	0.000275647	0.00012653	0.000297776	-6.77701e-05	0.000144306
20.7056	0.000265209	0.000121195	0.000286846	-6.85011e-05	0.000137681
20.784	0.000254784	0.000115878	0.000276044	-6.93314e-05	0.000131038
20.8623	0.000244377	0.000110578	0.000265368	-7.02633e-05	0.000124376
20.9407	0.00023399	0.000105295	0.000254814	-7.12989e-05	0.000117697
21.019	0.000223626	0.000100027	0.000244378	-7.24403e-05	0.000111
21.0974	0.000213289	9.47731e-05	0.000234053	-7.36893e-05	0.000104286
21.1757	0.00020298	8.95321e-05	0.000223833	-7.50473e-05	9.75561e-05
21.2541	0.000192705	8.43023e-05	0.000213712	-7.65153e-05	9.08103e-05
21.3324	0.000182466	7.90815e-05	0.000203681	-7.8094e-05	8.40489e-05
21.4108	0.000172267	7.38677e-05	0.000193733	-7.9783e-05	7.72723e-05
21.4892	0.000162113	6.8659e-05	0.000183862	-8.15809e-05	7.04812e-05
21.5675	0.000152008	6.3454e-05	0.00017406	-8.34848e-05	6.36762e-05
21.6459	0.000141958	5.82518e-05	0.00016432	-8.54909e-05	5.68584e-05
21.7242	0.000131969	5.30525e-05	0.000154634	-8.75936e-05	5.00285e-05
21.8026	0.000122049	4.78567e-05	0.000144996	-8.97861e-05	4.31878e-05
21.8809	0.000112206	4.26658e-05	0.000135401	-9.20602e-05	3.63375e-05
21.9593	0.000102449	3.74817e-05	0.000125841	-9.44066e-05	2.94785e-05
22.0376	9.27853e-05	3.23072e-05	0.00011631	-9.68145e-05	2.26122e-05
22.116	8.32238e-05	2.71454e-05	0.000106804	-9.92727e-05	1.57393e-05
22.1943	7.37723e-05	2.2e-05	9.73182e-05	-0.000101769	8.86091e-06
22.2727	6.44381e-05	1.68747e-05	8.78474e-05	-0.000104292	1.9778e-06
22.3511	5.5228e-05	1.17733e-05	7.83886e-05	-0.000106827	-4.90927e-06
22.4294	4.61477e-05	6.6996e-06	6.89388e-05	-0.000109361	-1.17998e-05
22.5078	3.72016e-05	1.65728e-06	5.94955e-05	-0.000111879	-1.86936e-05
22.5861	2.83925e-05	-3.3499e-06	5.00571e-05	-0.000114364	-2.55912e-05
22.6645	1.97216e-05	-8.31822e-06	4.06234e-05	-0.0001168	-3.24935e-05
22.7428	1.11876e-05	-1.3244e-05	3.11955e-05	-0.00011917	-3.9402e-05
22.8212	2.78652e-06	-1.81235e-05	2.17776e-05	-0.000121454	-4.63189e-05
22.8995	-5.48791e-06	-2.29527e-05	1.23782e-05	-0.000123638	-5.3247e-05
22.9779	-1.36451e-05	-2.77267e-05	3.0134e-06	-0.000125704	-6.01904e-05
23.0562	-2.16978e-05	-3.24383e-05	-6.28854e-06	-0.000127639	-6.71553e-05
23.1346	-2.96615e-05	-3.70768e-05	-1.54787e-05	-0.000129438	-7.41511e-05
23.213	-3.75548e-05	-4.16249e-05	-2.44751e-05	-0.000131107	-8.1192e-05
23.2913	-4.53973e-05	-4.60562e-05	-3.31462e-05	-0.000132681	-8.83e-05
23.3697	-5.32066e-05	-5.03315e-05	-4.1293e-05	-0.000134233	-9.55068e-05
23.448	-6.09935e-05	-5.43994e-05	-4.86448e-05	-0.000135893	-0.000102854
23.5264	-6.87614e-05	-5.82059e-05	-5.49049e-05	-0.000137839	-0.00011038
23.6047	-7.23883e-05	-6.08111e-05	-5.8453e-05	-0.000143037	-0.000119453
23.6831	-7.60252e-05	-6.33465e-05	-6.17799e-05	-0.000148491	-0.000128781
23.7614	-7.97616e-05	-6.58527e-05	-6.49421e-05	-0.000154219	-0.000138344
23.8398	-8.36801e-05	-6.83703e-05	-6.80001e-05	-0.00016024	-0.000148114
23.9181	-8.78544e-05	-7.09391e-05	-7.10155e-05	-0.000166573	-0.000158053
23.9965	-9.23488e-05	-7.35984e-05	-7.40504e-05	-0.000173233	-0.000168122
24.0749	-9.72156e-05	-7.63858e-05	-7.71688e-05	-0.000180233	-0.000178271
24.1532	-0.000102493	-7.93389e-05	-8.04385e-05	-0.000187578	-0.00018845
24.2316	-0.000108202	-8.24934e-05	-8.39279e-05	-0.000195269	-0.000198605
24.3099	-0.000114346	-8.58794e-05	-8.77023e-05	-0.000203297	-0.000208683
24.3883	-0.000120904	-8.952e-05	-9.182e-05	-0.000211649	-0.000218633
24.4666	-0.000127833	-9.34303e-05	-9.63295e-05	-0.000220309	-0.000228406
24.545	-0.000135068	-9.76158e-05	-0.000101266	-0.000229249	-0.000237953
24.6233	-0.000142523	-0.000102072	-0.000106645	-0.00023843	-0.000247228
24.7017	-0.0001501	-0.00010678	-0.000112467	-0.000247802	-0.000256193
24.78	-0.000157688	-0.00011171	-0.000118715	-0.000257299	-0.00026481
24.8584	-0.000165168	-0.000116816	-0.000125362	-0.000266838	-0.000273047
24.9368	-0.000172412	-0.00012204	-0.000132368	-0.000276332	-0.000280873
25.0151	-0.000179293	-0.000127318	-0.000139688	-0.000285688	-0.000288264
25.0935	-0.000185694	-0.000132587	-0.000147265	-0.000294816	-0.000295201
25.1718	-0.000191511	-0.000137787	-0.000155035	-0.000303625	-0.000301676
25.2502	-0.000196664	-0.00014287	-0.000162933	-0.000312034	-0.000307687
25.3285	-0.000201102	-0.000147791	-0.000170889	-0.000319972	-0.000313241
25.4069	-0.000204805	-0.000152518	-0.000178828	-0.000327381	-0.000318352
25.4852	-0.000207777	-0.000157029	-0.00018668	-0.000334215	-0.000323044
25.5636	-0.000210047	-0.000161312	-0.000194372	-0.000340446	-0.000327341
25.6419	-0.000211661	-0.000165361	-0.000201839	-0.000346055	-0.000331273
25.7203	-0.000212681	-0.000169178	-0.000209028	-0.000351033	-0.000334873
25.7987	-0.000213185	-0.000172769	-0.000215893	-0.000355381	-0.000338181
25.877	-0.000213262	-0.000176141	-0.000222399	-0.000359111	-0.000341241
25.9554	-0.000213007	-0.000179315	-0.00022852	-0.00036225	-0.000344102
26.0337	-0.000212515	-0.000182318	-0.000234247	-0.000364837	-0.000346814
26.1121	-0.000211882	-0.000185189	-0.000239581	-0.000366921	-0.000349422
26.1904	-0.000211203	-0.000187971	-0.000244533	-0.000368564	-0.000351963
26.2688	-0.00021057	-0.000190712	-0.000249117	-0.000369832	-0.000354468
26.3471	-0.000210074	-0.000193455	-0.000253349	-0.00037079	-0.000356962
26.4255	-0.000209806	-0.000196246	-0.000257252	-0.000371497	-0.000359465
26.5038	-0.000209854	-0.000199126	-0.000260851	-0.000372013	-0.000361994
26.5822	-0.000210305	-0.000202136	-0.000264175	-0.000372392	-0.000364558
26.6606	-0.000211239	-0.000205311	-0.000267255	-0.000372687	-0.000367164
26.7389	-0.000212721	-0.000208678	-0.000270125	-0.000372947	-0.000369817
26.8173	-0.000214799	-0.000212253	-0.000272818	-0.000373214	-0.000372519
26.8956	-0.0002175	-0.000216048	-0.000275371	-0.000373518	-0.000375268
26.974	-0.000220829	-0.000220069	-0.000277825	-0.000373884	-0.000378055
27.0523	-0.000224772	-0.000224316	-0.000280216	-0.000374334	-0.000380869
27.1307	-0.000229296	-0.00022878	-0.000282583	-0.000374884	-0.000383696
27.209	-0.000234352	-0.000233443	-0.000284958	-0.000375553	-0.000386516
27.2874	-0.000239881	-0.000238283	-0.000287373	-0.000376356	-0.00038931
27.3657	-0.000245816	-0.000243272	-0.000289861	-0.000377313	-0.000392059
27.4441	-0.000252088	-0.000248375	-0.000292447	-0.000378448	-0.000394744
27.5224	-0.000258621	-0.000253557	-0.000295152	-0.000379794	-0.000397346
27.6008	-0.000265336	-0.00025878	-0.000297989	-0.000381386	-0.000399844
27.6792	-0.000272148	-0.000264006	-0.000300963	-0.000383254	-0.000402221
27.7575	-0.000278973	-0.000269193	-0.000304071	-0.000385421	-0.000404462
27.8359	-0.000285723	-0.0002743	-0.000307303	-0.000387899	-0.000406555
27.9142	-0.000292313	-0.000279289	-0.000310638	-0.000390686	-0.000408494
27.9926	-0.000298659	-0.00028412	-0.000314053	-0.000393763	-0.000410279
28.0709	-0.000304677	-0.000288756	-0.000317513	-0.000397096	-0.000411914
28.1493	-0.000310283	-0.000293157	-0.000320982	-0.000400637	-0.000413413
28.2276	-0.000315393	-0.00029729	-0.000324418	-0.000404324	-0.000414794
28.306	-0.00031993	-0.000301124	-0.000327765	-0.000408091	-0.000416083
28.3843	-0.000323822	-0.000304635	-0.00033096	-0.000411866	-0.000417312
28.4627	-0.000327009	-0.000307804	-0.000333933	-0.000415577	-0.000418519
28.5411	-0.000329453	-0.000310612	-0.00033661	-0.000419159	-0.000419745
28.6194	-0.000331137	-0.00031304	-0.000338921	-0.00042256	-0.000421027
28.6978	-0.000332072	-0.000315078	-0.000340806	-0.000425734	-0.000422402
28.7761	-0.000332285	-0.00031672	-0.000342211	-0.000428653	-0.000423901
28.8545	-0.000331814	-0.000317968	-0.000343102	-0.000431298	-0.000425555
28.9328	-0.000330707	-0.000318827	-0.00034346	-0.000433665	-0.000427389
29.0112	-0.000329024	-0.000319305	-0.000343278	-0.000435755	-0.000429428
29.0895	-0.000326833	-0.000319419	-0.000342562	-0.000437574	-0.000431689
29.1679	-0.000324215	-0.00031919	-0.000341328	-0.000439129	-0.000434187
29.2463	-0.000321259	-0.00031865	-0.000339612	-0.000440424	-0.000436934
29.3246	-0.000318063	-0.000317847	-0.000337465	-0.000441465	-0.000439938
29.403	-0.000314726	-0.000316831	-0.000334956	-0.000442264	-0.000443198
29.4813	-0.000311343	-0.000315659	-0.000332161	-0.00044285	-0.000446706
29.5597	-0.000308007	-0.000314379	-0.000329163	-0.000443275	-0.000450446
29.638	-0.000304808	-0.000313037	-0.000326051	-0.000443606	-0.000454391
29.7164	-0.00030183	-0.000311665	-0.000322917	-0.000443923	-0.000458509
29.7947	-0.000299152	-0.000310281	-0.00031986	-0.00044431	-0.000462765
29.8731	-0.000296844	-0.000308895	-0.000316983	-0.000444847	-0.000467125
29.9514	-0.000294964	-0.00030751	-0.000314387	-0.000445607	-0.000471555
30.0298	-0.000293556	-0.000306122	-0.00031217	-0.000446651	-0.000476019
30.1082	-0.000292645	-0.00030472	-0.000310417	-0.00044803	-0.000480478
30.1865	-0.000292233	-0.000303294	-0.000309203	-0.000449773	-0.000484898
30.2649	-0.000292296	-0.00030183	-0.000308586	-0.000451885	-0.000489245
30.3432	-0.000292791	-0.000300314	-0.000308604	-0.000454352	-0.000493492
30.4216	-0.000293657	-0.000298728	-0.000309275	-0.000457136	-0.000497619
30.4999	-0.000294823	-0.000297052	-0.000310598	-0.000460177	-0.000501614
30.5783	-0.000296214	-0.000295262	-0.000312558	-0.000463404	-0.000505471
30.6566	-0.000297756	-0.000293334	-0.000315124	-0.000466735	-0.000509196
30.735	-0.00029938	-0.000291238	-0.000318248	-0.000470092	-0.0005128
30.8133	-0.00030102	-0.000288942	-0.00032187	-0.000473396	-0.000516301
30.8917	-0.000302608	-0.000286409	-0.000325916	-0.000476569	-0.000519721
30.97	-0.000304083	-0.000283599	-0.000330302	-0.000479537	-0.00052308
31.0484	-0.000305389	-0.000280477	-0.000334924	-0.000482228	-0.000526398
31.1268	-0.000306489	-0.000277016	-0.000339669	-0.000484565	-0.000529697
31.2051	-0.00030737	-0.000273198	-0.000344413	-0.00048647	-0.000532991
31.2835	-0.000308041	-0.00026902	-0.000349036	-0.000487862	-0.000536294
31.3618	-0.000308534	-0.000264492	-0.000353419	-0.000488654	-0.000539616
31.4402	-0.000308894	-0.000259639	-0.000357451	-0.000488767	-0.000542964
31.5185	-0.000309172	-0.000254505	-0.000361034	-0.000488138	-0.000546344
31.5969	-0.000309427	-0.000249147	-0.00036408	-0.00048672	-0.000549757
31.6752	-0.000309717	-0.000243643	-0.000366522	-0.000484488	-0.000553205
31.7536	-0.000310105	-0.000238086	-0.00036832	-0.00048144	-0.000556688
31.8319	-0.000310653	-0.000232574	-0.000369457	-0.000477592	-0.000560205
31.9103	-0.000311421	-0.000227206	-0.000369944	-0.000472981	-0.000563754
31.9887	-0.000312463	-0.000222078	-0.000369809	-0.000467659	-0.000567329
32.067	-0.000313816	-0.000217279	-0.0003691	-0.000461695	-0.000570918
32.1454	-0.000315504	-0.000212891	-0.000367871	-0.00045517	-0.000574506
32.2237	-0.000317536	-0.000208991	-0.000366188	-0.000448173	-0.000578077
32.3021	-0.000319899	-0.000205645	-0.000364123	-0.000440796	-0.000581615
32.3804	-0.00032257	-0.000202911	-0.000361754	-0.000433127	-0.000585107
32.4588	-0.000325518	-0.000200836	-0.000359159	-0.000425253	-0.00058854
32.5371	-0.000328702	-0.000199458	-0.000356423	-0.000417254	-0.000591903
32.6155	-0.000332079	-0.000198811	-0.000353632	-0.00040921	-0.000595182
32.6938	-0.000335601	-0.000198917	-0.000350875	-0.000401202	-0.000598364
32.7722	-0.000339216	-0.000199784	-0.000348231	-0.000393309	-0.000601437
32.8506	-0.000342874	-0.000201401	-0.000345776	-0.000385603	-0.00060439
32.9289	-0.000346521	-0.000203738	-0.000343575	-0.000378159	-0.000607224
33.0073	-0.000350105	-0.00020675	-0.000341681	-0.000371043	-0.000609945
33.0856	-0.000353577	-0.000210381	-0.000340136	-0.000364315	-0.000612569
33.164	-0.000356894	-0.000214565	-0.000338975	-0.000358024	-0.000615122
33.2423	-0.000360017	-0.000219229	-0.000338224	-0.00035221	-0.000617633
33.3207	-0.000362911	-0.000224293	-0.000337897	-0.000346906	-0.000620131
33.399	-0.000365552	-0.000229675	-0.000337994	-0.000342132	-0.000622643
33.4774	-0.000367923	-0.000235292	-0.000338503	-0.000337897	-0.000625194
33.5557	-0.000370013	-0.000241067	-0.0003394	-0.000334202	-0.000627803
33.6341	-0.00037182	-0.000246933	-0.000340655	-0.000331042	-0.000630485
33.7125	-0.000373352	-0.00025283	-0.000342237	-0.000328407	-0.000633246
33.7908	-0.000374624	-0.000258701	-0.000344114	-0.000326277	-0.000636085
33.8692	-0.000375655	-0.000264497	-0.000346261	-0.000324623	-0.000638998
33.9475	-0.000376462	-0.000270174	-0.000348646	-0.000323409	-0.000641971
34.0259	-0.000377055	-0.000275701	-0.000351236	-0.000322588	-0.000644987
34.1042	-0.000377436	-0.000281054	-0.000353985	-0.000322108	-0.000648023
34.1826	-0.000377598	-0.00028622	-0.000356838	-0.000321903	-0.000651053
34.2609	-0.000377534	-0.000291194	-0.000359727	-0.000321894	-0.000654046
34.3393	-0.000377233	-0.000295984	-0.000362584	-0.000321997	-0.000656974
34.4176	-0.000376686	-0.000300604	-0.000365334	-0.000322126	-0.000659802
34.496	-0.00037589	-0.000305074	-0.000367903	-0.000322197	-0.000662499
34.5744	-0.000374841	-0.000309414	-0.000370222	-0.00032214	-0.000665033
34.6527	-0.000373539	-0.000313651	-0.000372228	-0.000321903	-0.000667373
34.7311	-0.000371985	-0.000317816	-0.00037387	-0.000321452	-0.000669494
34.8094	-0.000370179	-0.000321945	-0.000375104	-0.000320768	-0.000671376
34.8878	-0.000368124	-0.000326082	-0.000375891	-0.000319849	-0.000672998
34.9661	-0.000365832	-0.000330275	-0.000376199	-0.000318713	-0.000674345
35.0445	-0.000363317	-0.000334573	-0.000376009	-0.00031739	-0.000675397
35.1228	-0.0003606	-0.000339016	-0.00037531	-0.000315919	-0.000676131
35.2012	-0.000357701	-0.000343638	-0.000374105	-0.000314345	-0.000676523
35.2795	-0.000354637	-0.000348457	-0.000372412	-0.000312716	-0.000676544
35.3579	-0.000351423	-0.000353481	-0.000370253	-0.000311075	-0.000676169
35.4363	-0.000348068	-0.000358708	-0.000367667	-0.000309458	-0.000675378
35.5146	-0.000344575	-0.000364128	-0.0003647	-0.000307897	-0.000674164
35.593	-0.000340949	-0.000369711	-0.000361408	-0.000306419	-0.000672526
35.6713	-0.000337194	-0.000375417	-0.000357857	-0.000305056	-0.000670468
35.7497	-0.000333322	-0.000381194	-0.000354118	-0.000303842	-0.000668001
35.828	-0.000329348	-0.000386988	-0.000350263	-0.000302808	-0.000665141
35.9064	-0.000325285	-0.000392739	-0.000346367	-0.000301979	-0.000661908
35.9847	-0.000321146	-0.000398385	-0.000342506	-0.000301373	-0.000658332
36.0631	-0.000316942	-0.000403863	-0.000338752	-0.000300989	-0.000654442
36.1414	-0.00031268	-0.000409102	-0.000335162	-0.000300801	-0.000650274
36.2198	-0.00030837	-0.000414036	-0.000331782	-0.000300758	-0.000645868
36.2982	-0.000304027	-0.000418605	-0.00032864	-0.00030078	-0.000641268
36.3765	-0.000299667	-0.000422755	-0.00032575	-0.000300764	-0.000636526
36.4549	-0.000295313	-0.000426445	-0.00032311	-0.00030059	-0.000631697
36.5332	-0.000290986	-0.000429645	-0.000320703	-0.000300131	-0.000626841
36.6116	-0.000286708	-0.000432329	-0.000318502	-0.000299258	-0.000622014
36.6899	-0.000282504	-0.000434476	-0.000316471	-0.000297853	-0.000617271
36.7683	-0.000278406	-0.000436064	-0.000314572	-0.00029581	-0.000612659
36.8466	-0.00027445	-0.000437072	-0.000312765	-0.000293039	-0.000608223
36.925	-0.000270678	-0.000437473	-0.000311005	-0.000289465	-0.000603999
37.0033	-0.000267134	-0.00043725	-0.000309258	-0.000285029	-0.000600021
37.0817	-0.000263865	-0.000436389	-0.00030749	-0.000279692	-0.000596317
37.1601	-0.000260919	-0.000434891	-0.000305672	-0.000273435	-0.000592911
37.2384	-0.00025834	-0.000432768	-0.00030377	-0.000266261	-0.000589821
37.3168	-0.000256169	-0.000430043	-0.000301745	-0.000258192	-0.000587062
37.3951	-0.000254435	-0.00042675	-0.000299553	-0.000249263	-0.000584645
37.4735	-0.000253159	-0.000422935	-0.000297153	-0.000239514	-0.000582579
37.5518	-0.000252339	-0.000418655	-0.000294507	-0.000228992	-0.000580869
37.6302	-0.000251963	-0.000413982	-0.000291588	-0.00021775	-0.000579515
37.7085	-0.000252001	-0.000408992	-0.000288375	-0.000205854	-0.000578507
37.7869	-0.000252416	-0.000403767	-0.000284848	-0.000193386	-0.000577832
37.8652	-0.000253159	-0.00039839	-0.000280996	-0.000180446	-0.000577474
37.9436	-0.000254173	-0.000392936	-0.000276824	-0.000167142	-0.000577417
38.022	-0.000255393	-0.000387476	-0.000272353	-0.000153595	-0.000577644
38.1003	-0.000256746	-0.000382072	-0.00026762	-0.00013992	-0.000578139
38.1787	-0.000258153	-0.000376781	-0.000262673	-0.000126213	-0.000578883
38.257	-0.000259537	-0.000371646	-0.000257559	-0.000112548	-0.000579858
38.3354	-0.000260827	-0.0003667	-0.000252326	-9.8966e-05	-0.000581044
38.4137	-0.000261956	-0.000361966	-0.000247014	-8.54758e-05	-0.000582423
38.4921	-0.000262866	-0.000357453	-0.000241661	-7.20585e-05	-0.000583973
38.5704	-0.000263506	-0.000353162	-0.000236297	-5.86749e-05	-0.000585671
38.6488	-0.000263836	-0.00034909	-0.00023094	-4.52689e-05	-0.000587494
38.7271	-0.000263825	-0.000345235	-0.000225603	-3.17647e-05	-0.000589421
38.8055	-0.000263456	-0.000341593	-0.000220298	-1.80723e-05	-0.000591436
38.8839	-0.000262724	-0.00033816	-0.000215041	-4.08625e-06	-0.000593529
38.9622	-0.000261636	-0.000334931	-0.000209852	1.03085e-05	-0.000595692
39.0406	-0.000260204	-0.000331893	-0.000204764	2.52281e-05	-0.00059792
39.1189	-0.000258443	-0.000329036	-0.000199819	4.07858e-05	-0.000600211
39.1973	-0.000256374	-0.000326344	-0.000195059	5.70872e-05	-0.000602565
39.2756	-0.000254023	-0.000323805	-0.000190528	7.42275e-05	-0.000604986
39.354	-0.00025142	-0.000321404	-0.000186262	9.22959e-05	-0.000607479
39.4323	-0.000248594	-0.000319125	-0.000182288	0.000111379	-0.000610052
39.5107	-0.000245572	-0.000316948	-0.000178623	0.000131562	-0.000612717
39.589	-0.000242375	-0.000314848	-0.000175275	0.000152931	-0.000615483
39.6674	-0.000239026	-0.000312797	-0.000172245	0.000175557	-0.000618361
39.7458	-0.00023554	-0.000310764	-0.000169532	0.000199493	-0.000621357
39.8241	-0.00023193	-0.000308718	-0.000167127	0.000224771	-0.000624477
39.9025	-0.000228203	-0.000306629	-0.00016502	0.000251402	-0.000627722
39.9808	-0.000224366	-0.000304467	-0.000163206	0.000279381	-0.000631092
40.0592	-0.000220421	-0.000302208	-0.000161682	0.00030869	-0.000634583
40.1375	-0.000216369	-0.000299832	-0.000160441	0.000339308	-0.000638188
40.2159	-0.000212202	-0.000297327	-0.00015947	0.000371214	-0.000641894
40.2942	-0.000207912	-0.000294685	-0.000158751	0.000404391	-0.000645688
40.3726	-0.000203482	-0.000291901	-0.000158256	0.000438817	-0.000649553
40.4509	-0.000198894	-0.000288973	-0.000157939	0.000474473	-0.000653474
40.5293	-0.000194129	-0.000285905	-0.00015774	0.000511339	-0.000657437
40.6077	-0.00018916	-0.000282708	-0.000157581	0.000549389	-0.00066143
40.686	-0.000183958	-0.000279393	-0.000157369	0.000588588	-0.00066544
40.7644	-0.000178491	-0.000275976	-0.000157003	0.000628892	-0.000669453
40.8427	-0.000172729	-0.00027247	-0.000156375	0.000670268	-0.000673449
40.9211	-0.000166645	-0.000268889	-0.000155373	0.000712689	-0.000677399
40.9994	-0.000160209	-0.00026525	-0.000153885	0.000756139	-0.000681269
41.0778	-0.000153383	-0.00026157	-0.000151804	0.000800606	-0.000685019
41.1561	-0.000146127	-0.000257868	-0.000149033	0.00084609	-0.000688607
41.2345	-0.000138393	-0.000254166	-0.000145488	0.000892605	-0.00069199
41.3128	-0.000130138	-0.000250487	-0.000141102	0.000940183	-0.000695125
41.3912	-0.00012132	-0.000246858	-0.000135828	0.000988874	-0.000697971
41.4696	-0.000111899	-0.000243312	-0.000129633	0.00103875	-0.000700489
41.5479	-0.000101838	-0.00023988	-0.000122499	0.00108989	-0.000702642
41.6263	-9.11051e-05	-0.000236592	-0.000114426	0.00114241	-0.000704398
41.7046	-7.96731e-05	-0.000233475	-0.00010543	0.00119641	-0.000705732
41.783	-6.75216e-05	-0.000230549	-9.55529e-05	0.00125202	-0.000706627
41.8613	-5.46398e-05	-0.000227824	-8.48522e-05	0.00130936	-0.00070708
41.9397	-4.10295e-05	-0.000225305	-7.34023e-05	0.00136856	-0.000707094
42.018	-2.67065e-05	-0.000222987	-6.12911e-05	0.00142976	-0.000706684
42.0964	-1.17007e-05	-0.000220854	-4.86142e-05	0.0014931	-0.000705873
42.1747	3.94486e-06	-0.000218887	-3.54684e-05	0.00155873	-0.000704693
42.2531	2.01744e-05	-0.000217061	-2.19485e-05	0.00162679	-0.000703185
42.3315	3.69221e-05	-0.000215349	-8.143e-06	0.00169741	-0.00070139
42.4098	5.41135e-05	-0.000213721	5.87547e-06	0.00177074	-0.000699357
42.4882	7.16681e-05	-0.000212144	2.00533e-05	0.00184687	-0.000697141
42.5665	8.95009e-05	-0.000210586	3.43564e-05	0.00192591	-0.000694801
42.6449	0.000107526	-0.000209015	4.87671e-05	0.00200793	-0.000692396
42.7232	0.000125662	-0.000207393	6.328e-05	0.00209298	-0.000689989
42.8016	0.000143827	-0.00020568	7.78993e-05	0.00218109	-0.000687639
42.8799	0.000161944	-0.000203834	9.26381e-05	0.00227225	-0.000685404
42.9583	0.00017994	-0.000201814	0.000107515	0.00236643	-0.000683338
43.0366	0.000197755	-0.000199579	0.000122553	0.00246357	-0.000681491
43.115	0.000215343	-0.000197096	0.000137781	0.00256359	-0.000679907
43.1934	0.000232676	-0.000194334	0.000153233	0.00266637	-0.000678621
43.2717	0.00024974	-0.000191271	0.000168953	0.0027718	-0.000677656
43.3501	0.00026654	-0.000187895	0.000184983	0.00287977	-0.000677025
43.4284	0.000283097	-0.000184212	0.00020137	0.00299015	-0.000676729
43.5068	0.00029946	-0.000180241	0.000218161	0.00310283	-0.000676763
43.5851	0.000315698	-0.000176019	0.000235405	0.00321767	-0.000677118
43.6635	0.000331901	-0.000171592	0.000253148	0.00333453	-0.000677779
43.7418	0.000348174	-0.00016701	0.000271433	0.00345328	-0.000678734
43.8202	0.000364628	-0.000162327	0.000290294	0.00357373	-0.000679965
43.8985	0.000381385	-0.000157593	0.000309757	0.00369573	-0.000681454
43.9769	0.000398572	-0.000152859	0.00032984	0.00381908	-0.000683173
44.0553	0.000416324	-0.000148168	0.000350553	0.0039436	-0.00068509
44.1336	0.000434782	-0.000143559	0.000371899	0.0040691	-0.000687168
44.212	0.000454087	-0.000139059	0.000393878	0.0041954	-0.00068937
44.2903	0.00047438	-0.000134695	0.000416492	0.0043223	-0.000691658
44.3687	0.000495795	-0.000130481	0.000439748	0.00444961	-0.000693995
44.447	0.000518453	-0.000126425	0.000463667	0.00457713	-0.00069635
44.5254	0.000542463	-0.000122523	0.000488273	0.00470462	-0.000698695
44.6037	0.000567929	-0.000118762	0.000513605	0.0048319	-0.000701007
44.6821	0.000594944	-0.000115121	0.000539706	0.00495872	-0.000703272
44.7604	0.000623591	-0.000111576	0.000566625	0.00508489	-0.000705475
44.8388	0.000653937	-0.000108093	0.000594412	0.00521019	-0.00070761
44.9172	0.000686034	-0.000104638	0.000623117	0.00533439	-0.000709675
44.9955	0.000719912	-0.000101168	0.000652787	0.00545728	-0.000711678
45.0739	0.000755588	-9.76342e-05	0.00068346	0.00557858	-0.000713635
45.1522	0.000793066	-9.39782e-05	0.000715172	0.00569803	-0.000715576
45.2306	0.000832346	-9.01385e-05	0.000747953	0.00581533	-0.000717541
45.3089	0.00087342	-8.60493e-05	0.000781829	0.0059302	-0.000719575
45.3873	0.000916275	-8.16408e-05	0.000816818	0.00604235	-0.000721729
45.4656	0.000960891	-7.68374e-05	0.000852936	0.00615152	-0.000724053
45.544	0.00100725	-7.15599e-05	0.000890191	0.00625743	-0.000726594
45.6223	0.00105533	-6.57308e-05	0.000928592	0.00635982	-0.00072939
45.7007	0.00110512	-5.92795e-05	0.000968147	0.00645842	-0.000732467
45.7791	0.00115661	-5.21434e-05	0.00100886	0.00655295	-0.000735839
45.8574	0.00120976	-4.4266e-05	0.00105074	0.00664317	-0.000739511
45.9358	0.00126456	-3.55973e-05	0.00109377	0.00672881	-0.000743478
46.0141	0.001321	-2.60929e-05	0.00113796	0.00680963	-0.000747726
46.0925	0.00137907	-1.5714e-05	0.0011833	0.00688539	-0.000752231
46.1708	0.00143879	-4.43053e-06	0.00122978	0.00695588	-0.00075696
46.2492	0.00150016	7.7759e-06	0.00127735	0.00702086	-0.00076187
46.3275	0.00156323	2.09107e-05	0.001326	0.00708013	-0.000766915
46.4059	0.00162802	3.49663e-05	0.00137569	0.00713345	-0.000772043
46.4842	0.00169459	4.99227e-05	0.00142638	0.0071806	-0.00077719
46.5626	0.001763	6.5748e-05	0.00147803	0.00722136	-0.000782286
46.641	0.00183333	8.2401e-05	0.00153061	0.00725554	-0.000787258
46.7193	0.00190567	9.98292e-05	0.00158405	0.00728298	-0.000792033
46.7977	0.00198014	0.000117973	0.0016383	0.00730357	-0.00079654
46.876	0.00205683	0.000136772	0.00169334	0.00731719	-0.000800717
46.9544	0.00213587	0.000156165	0.00174914	0.00732378	-0.000804511
47.0327	0.0022174	0.000176091	0.00180567	0.00732327	-0.000807875
47.1111	0.00230154	0.000196493	0.00186293	0.00731563	-0.000810773
47.1894	0.00238841	0.00021731	0.00192091	0.00730085	-0.000813175
47.2678	0.00247813	0.000238488	0.00197959	0.00727894	-0.000815057
47.3461	0.0025708	0.000259979	0.00203897	0.00724994	-0.000816399
47.4245	0.00266651	0.000281748	0.00209904	0.00721394	-0.000817187
47.5029	0.00276535	0.000303778	0.00215978	0.00717106	-0.000817421
47.5812	0.00286739	0.00032606	0.00222119	0.00712142	-0.000817111
47.6596	0.00297269	0.0003486	0.00228323	0.00706519	-0.000816283
47.7379	0.0030813	0.000371421	0.00234588	0.00700253	-0.000814981
47.8163	0.00319326	0.000394568	0.00240911	0.00693365	-0.000813258
47.8946	0.0033086	0.000418099	0.00247285	0.00685878	-0.000811178
47.973	0.00342732	0.000442091	0.00253708	0.00677815	-0.000808806
48.0513	0.00354943	0.000466637	0.00260172	0.00669206	-0.000806206
48.1297	0.0036749	0.000491845	0.00266675	0.00660078	-0.000803435
48.208	0.00380366	0.000517836	0.00273208	0.00650465	-0.000800548
48.2864	0.00393563	0.000544745	0.00279768	0.00640398	-0.000797597
48.3648	0.00407074	0.000572715	0.00286345	0.00629911	-0.000794625
48.4431	0.00420888	0.0006019	0.00292932	0.00619036	-0.000791667
48.5215	0.00434994	0.00063245	0.0029952	0.00607806	-0.000788753
48.5998	0.00449382	0.000664508	0.00306098	0.00596252	-0.000785908
48.6782	0.0046404	0.000698204	0.00312653	0.00584404	-0.000783148
48.7565	0.00478956	0.000733653	0.00319175	0.00572296	-0.000780486
48.8349	0.00494121	0.000770959	0.00325652	0.00559959	-0.000777932
48.9132	0.00509525	0.000810213	0.0033207	0.00547427	-0.000775486
48.9916	0.0052516	0.000851494	0.00338419	0.00534736	-0.00077314
49.0699	0.00541018	0.000894874	0.00344686	0.00521921	-0.000770872
49.1483	0.00557091	0.000940418	0.00350861	0.00509017	-0.000768652
49.2267	0.00573369	0.000988185	0.00356929	0.00496058	-0.000766451
49.305	0.00589843	0.00103823	0.00362878	0.0048308	-0.000764237
49.3834	0.00606498	0.0010906	0.00368696	0.00470118	-0.000761982
49.4617	0.00623322	0.00114536	0.00374369	0.00457206	-0.000759662
49.5401	0.00640296	0.00120256	0.00379886	0.0044438	-0.000757255
49.6184	0.00657405	0.00126224	0.00385237	0.00431674	-0.000754748
49.6968	0.00674629	0.00132446	0.00390412	0.00419119	-0.00075213
49.7751	0.00691947	0.00138925	0.00395405	0.00406747	-0.000749393
49.8535	0.00709337	0.00145666	0.00400207	0.00394588	-0.000746536
49.9318	0.00726777	0.00152677	0.00404813	0.0038267	-0.000743564
50.0102	0.0074424	0.00159963	0.00409218	0.00371021	-0.000740485
50.0886	0.00761699	0.00167531	0.0041342	0.00359666	-0.000737316
50.1669	0.0077912	0.00175389	0.00417417	0.0034863	-0.00073408
50.2453	0.0079647	0.00183546	0.00421213	0.00337936	-0.000730805
50.3236	0.0081371	0.00192009	0.00424811	0.00327604	-0.00072752
50.402	0.008308	0.0020079	0.0042822	0.00317655	-0.000724257
50.4803	0.00847697	0.002099	0.00431449	0.00308108	-0.00072104
50.5587	0.00864358	0.00219353	0.00434509	0.00298979	-0.000717883
50.637	0.00880739	0.00229163	0.00437414	0.00290282	-0.000714797
50.7154	0.00896796	0.00239345	0.00440181	0.0028203	-0.000711789
50.7937	0.00912488	0.00249917	0.00442829	0.00274236	-0.000708858
50.8721	0.00927771	0.00260897	0.00445377	0.00266912	-0.000706004
50.9505	0.00942604	0.00272305	0.00447847	0.0026007	-0.000703225
51.0288	0.00956949	0.00284161	0.00450261	0.00253719	-0.000700518
51.1072	0.00970766	0.00296483	0.0045264	0.00247867	-0.000697881
51.1855	0.00984019	0.00309293	0.00455006	0.00242521	-0.000695313
51.2639	0.0099667	0.00322611	0.00457379	0.00237684	-0.000692815
51.3422	0.0100868	0.00336457	0.00459781	0.00233355	-0.000690391
51.4206	0.0102002	0.00350851	0.00462232	0.00229531	-0.000688043
51.4989	0.0103066	0.00365815	0.0046475	0.00226205	-0.000685774
51.5773	0.0104056	0.00381366	0.00467356	0.00223366	-0.000683587
51.6556	0.0104969	0.00397527	0.00470068	0.00220999	-0.000681484
51.734	0.0105804	0.00414317	0.00472906	0.00219085	-0.000679466
51.8124	0.0106558	0.00431754	0.0047589	0.00217603	-0.000677534
51.8907	0.0107231	0.00449856	0.00479039	0.00216528	-0.000675684
51.9691	0.0107822	0.00468638	0.0048237	0.00215834	-0.000673907
52.0474	0.0108328	0.0048811	0.004859	0.00215495	-0.000672191
52.1258	0.0108751	0.00508281	0.00489644	0.0021548	-0.00067052
52.2041	0.010909	0.00529159	0.00493618	0.00215755	-0.00066888
52.2825	0.0109344	0.00550746	0.00497834	0.00216286	-0.000667263
52.3608	0.0109513	0.00573043	0.00502308	0.00217037	-0.000665659
52.4392	0.0109596	0.00596046	0.00507053	0.00217974	-0.000664065
52.5175	0.0109594	0.00619749	0.0051208	0.00219059	-0.000662479
52.5959	0.0109506	0.0064414	0.00517402	0.0022026	-0.000660905
52.6743	0.010933	0.00669205	0.00523031	0.00221542	-0.000659346
52.7526	0.0109069	0.00694926	0.00528978	0.00222874	-0.000657804
52.831	0.0108721	0.00721279	0.00535252	0.00224228	-0.000656282
52.9093	0.0108286	0.00748239	0.00541865	0.00225581	-0.000654783
52.9877	0.0107766	0.00775772	0.00548822	0.0022691	-0.000653306
53.066	0.010716	0.00803844	0.0055613	0.00228201	-0.000651848
53.1444	0.0106469	0.00832412	0.00563793	0.00229439	-0.000650409
53.2227	0.0105695	0.0086143	0.00571814	0.00230618	-0.000648979
53.3011	0.0104837	0.00890849	0.00580194	0.00231732	-0.000647548
53.3794	0.0103897	0.00920613	0.00588933	0.00232779	-0.000646105
53.4578	0.0102876	0.00950658	0.00598031	0.00233759	-0.000644644
53.5362	0.0101776	0.00980922	0.00607485	0.00234669	-0.000643155
53.6145	0.0100597	0.0101133	0.00617292	0.00235509	-0.000641619
53.6929	0.00993434	0.0104182	0.00627446	0.00236274	-0.000640008
53.7712	0.0098016	0.010723	0.0063794	0.00236964	-0.000638287
53.8496	0.00966183	0.011027	0.00648763	0.00237575	-0.000636412
53.9279	0.00951536	0.0113294	0.00659903	0.00238109	-0.000634337
54.0063	0.00936256	0.0116292	0.00671347	0.00238567	-0.000632011
54.0846	0.00920385	0.0119256	0.00683078	0.00238952	-0.000629387
54.163	0.00903967	0.0122178	0.00695075	0.00239264	-0.000626418
54.2413	0.00887049	0.0125047	0.00707316	0.00239506	-0.000623059
54.3197	0.00869678	0.0127855	0.00719776	0.00239676	-0.000619267
54.3981	0.00851903	0.0130592	0.00732425	0.00239776	-0.000614997
54.4764	0.00833771	0.0133249	0.00745232	0.00239804	-0.000610206
54.5548	0.00815328	0.0135817	0.00758163	0.00239757	-0.000604854
54.6331	0.00796622	0.0138285	0.00771183	0.00239632	-0.000598906
54.7115	0.00777698	0.0140644	0.00784252	0.00239423	-0.000592337
54.7898	0.00758603	0.0142886	0.00797331	0.00239125	-0.000585128
54.8682	0.00739384	0.0145003	0.00810376	0.0023873	-0.000577271
54.9465	0.00720085	0.0146984	0.00823344	0.00238231	-0.000568764
55.0249	0.00700757	0.0148824	0.00836185	0.0023762	-0.000559613
55.1032	0.00681444	0.0150515	0.00848851	0.00236891	-0.000549825
55.1816	0.00662191	0.015205	0.00861295	0.00236035	-0.000539409
55.26	0.00643041	0.0153423	0.00873463	0.00235047	-0.000528376
55.3383	0.00624033	0.015463	0.00885305	0.00233921	-0.000516739
55.4167	0.00605205	0.0155667	0.00896766	0.00232656	-0.00050451
55.495	0.00586591	0.0156529	0.00907792	0.00231247	-0.000491704
55.5734	0.00568222	0.0157216	0.00918328	0.00229692	-0.000478341
55.6517	0.00550126	0.0157724	0.00928322	0.0022799	-0.000464439
55.7301	0.00532328	0.0158052	0.00937721	0.00226139	-0.000450025
55.8084	0.00514849	0.01582	0.00946473	0.0022414	-0.000435126
55.8868	0.00497709	0.0158168	0.00954531	0.00221996	-0.000419783
55.9651	0.00480926	0.0157956	0.0096185	0.00219713	-0.000404038
56.0435	0.00464516	0.0157566	0.00968391	0.002173	-0.000387934
56.1219	0.00448496	0.0156999	0.00974118	0.00214771	-0.000371504
56.2002	0.0043288	0.0156258	0.00978998	0.00212139	-0.000354771
56.2786	0.00417681	0.0155346	0.00983003	0.00209423	-0.000337749
56.3569	0.00402908	0.0154265	0.00986109	0.00206641	-0.000320441
56.4353	0.0038857	0.0153019	0.00988298	0.00203809	-0.000302843
56.5136	0.00374673	0.0151613	0.00989555	0.00200945	-0.000284943
56.592	0.00361218	0.0150051	0.00989873	0.00198067	-0.000266717
56.6703	0.00348206	0.0148337	0.00989248	0.00195191	-0.00024813
56.7487	0.00335636	0.0146478	0.00987684	0.00192336	-0.000229137
56.827	0.00323505	0.0144479	0.00985187	0.00189518	-0.000209685
56.9054	0.00311811	0.0142345	0.00981769	0.00186753	-0.000189715
56.9838	0.00300554	0.0140081	0.00977444	0.00184055	-0.000169157
57.0621	0.00289737	0.0137695	0.00972228	0.00181437	-0.00014794
57.1405	0.00279362	0.0135193	0.00966144	0.00178908	-0.000125997
57.2188	0.00269431	0.013258	0.00959216	0.00176477	-0.000103264
57.2972	0.00259948	0.0129865	0.0095147	0.00174148	-7.96784e-05
57.3755	0.00250912	0.0127052	0.00942935	0.00171926	-5.51879e-05
57.4539	0.00242321	0.012415	0.00933642	0.00169813	-2.97462e-05
57.5322	0.00234172	0.0121165	0.00923619	0.00167808	-3.31177e-06
57.6106	0.00226461	0.0118104	0.00912898	0.0016591	2.41582e-05
57.6889	0.0021918	0.0114974	0.0090151	0.00164114	5.27117e-05
57.7673	0.00212321	0.0111784	0.00889487	0.00162415	8.24007e-05
57.8457	0.00205876	0.0108539	0.00876861	0.00160808	0.000113279
57.924	0.00199835	0.0105249	0.00863667	0.00159288	0.000145404
58.0024	0.00194189	0.010192	0.00849938	0.00157852	0.000178835
58.0807	0.00188929	0.00985604	0.0083571	0.00156497	0.000213636
58.1591	0.00184045	0.00951793	0.00821017	0.00155225	0.000249866
58.2374	0.00179528	0.00917845	0.00805895	0.00154036	0.000287581
58.3158	0.00175366	0.00883847	0.00790377	0.00152931	0.000326835
58.3941	0.00171546	0.00849885	0.00774497	0.00151906	0.000367675
58.4725	0.00168053	0.00816047	0.00758291	0.00150959	0.000410147
58.5508	0.00164867	0.00782421	0.00741791	0.00150085	0.00045429
58.6292	0.00161968	0.00749094	0.00725032	0.00149277	0.000500145
58.7076	0.00159333	0.00716153	0.0070805	0.0014853	0.000547743
58.7859	0.00156935	0.00683687	0.00690883	0.00147837	0.000597112
58.8643	0.0015475	0.00651782	0.00673567	0.00147193	0.000648274
58.9426	0.00152755	0.00620523	0.0065614	0.00146592	0.000701244
59.021	0.00150929	0.00589993	0.00638641	0.00146032	0.00075604
59.0993	0.00149256	0.00560268	0.00621107	0.00145512	0.000812691
59.1777	0.00147723	0.00531423	0.00603577	0.00145028	0.000871229
59.256	0.0014632	0.00503525	0.00586088	0.0014458	0.000931696
59.3344	0.00145039	0.00476636	0.00568676	0.00144163	0.000994146
59.4127	0.00143874	0.0045081	0.0055138	0.00143776	0.00105865
59.4911	0.00142818	0.00426096	0.00534234	0.00143414	0.00112528
59.5695	0.00141868	0.00402534	0.00517272	0.00143074	0.00119415
59.6478	0.00141018	0.00380156	0.00500528	0.0014275	0.00126537
59.7262	0.00140265	0.00358985	0.00484036	0.00142439	0.00133904
59.8045	0.00139607	0.00339036	0.0046783	0.00142135	0.00141532
59.8829	0.00139043	0.00320316	0.00451941	0.00141834	0.00149432
59.9612	0.00138574	0.00302819	0.00436403	0.00141533	0.0015762
60.0396	0.00138204	0.00286534	0.00421247	0.00141229	0.00166109
60.1179	0.00137935	0.00271439	0.00406502	0.00140922	0.00174915
60.1963	0.00137771	0.00257503	0.00392196	0.00140615	0.00184057
60.2746	0.00137713	0.00244689	0.00378353	0.00140311	0.00193554
60.353	0.00137764	0.00232951	0.00364997	0.00140014	0.00203427
60.4314	0.00137921	0.00222238	0.00352144	0.00139728	0.00213698
60.5097	0.00138182	0.00212497	0.00339809	0.00139459	0.00224389
60.5881	0.0013854	0.00203665	0.00328004	0.00139211	0.00235522
60.6664	0.00138987	0.0019568	0.00316737	0.00138987	0.00247118
60.7448	0.00139509	0.00188477	0.00306014	0.00138791	0.00259199
60.8231	0.00140093	0.0018199	0.00295836	0.00138624	0.00271787
60.9015	0.00140723	0.00176153	0.00286204	0.00138485	0.00284901
60.9798	0.00141383	0.00170903	0.00277113	0.00138374	0.00298564
61.0582	0.00142057	0.00166179	0.00268558	0.00138291	0.00312794
61.1365	0.0014273	0.00161922	0.00260531	0.00138235	0.00327614
61.2149	0.00143385	0.00158081	0.00253021	0.00138205	0.00343042
61.2933	0.00144011	0.00154606	0.00246012	0.00138198	0.00359098
61.3716	0.00144593	0.00151456	0.00239489	0.00138209	0.00375799
61.45	0.00145122	0.00148591	0.00233431	0.00138234	0.00393161
61.5283	0.00145586	0.00145979	0.00227816	0.00138268	0.00411195
61.6067	0.00145977	0.00143591	0.00222621	0.00138302	0.00429911
61.685	0.00146287	0.00141403	0.00217819	0.00138334	0.00449318
61.7634	0.00146509	0.00139396	0.00213384	0.00138356	0.0046942
61.8417	0.00146637	0.00137555	0.00209289	0.00138367	0.00490224
61.9201	0.0014667	0.00135867	0.00205506	0.00138363	0.00511732
61.9984	0.00146606	0.00134323	0.00202008	0.00138344	0.0053395
62.0768	0.00146448	0.00132915	0.0019877	0.00138312	0.0055688
62.1552	0.00146201	0.00131635	0.00195768	0.00138268	0.00580525
62.2335	0.00145869	0.0013048	0.0019298	0.00138217	0.00604886
62.3119	0.00145461	0.00129444	0.00190389	0.00138161	0.00629961
62.3902	0.00144984	0.00128527	0.00187975	0.00138102	0.0065575
62.4686	0.00144446	0.00127723	0.00185719	0.00138043	0.00682249
62.5469	0.00143859	0.00127032	0.00183604	0.00137987	0.00709452
62.6253	0.00143229	0.00126453	0.00181613	0.00137934	0.00737353
62.7036	0.00142569	0.00125984	0.00179729	0.00137887	0.00765945
62.782	0.00141886	0.00125624	0.00177939	0.00137848	0.00795221
62.8603	0.00141193	0.00125371	0.00176228	0.00137818	0.00825169
62.9387	0.001405	0.0012522	0.00174584	0.00137797	0.0085578
63.0171	0.0013982	0.00125168	0.00172996	0.00137787	0.00887039
63.0954	0.00139166	0.00125207	0.00171458	0.00137788	0.00918928
63.1738	0.00138551	0.00125329	0.00169962	0.00137802	0.0095143
63.2521	0.00137985	0.00125524	0.00168504	0.00137828	0.00984521
63.3305	0.00137479	0.00125782	0.00167082	0.0013787	0.0101818
63.4088	0.00137044	0.0012609	0.00165697	0.00137927	0.0105237
63.4872	0.00136688	0.00126436	0.00164347	0.00138002	0.0108707
63.5655	0.00136417	0.00126809	0.00163038	0.00138095	0.0112223
63.6439	0.00136234	0.00127195	0.00161772	0.00138206	0.0115783
63.7222	0.00136141	0.00127583	0.00160558	0.00138335	0.0119381
63.8006	0.00136136	0.0012796	0.00159404	0.00138483	0.0123013
63.879	0.00136216	0.00128313	0.00158319	0.00138654	0.0126672
63.9573	0.00136375	0.00128632	0.00157313	0.00138852	0.0130354
64.0357	0.00136607	0.00128906	0.00156396	0.00139084	0.0134051
64.114	0.00136906	0.00129126	0.00155577	0.00139357	0.0137758
64.1924	0.00137263	0.00129286	0.00154866	0.00139678	0.0141466
64.2707	0.00137669	0.0012938	0.0015427	0.00140051	0.0145167
64.3491	0.00138117	0.00129403	0.00153798	0.00140482	0.0148854
64.4274	0.00138596	0.00129354	0.00153454	0.00140973	0.0152517
64.5058	0.00139096	0.00129233	0.00153244	0.00141525	0.0156147
64.5841	0.00139605	0.00129041	0.0015317	0.00142139	0.0159734
64.6625	0.0014011	0.0012878	0.00153233	0.00142811	0.0163268
64.7409	0.00140601	0.00128454	0.0015343	0.0014354	0.016674
64.8192	0.00141064	0.00128065	0.00153758	0.00144324	0.0170139
64.8976	0.00141489	0.00127619	0.00154209	0.00145158	0.0173456
64.9759	0.00141868	0.00127121	0.00154775	0.00146039	0.017668
65.0543	0.00142194	0.00126578	0.00155444	0.00146963	0.0179802
65.1326	0.00142465	0.00125997	0.00156205	0.00147927	0.0182813
65.211	0.0014268	0.00125389	0.00157042	0.00148929	0.0185702
65.2893	0.00142844	0.00124764	0.00157943	0.00149965	0.0188459
65.3677	0.00142961	0.00124134	0.00158893	0.00151035	0.0191076
65.446	0.00143038	0.00123512	0.00159877	0.00152137	0.0193543
65.5244	0.00143086	0.0012291	0.00160881	0.00153269	0.0195852
65.6028	0.00143113	0.00122341	0.00161886	0.0015443	0.0197994
65.6811	0.0014313	0.00121815	0.00162877	0.00155618	0.0199962
65.7595	0.00143147	0.00121343	0.0016384	0.00156827	0.0201749
65.8378	0.00143172	0.00120933	0.00164763	0.00158052	0.0203349
65.9162	0.00143213	0.00120591	0.00165637	0.00159287	0.0204756
65.9945	0.00143278	0.00120325	0.00166456	0.00160527	0.0205965
66.0729	0.00143374	0.00120138	0.00167215	0.00161767	0.0206972
66.1512	0.00143508	0.00120034	0.00167915	0.00163002	0.0207773
66.2296	0.00143687	0.00120011	0.00168556	0.00164229	0.0208365
66.3079	0.0014392	0.00120069	0.00169144	0.00165443	0.0208745
66.3863	0.00144214	0.00120204	0.00169685	0.00166642	0.0208911
66.4647	0.00144575	0.00120411	0.00170191	0.00167823	0.0208864
66.543	0.00145007	0.00120687	0.00170672	0.00168984	0.0208601
66.6214	0.00145512	0.00121024	0.00171141	0.00170122	0.0208124
66.6997	0.0014609	0.00121417	0.00171609	0.00171235	0.0207434
66.7781	0.00146738	0.00121861	0.0017209	0.00172323	0.0206532
66.8564	0.00147451	0.00122353	0.00172595	0.00173385	0.0205421
66.9348	0.00148222	0.00122886	0.00173138	0.00174423	0.0204104
67.0131	0.00149042	0.0012346	0.00173728	0.00175438	0.0202584
67.0915	0.00149901	0.00124068	0.00174376	0.00176434	0.0200865
67.1698	0.00150786	0.00124708	0.00175091	0.00177412	0.0198951
67.2482	0.00151686	0.00125374	0.00175881	0.00178375	0.0196847
67.3266	0.00152588	0.00126063	0.00176751	0.00179324	0.0194558
67.4049	0.00153482	0.00126771	0.00177707	0.00180259	0.0192092
67.4833	0.00154358	0.00127498	0.00178751	0.00181178	0.0189453
67.5616	0.0015521	0.00128241	0.00179881	0.00182079	0.018665
67.64	0.0015603	0.00129001	0.00181094	0.00182957	0.0183689
67.7183	0.00156815	0.00129776	0.00182382	0.00183812	0.0180577
67.7967	0.00157559	0.00130568	0.00183736	0.00184641	0.0177323
67.875	0.00158256	0.00131375	0.00185147	0.00185442	0.0173935
67.9534	0.00158903	0.00132198	0.00186601	0.00186215	0.017042
68.0317	0.00159499	0.00133039	0.00188086	0.0018696	0.0166788
68.1101	0.00160044	0.00133897	0.00189587	0.00187678	0.0163048
68.1884	0.00160542	0.00134773	0.00191088	0.00188372	0.0159208
68.2668	0.00160998	0.00135668	0.00192577	0.00189044	0.0155278
68.3452	0.00161418	0.0013658	0.0019404	0.00189696	0.0151268
68.4235	0.00161814	0.00137511	0.00195465	0.00190329	0.0147189
68.5019	0.00162196	0.00138458	0.0019684	0.00190944	0.014305
68.5802	0.00162575	0.00139419	0.00198157	0.00191543	0.0138861
68.6586	0.00162964	0.00140391	0.00199406	0.00192122	0.0134634
68.7369	0.00163376	0.00141371	0.00200583	0.00192681	0.0130377
68.8153	0.00163823	0.00142358	0.00201679	0.00193218	0.01261
68.8936	0.00164314	0.00143351	0.00202692	0.00193732	0.0121814
68.972	0.00164859	0.00144349	0.00203618	0.00194225	0.0117528
69.0503	0.00165465	0.00145353	0.00204453	0.001947	0.0113252
69.1287	0.00166136	0.00146365	0.00205199	0.00195158	0.0108996
69.2071	0.00166876	0.00147386	0.00205856	0.00195603	0.0104769
69.2854	0.00167686	0.00148418	0.00206428	0.00196038	0.0100581
69.3638	0.00168568	0.00149463	0.00206923	0.00196467	0.00964408
69.4421	0.00169521	0.00150523	0.00207346	0.00196891	0.00923579
69.5205	0.00170545	0.00151596	0.00207706	0.00197308	0.00883409
69.5988	0.00171639	0.00152684	0.0020801	0.00197718	0.00843978
69.6772	0.001728	0.00153786	0.00208268	0.00198118	0.00805364
69.7555	0.00174023	0.00154901	0.00208488	0.00198507	0.00767639
69.8339	0.001753	0.00156029	0.00208681	0.00198885	0.00730869
69.9122	0.00176624	0.00157168	0.00208855	0.00199254	0.00695114
69.9906	0.00177989	0.00158319	0.00209022	0.00199616	0.00660427
70.069	0.00179389	0.00159481	0.00209188	0.00199972	0.00626854
70.1473	0.00180818	0.00160653	0.00209361	0.00200327	0.00594434
70.2257	0.00182274	0.00161834	0.00209545	0.00200685	0.00563199
70.304	0.00183753	0.00163021	0.00209743	0.00201052	0.00533174
70.3824	0.00185252	0.0016421	0.00209958	0.00201433	0.00504378
70.4607	0.00186767	0.001654	0.00210189	0.00201833	0.00476823
70.5391	0.00188295	0.00166586	0.00210435	0.00202258	0.00450516
70.6174	0.0018983	0.00167763	0.00210695	0.0020271	0.00425461
70.6958	0.00191366	0.00168928	0.00210967	0.00203191	0.00401653
70.7741	0.00192897	0.00170077	0.00211247	0.002037	0.00379083
70.8525	0.00194413	0.00171204	0.00211532	0.00204237	0.00357739
70.9309	0.00195904	0.00172305	0.00211817	0.00204801	0.00337601
71.0092	0.0019736	0.00173375	0.00212097	0.00205392	0.00318646
71.0876	0.00198771	0.00174409	0.00212364	0.00206008	0.00300848
71.1659	0.00200128	0.00175406	0.00212613	0.00206649	0.00284173
71.2443	0.00201423	0.00176364	0.00212839	0.00207314	0.00268588
71.3226	0.00202649	0.00177283	0.00213038	0.00207999	0.00254055
71.401	0.00203798	0.00178164	0.00213206	0.00208701	0.00240531
71.4793	0.00204866	0.0017901	0.0021334	0.00209414	0.00227974
71.5577	0.00205845	0.00179824	0.00213439	0.00210129	0.00216336
71.636	0.0020673	0.00180612	0.00213499	0.00210837	0.00205569
71.7144	0.00207514	0.00181379	0.00213521	0.00211529	0.00195623
71.7928	0.00208189	0.00182128	0.00213502	0.00212194	0.00186451
71.8711	0.00208748	0.00182863	0.00213445	0.00212825	0.00178004
71.9495	0.00209183	0.00183583	0.00213352	0.00213415	0.0017024
72.0278	0.00209491	0.00184287	0.00213228	0.00213957	0.00163117
72.1062	0.00209669	0.00184976	0.00213075	0.00214447	0.00156598
72.1845	0.0020972	0.00185644	0.00212899	0.00214883	0.00150647
72.2629	0.00209648	0.0018629	0.00212703	0.00215262	0.00145232
72.3412	0.00209461	0.00186909	0.00212493	0.00215584	0.00140317
72.4196	0.00209173	0.00187499	0.00212276	0.00215849	0.0013587
72.4979	0.00208798	0.00188057	0.00212058	0.00216059	0.00131859
72.5763	0.00208352	0.00188579	0.00211848	0.00216216	0.00128251
72.6547	0.00207852	0.00189063	0.00211651	0.00216325	0.00125016
72.733	0.00207314	0.00189506	0.00211474	0.00216389	0.00122126
72.8114	0.00206752	0.00189905	0.00211322	0.00216416	0.00119553
72.8897	0.00206176	0.00190258	0.002112	0.00216409	0.00117273
72.9681	0.00205596	0.00190561	0.00211111	0.00216373	0.00115263
73.0464	0.00205016	0.00190816	0.00211058	0.00216313	0.00113502
73.1248	0.00204441	0.00191021	0.00211044	0.00216234	0.00111968
73.2031	0.00203872	0.00191177	0.00211069	0.00216138	0.00110642
73.2815	0.00203313	0.00191285	0.00211134	0.00216029	0.00109505
73.3598	0.00202763	0.00191346	0.0021124	0.00215908	0.00108538
73.4382	0.00202226	0.00191363	0.00211387	0.00215773	0.00107725
73.5166	0.00201701	0.00191338	0.00211575	0.00215621	0.00107049
73.5949	0.00201188	0.00191276	0.00211803	0.00215448	0.00106496
73.6733	0.00200687	0.00191182	0.0021207	0.00215248	0.0010605
73.7516	0.00200196	0.0019106	0.00212373	0.00215015	0.00105698
73.83	0.00199714	0.00190918	0.00212711	0.00214742	0.00105424
73.9083	0.00199237	0.00190764	0.00213081	0.00214423	0.00105215
73.9867	0.00198764	0.00190607	0.0021348	0.00214054	0.00105054
74.065	0.00198294	0.00190456	0.00213904	0.00213634	0.00104926
74.1434	0.00197825	0.00190318	0.00214351	0.00213168	0.00104817
74.2217	0.00197355	0.00190202	0.00214815	0.00212663	0.00104715
74.3001	0.00196885	0.00190113	0.00215294	0.00212128	0.00104606
74.3785	0.00196414	0.00190055	0.00215783	0.00211571	0.00104483
74.4568	0.00195944	0.0019003	0.00216282	0.00211001	0.00104335
74.5352	0.00195478	0.00190041	0.00216788	0.00210423	0.00104159
74.6135	0.00195021	0.00190084	0.00217302	0.00209841	0.00103951
74.6919	0.0019458	0.00190158	0.00217824	0.00209261	0.00103707
74.7702	0.00194161	0.00190259	0.00218354	0.00208685	0.00103429
74.8486	0.00193771	0.00190381	0.0021889	0.00208117	0.00103116
74.9269	0.00193414	0.00190518	0.00219433	0.00207556	0.00102772
75.0053	0.00193093	0.00190664	0.0021998	0.00207006	0.00102399
75.0836	0.00192809	0.00190813	0.00220529	0.00206467	0.00102
75.162	0.00192562	0.00190957	0.00221077	0.00205944	0.0010158
75.2404	0.00192351	0.00191092	0.0022162	0.00205441	0.00101145
75.3187	0.00192175	0.00191211	0.00222155	0.00204965	0.00100702
75.3971	0.00192034	0.0019131	0.00222676	0.00204523	0.00100257
75.4754	0.00191926	0.00191383	0.0022318	0.00204122	0.000998208
75.5538	0.00191851	0.00191425	0.00223662	0.00203769	0.000994005
75.6321	0.00191812	0.00191432	0.00224119	0.00203471	0.000990047
75.7105	0.00191809	0.00191403	0.00224549	0.00203232	0.000986418
75.7888	0.00191846	0.00191334	0.00224948	0.00203057	0.000983203
75.8672	0.00191925	0.00191228	0.00225316	0.00202949	0.000980488
75.9455	0.00192052	0.00191087	0.00225652	0.00202908	0.000978357
76.0239	0.00192233	0.00190916	0.00225958	0.00202936	0.000976889
76.1023	0.00192475	0.00190722	0.00226234	0.00203037	0.000976148
76.1806	0.00192784	0.00190512	0.00226482	0.00203212	0.000976183
76.259	0.00193165	0.00190295	0.00226702	0.00203467	0.000977022
76.3373	0.00193622	0.0019008	0.00226895	0.00203808	0.000978674
76.4157	0.00194158	0.00189877	0.00227061	0.00204236	0.000981128
76.494	0.00194774	0.00189698	0.00227201	0.00204755	0.000984358
76.5724	0.00195472	0.00189553	0.00227315	0.00205365	0.000988325
76.6507	0.00196253	0.0018945	0.00227407	0.00206062	0.000992973
76.7291	0.00197115	0.00189396	0.00227477	0.00206842	0.000998234
76.8074	0.00198057	0.00189399	0.00227527	0.00207699	0.00100404
76.8858	0.00199071	0.00189463	0.00227561	0.00208626	0.0010103
76.9642	0.00200148	0.00189592	0.00227582	0.00209613	0.00101696
77.0425	0.00201276	0.00189789	0.00227592	0.00210652	0.00102392
77.1209	0.00202441	0.00190056	0.00227595	0.00211733	0.00103111
77.1992	0.00203628	0.00190393	0.00227594	0.00212846	0.00103845
77.2776	0.00204823	0.00190798	0.00227592	0.00213984	0.00104587
77.3559	0.00206011	0.00191272	0.00227591	0.00215139	0.0010533
77.4343	0.00207176	0.00191811	0.0022759	0.00216305	0.00106068
77.5126	0.00208306	0.00192414	0.0022759	0.00217476	0.00106795
77.591	0.00209388	0.00193076	0.0022759	0.00218648	0.00107506
77.6693	0.00210413	0.00193794	0.00227587	0.00219813	0.00108198
77.7477	0.00211371	0.00194559	0.00227578	0.00220967	0.0010887
77.8261	0.00212257	0.00195365	0.0022756	0.00222103	0.00109522
77.9044	0.00213064	0.00196203	0.00227529	0.00223215	0.0011016
77.9828	0.0021379	0.00197064	0.00227482	0.00224295	0.00110788
78.0611	0.00214431	0.00197938	0.00227414	0.00225337	0.00111413
78.1395	0.0021499	0.00198818	0.0022732	0.00226336	0.00112042
78.2178	0.00215468	0.00199696	0.00227194	0.00227288	0.00112682
78.2962	0.00215872	0.00200564	0.00227031	0.00228189	0.0011334
78.3745	0.0021621	0.00201417	0.00226825	0.00229037	0.00114024
78.4529	0.00216493	0.00202249	0.0022657	0.00229833	0.00114742
78.5312	0.00216735	0.00203056	0.00226263	0.00230577	0.00115504
78.6096	0.00216952	0.00203833	0.002259	0.00231271	0.00116318
78.688	0.00217159	0.00204578	0.00225478	0.00231916	0.00117191
78.7663	0.00217374	0.00205288	0.00224998	0.00232518	0.00118131
78.8447	0.00217607	0.00205964	0.00224461	0.0023308	0.00119144
78.923	0.0021787	0.00206604	0.00223869	0.00233608	0.00120235
79.0014	0.00218167	0.00207209	0.00223228	0.00234106	0.0012141
79.0797	0.00218499	0.00207778	0.00222545	0.00234582	0.00122671
79.1581	0.00218865	0.00208312	0.0022183	0.00235044	0.00124018
79.2364	0.00219258	0.00208811	0.00221093	0.00235499	0.0012545
79.3148	0.00219672	0.00209276	0.00220347	0.00235956	0.00126964
79.3932	0.00220098	0.0020971	0.00219607	0.00236421	0.00128553
79.4715	0.00220527	0.00210115	0.00218887	0.00236904	0.00130211
79.5499	0.00220951	0.00210495	0.00218203	0.0023741	0.00131929
79.6282	0.00221365	0.00210857	0.0021757	0.00237946	0.00133697
79.7066	0.00221764	0.00211209	0.00217	0.00238515	0.00135501
79.7849	0.00222144	0.00211559	0.00216505	0.0023912	0.00137329
79.8633	0.00222505	0.00211915	0.00216096	0.00239757	0.00139166
79.9416	0.00222844	0.00212286	0.00215782	0.00240425	0.00140993
80.02	0.0022316	0.00212678	0.00215568	0.00241117	0.00142791
80.0983	0.00223453	0.00213097	0.00215458	0.00241829	0.00144542
80.1767	0.00223723	0.00213547	0.00215453	0.00242557	0.00146223
80.2551	0.00223969	0.00214031	0.00215549	0.00243297	0.00147817
80.3334	0.00224194	0.00214551	0.00215744	0.00244046	0.00149304
80.4118	0.00224399	0.00215105	0.00216028	0.00244803	0.0015067
80.4901	0.0022459	0.00215692	0.00216394	0.00245565	0.00151903
80.5685	0.00224773	0.00216308	0.0021683	0.00246326	0.00152992
80.6468	0.00224954	0.0021695	0.00217327	0.0024708	0.00153928
80.7252	0.00225141	0.00217613	0.00217872	0.0024782	0.00154704
80.8035	0.00225341	0.00218291	0.00218454	0.00248539	0.00155318
80.8819	0.00225559	0.00218978	0.00219061	0.00249225	0.00155767
80.9602	0.00225799	0.00219667	0.00219682	0.00249868	0.00156054
81.0386	0.00226061	0.00220351	0.00220306	0.00250455	0.0015618
81.1169	0.00226346	0.00221018	0.00220925	0.00250974	0.00156153
81.1953	0.00226651	0.00221662	0.00221529	0.00251414	0.00155981
81.2737	0.00226975	0.00222272	0.00222112	0.00251767	0.00155675
81.352	0.00227312	0.00222839	0.00222669	0.00252026	0.00155249
81.4304	0.00227658	0.00223353	0.00223196	0.00252187	0.00154718
81.5087	0.00228007	0.00223805	0.00223691	0.00252249	0.00154096
81.5871	0.00228351	0.00224187	0.0022415	0.00252212	0.00153402
81.6654	0.00228685	0.00224491	0.0022457	0.00252077	0.00152653
81.7438	0.00229004	0.00224711	0.00224949	0.00251851	0.00151868
81.8221	0.00229304	0.00224842	0.00225284	0.00251538	0.00151066
81.9005	0.00229582	0.00224882	0.00225576	0.00251143	0.00150265
81.9788	0.00229835	0.00224834	0.00225824	0.00250672	0.00149483
82.0572	0.0023006	0.00224701	0.00226033	0.00250131	0.00148736
82.1356	0.00230257	0.0022449	0.00226206	0.00249527	0.00148038
82.2139	0.00230425	0.00224211	0.0022635	0.00248869	0.00147403
82.2923	0.00230565	0.00223876	0.00226471	0.00248167	0.00146841
82.3706	0.00230677	0.00223498	0.00226573	0.00247435	0.00146363
82.449	0.00230761	0.00223093	0.0022666	0.00246685	0.00145972
82.5273	0.00230821	0.00222672	0.00226735	0.00245933	0.00145672
82.6057	0.00230863	0.00222249	0.002268	0.00245191	0.00145462
82.684	0.00230892	0.00221835	0.00226855	0.0024447	0.00145335
82.7624	0.00230917	0.0022144	0.002269	0.00243781	0.00145284
82.8407	0.00230942	0.00221073	0.00226935	0.00243131	0.001453
82.9191	0.00230974	0.00220741	0.0022696	0.00242522	0.00145371
82.9975	0.00231017	0.00220454	0.00226975	0.00241957	0.00145485
83.0758	0.00231078	0.00220219	0.00226984	0.00241433	0.00145631
83.1542	0.00231162	0.00220042	0.00226991	0.00240948	0.00145796
83.2325	0.00231276	0.00219928	0.00227002	0.00240499	0.00145969
83.3109	0.00231426	0.00219879	0.00227021	0.00240082	0.00146138
83.3892	0.00231615	0.00219897	0.00227055	0.00239697	0.00146293
83.4676	0.00231846	0.00219983	0.00227106	0.0023934	0.00146424
83.5459	0.00232118	0.00220135	0.00227177	0.0023901	0.00146523
83.6243	0.00232429	0.0022035	0.00227268	0.00238705	0.00146584
83.7026	0.00232773	0.00220623	0.00227378	0.00238422	0.00146602
83.781	0.00233147	0.00220944	0.00227504	0.00238159	0.00146574
83.8594	0.00233542	0.00221305	0.00227641	0.00237913	0.00146499
83.9377	0.00233953	0.00221694	0.00227784	0.00237681	0.00146378
84.0161	0.00234369	0.002221	0.00227925	0.00237457	0.00146213
84.0944	0.00234783	0.00222506	0.0022806	0.00237237	0.00146008
84.1728	0.00235186	0.00222898	0.00228182	0.00237016	0.00145771
84.2511	0.00235568	0.00223261	0.00228286	0.00236791	0.0014551
84.3295	0.00235918	0.00223578	0.00228369	0.00236559	0.00145234
84.4078	0.00236226	0.00223834	0.00228425	0.0023632	0.00144954
84.4862	0.00236482	0.00224017	0.0022845	0.00236073	0.00144679
84.5645	0.00236677	0.00224117	0.00228438	0.00235818	0.0014442
84.6429	0.00236804	0.00224127	0.00228387	0.00235553	0.00144186
84.7213	0.00236854	0.0022404	0.00228292	0.00235279	0.00143986
84.7996	0.00236823	0.00223853	0.00228149	0.00234997	0.00143829
84.878	0.00236706	0.00223567	0.00227958	0.0023471	0.00143724
84.9563	0.002365	0.00223181	0.00227717	0.00234417	0.0014368
85.0347	0.00236205	0.00222701	0.00227431	0.00234123	0.00143702
85.113	0.00235823	0.00222132	0.00227106	0.00233827	0.00143796
85.1914	0.0023536	0.00221483	0.00226751	0.0023353	0.00143967
85.2697	0.00234823	0.00220767	0.00226379	0.00233236	0.00144217
85.3481	0.00234219	0.0022	0.00226002	0.00232946	0.00144547
85.4264	0.00233558	0.00219199	0.00225635	0.00232665	0.00144955
85.5048	0.00232852	0.00218382	0.00225291	0.00232399	0.0014544
85.5832	0.00232114	0.00217569	0.00224981	0.00232154	0.00145996
85.6615	0.0023136	0.0021678	0.00224717	0.00231937	0.0014662
85.7399	0.00230606	0.00216033	0.00224509	0.00231754	0.00147303
85.8182	0.00229871	0.00215346	0.00224367	0.0023161	0.00148038
85.8966	0.00229177	0.00214734	0.00224298	0.0023151	0.00148816
85.9749	0.00228542	0.00214214	0.00224307	0.00231456	0.00149626
86.0533	0.00227988	0.002138	0.00224398	0.00231448	0.00150458
86.1316	0.00227533	0.00213501	0.00224572	0.00231485	0.00151304
86.21	0.00227192	0.00213329	0.00224828	0.00231567	0.00152151
86.2883	0.00226982	0.00213288	0.00225162	0.0023169	0.00152989
86.3667	0.00226915	0.00213382	0.00225571	0.00231854	0.00153806
86.4451	0.00227001	0.00213612	0.00226051	0.00232056	0.00154591
86.5234	0.00227991	0.00214311	0.00226907	0.00231817	0.0015484
86.6018	0.00229238	0.00215174	0.0022783	0.0023158	0.00155125
86.6801	0.00230666	0.00216148	0.00228806	0.00231367	0.00155434
86.7585	0.00232206	0.00217188	0.00229818	0.00231192	0.00155756
86.8368	0.0023381	0.00218262	0.00230858	0.00231058	0.00156083
86.9152	0.00235445	0.00219346	0.00231917	0.00230964	0.00156409
86.9935	0.00237091	0.00220428	0.00232992	0.00230906	0.00156729
87.0719	0.00238736	0.00221498	0.00234077	0.00230877	0.0015704
87.1502	0.00240372	0.0022255	0.00235173	0.00230871	0.00157341
87.2286	0.00241996	0.00223581	0.00236277	0.00230883	0.00157631
87.307	0.00243605	0.0022459	0.00237388	0.00230909	0.00157909
87.3853	0.002452	0.00225576	0.00238506	0.00230942	0.00158175
87.4637	0.00246779	0.00226539	0.00239629	0.00230979	0.0015843
87.542	0.00248343	0.00227479	0.00240757	0.00231016	0.00158673
87.6204	0.00249895	0.00228398	0.00241889	0.00231049	0.00158906
87.6987	0.00251434	0.00229298	0.00243025	0.00231076	0.00159127
87.7771	0.00252963	0.0023018	0.00244164	0.00231093	0.00159339
87.8554	0.00254484	0.00231046	0.00245306	0.00231098	0.00159542
87.9338	0.00255999	0.00231899	0.0024645	0.00231088	0.00159736
88.0121	0.0025751	0.0023274	0.00247596	0.00231061	0.00159921
88.0905	0.0025902	0.00233573	0.00248745	0.00231016	0.001601
88.1689	0.00260531	0.002344	0.00249895	0.00230949	0.00160272
88.2472	0.00262045	0.00235224	0.00251047	0.00230861	0.00160439
88.3256	0.00263566	0.00236046	0.00252202	0.0023075	0.00160601
88.4039	0.00265095	0.00236869	0.0025336	0.00230615	0.00160758
88.4823	0.00266636	0.00237696	0.00254522	0.00230456	0.00160913
88.5606	0.00268192	0.00238528	0.00255686	0.00230273	0.00161066
88.639	0.00269764	0.00239368	0.00256855	0.00230065	0.00161218
88.7173	0.00271355	0.00240218	0.00258028	0.00229832	0.00161369
88.7957	0.00272967	0.00241079	0.00259205	0.00229576	0.0016152
88.874	0.00274602	0.00241953	0.00260387	0.00229297	0.00161674
88.9524	0.00276261	0.0024284	0.00261575	0.00228995	0.00161828
89.0308	0.00277947	0.00243743	0.00262767	0.00228672	0.00161986
89.1091	0.00279659	0.00244662	0.00263966	0.00228328	0.00162146
89.1875	0.002814	0.00245598	0.0026517	0.00227964	0.0016231
89.2658	0.0028317	0.00246551	0.0026638	0.00227581	0.00162478
89.3442	0.00284969	0.00247522	0.00267596	0.0022718	0.00162651
89.4225	0.00286799	0.00248512	0.00268819	0.00226762	0.00162828
89.5009	0.00288659	0.0024952	0.00270047	0.00226327	0.0016301
89.5792	0.00290549	0.00250546	0.00271281	0.00225876	0.00163197
89.6576	0.0029247	0.00251592	0.00272521	0.00225411	0.00163389
89.7359	0.0029442	0.00252656	0.00273768	0.00224931	0.00163587
89.8143	0.002964	0.00253739	0.00275019	0.00224438	0.0016379
89.8927	0.00298409	0.0025484	0.00276276	0.00223932	0.00163999
89.971	0.00300447	0.00255959	0.00277539	0.00223415	0.00164213

## Sheet: 2h
Wavel.	iDeg-1	iDeg-2	iDeg-3	DMSO	linrodostat
250	0.975638	1.02205	0.828373	0.953711	0.99605
251	0.956497	1.01074	0.818452	0.950771	0.993792
252	0.943735	1.00565	0.822917	0.922851	0.993228
253	0.924014	1.00396	0.824405	0.929464	0.991535
254	0.916473	0.998304	0.820437	0.911095	0.976862
255	0.903132	1.0017	0.820933	0.905952	0.976862
256	0.893852	1.00113	0.826885	0.900808	0.985892
257	0.890371	0.991521	0.839782	0.898604	0.983634
258	0.890951	0.993782	0.854167	0.909625	0.986456
259	0.895012	0.997174	0.870536	0.906686	0.994921
260	0.891531	0.992086	0.873016	0.904482	0.997743
261	0.894432	0.985302	0.881944	0.917708	0.998871
262	0.895592	0.976258	0.887897	0.912564	0.994357
263	0.901392	0.972301	0.908234	0.925055	0.992099
264	0.908933	0.968344	0.919643	0.928729	0.985892
265	0.920534	0.966083	0.9375	0.942689	0.997178
266	0.932135	0.97004	0.950893	0.940485	0.993228
267	0.938515	0.97004	0.968254	0.949302	0.992099
268	0.941415	0.970605	0.974206	0.958119	0.993228
269	0.948956	0.969474	0.982143	0.960323	0.997743
270	0.963457	0.97965	0.996528	0.977223	0.995485
271	0.970998	0.984737	1.00099	0.982366	0.996614
272	0.984339	0.995478	1.00595	0.988244	1.00677
273	0.984339	0.99039	1.0124	0.996326	1.00452
274	0.991299	0.994347	1.00496	1.00073	1.0079
275	0.99536	1.00396	1.01389	1.00955	1.01072
276	1.0029	1.00509	1.01389	1.01543	1.00959
277	0.9971	1.00509	1.00744	1.01469	1.00339
278	1.00696	1.00452	1.00744	1.01837	1.00395
279	1.00174	1.00283	1.00794	1.01176	0.997743
280	1	1	1	1	1
281	1.00406	1	0.991071	1.00367	0.990406
282	0.99594	0.996043	0.988095	1.00808	0.992099
283	0.980858	0.975127	0.957837	0.979427	0.977427
284	0.962297	0.96043	0.928075	0.972079	0.95316
285	0.943155	0.944601	0.90129	0.944893	0.9193
286	0.921114	0.916337	0.883433	0.918442	0.896163
287	0.894432	0.890899	0.847718	0.89493	0.866253
288	0.864269	0.856416	0.812004	0.863336	0.836343
289	0.845128	0.838892	0.792163	0.838354	0.813205
290	0.821926	0.819672	0.768849	0.811903	0.789503
291	0.803364	0.791973	0.744048	0.792065	0.760158
292	0.775522	0.760317	0.708829	0.745775	0.724041
293	0.737819	0.720181	0.670139	0.720059	0.687923
294	0.696636	0.687394	0.633929	0.680382	0.642777
295	0.649072	0.639344	0.579861	0.637032	0.588036
296	0.617749	0.60147	0.549107	0.604702	0.562641
297	0.595708	0.574336	0.525794	0.578986	0.534989
298	0.574246	0.558508	0.504464	0.561352	0.507901
299	0.549884	0.538157	0.488095	0.548861	0.491535
300	0.530162	0.51498	0.465774	0.521675	0.464447
301	0.518561	0.502544	0.453373	0.504041	0.450339
302	0.5058	0.485585	0.433036	0.488611	0.43623
303	0.49594	0.47654	0.427579	0.484938	0.424379
304	0.484339	0.466365	0.415675	0.470977	0.418172
305	0.476218	0.453929	0.404266	0.46216	0.406321
306	0.468677	0.447711	0.398313	0.451139	0.401242
307	0.462297	0.440362	0.392361	0.44673	0.396727
308	0.459397	0.435839	0.389385	0.448935	0.388262
309	0.456497	0.430187	0.381944	0.443791	0.384876
310	0.451856	0.425664	0.37996	0.440852	0.380926
311	0.448956	0.425664	0.37748	0.438648	0.37754
312	0.448376	0.423403	0.374008	0.440852	0.376411
313	0.444896	0.418881	0.371528	0.433505	0.371896
314	0.441995	0.413793	0.371032	0.422483	0.370767
315	0.441415	0.415489	0.368552	0.431301	0.370203
316	0.439675	0.413793	0.366567	0.431301	0.371896
317	0.436195	0.407575	0.363591	0.430566	0.374153
318	0.435615	0.405879	0.364087	0.424688	0.376975
319	0.436195	0.409271	0.362599	0.427627	0.376411
320	0.434455	0.408705	0.361111	0.426892	0.371332
321	0.431555	0.408705	0.357639	0.427627	0.365688
322	0.429814	0.399661	0.356647	0.424688	0.352709
323	0.430974	0.403053	0.357143	0.422483	0.345937
324	0.430974	0.403618	0.356647	0.423218	0.340293
325	0.428654	0.402487	0.354167	0.423953	0.335779
326	0.428074	0.399661	0.353175	0.421749	0.332393
327	0.427494	0.39853	0.352679	0.423218	0.329571
328	0.428074	0.399661	0.352183	0.422483	0.327314
329	0.427494	0.399096	0.35119	0.423953	0.325056
330	0.427494	0.3974	0.350694	0.423953	0.323928
331	0.426334	0.395704	0.350198	0.422483	0.322799
332	0.426914	0.396834	0.350694	0.423218	0.322235
333	0.426334	0.3974	0.34871	0.422483	0.31772
334	0.425754	0.396834	0.349206	0.423953	0.31772
335	0.424014	0.394573	0.347718	0.422483	0.318849
336	0.425174	0.394573	0.347718	0.423953	0.318284
337	0.424014	0.394008	0.345734	0.421749	0.313205
338	0.422854	0.394573	0.345734	0.421749	0.316591
339	0.421114	0.391747	0.344246	0.421014	0.316027
340	0.423434	0.394008	0.345734	0.423953	0.314898
341	0.423434	0.392312	0.34375	0.425422	0.311512
342	0.422854	0.394008	0.344246	0.422483	0.314898
343	0.422854	0.392312	0.34375	0.422483	0.314334
344	0.424594	0.392877	0.345238	0.429096	0.31377
345	0.426914	0.396269	0.345238	0.43424	0.31377
346	0.422274	0.393443	0.34375	0.428361	0.312641
347	0.424014	0.394008	0.344246	0.429831	0.313205
348	0.425174	0.392877	0.34623	0.431301	0.312641
349	0.423434	0.394008	0.344742	0.431301	0.311512
350	0.422854	0.394008	0.345238	0.43277	0.312641
351	0.425754	0.394573	0.344742	0.430566	0.310948
352	0.425754	0.392877	0.345238	0.43424	0.309819
353	0.428654	0.396269	0.347222	0.429096	0.309819
354	0.429814	0.39853	0.347718	0.434974	0.312077
355	0.430394	0.39853	0.347222	0.437913	0.312641
356	0.432715	0.399661	0.350694	0.445996	0.313205
357	0.430974	0.399661	0.347718	0.437913	0.309819
358	0.431555	0.401357	0.349702	0.44673	0.310948
359	0.435035	0.401922	0.350198	0.443057	0.312077
360	0.434455	0.402487	0.352183	0.445261	0.311512
361	0.433295	0.403618	0.353175	0.4482	0.312077
362	0.437935	0.403618	0.354167	0.451139	0.309819
363	0.440835	0.408705	0.354663	0.452608	0.317156
364	0.446056	0.406444	0.361111	0.465834	0.314898
365	0.446056	0.411532	0.359127	0.459956	0.318284
366	0.449536	0.414924	0.361111	0.459956	0.318849
367	0.446056	0.409271	0.359623	0.465099	0.317156
368	0.445476	0.412663	0.359127	0.457752	0.309255
369	0.446056	0.413228	0.359127	0.469508	0.310384
370	0.448956	0.41662	0.358631	0.470977	0.310948
371	0.451856	0.418315	0.361607	0.473181	0.312077
372	0.454176	0.420577	0.365575	0.47759	0.314334
373	0.457077	0.422838	0.368552	0.47906	0.31377
374	0.459397	0.425664	0.37004	0.484938	0.312077
375	0.464617	0.430752	0.373016	0.49155	0.312641
376	0.465197	0.431317	0.375	0.496694	0.308691
377	0.475058	0.442058	0.383929	0.510654	0.314898
378	0.475058	0.438666	0.383929	0.509184	0.316027
379	0.480278	0.443188	0.387401	0.511389	0.315463
380	0.483179	0.446015	0.390377	0.52388	0.316591
381	0.489559	0.454494	0.394841	0.529023	0.316027
382	0.493619	0.457886	0.397321	0.529758	0.31772
383	0.49884	0.465235	0.40129	0.53784	0.31772
384	0.50522	0.470888	0.40625	0.549596	0.317156
385	0.509281	0.473714	0.41121	0.55327	0.319977
386	0.517401	0.483324	0.418155	0.56576	0.32167
387	0.522042	0.48615	0.420635	0.576047	0.318849
388	0.530162	0.493499	0.429563	0.586334	0.316591
389	0.540603	0.500848	0.436508	0.595885	0.323363
390	0.546404	0.509893	0.442956	0.606907	0.325056
391	0.552204	0.516676	0.448909	0.621602	0.323363
392	0.566125	0.526851	0.454365	0.629684	0.32167
393	0.574826	0.535331	0.460813	0.643644	0.322799
394	0.587007	0.547202	0.474206	0.664217	0.320542
395	0.598608	0.559073	0.484127	0.676708	0.326185
396	0.611949	0.570379	0.491567	0.693608	0.326185
397	0.62645	0.584511	0.502976	0.714181	0.328442
398	0.636891	0.596947	0.514881	0.727406	0.329571
399	0.650812	0.61108	0.52629	0.752388	0.331828
400	0.662993	0.622386	0.536706	0.757531	0.333521
401	0.674594	0.633126	0.545635	0.774431	0.3307
402	0.682715	0.642736	0.553571	0.790595	0.334086
403	0.685615	0.645562	0.553075	0.790595	0.3307
404	0.689095	0.647824	0.558036	0.797208	0.333521
405	0.687355	0.647258	0.556548	0.795738	0.331264
406	0.681555	0.642171	0.553571	0.781043	0.330135
407	0.672274	0.63143	0.545139	0.775165	0.330135
408	0.664733	0.623516	0.538194	0.76194	0.327314
409	0.642111	0.602035	0.519841	0.733284	0.324492
410	0.61891	0.582815	0.50496	0.714181	0.323363
411	0.606729	0.569813	0.492063	0.690669	0.319977
412	0.588747	0.548332	0.474702	0.662013	0.317156
413	0.565545	0.526851	0.456845	0.636297	0.318284
414	0.538863	0.506501	0.436012	0.606172	0.310948
415	0.516821	0.482759	0.417659	0.573843	0.304176
416	0.4942	0.457321	0.399306	0.543718	0.303047
417	0.475058	0.441492	0.384425	0.52388	0.295147
418	0.462877	0.429056	0.373016	0.50698	0.301919
419	0.447216	0.413228	0.359623	0.484938	0.295147
420	0.431555	0.397965	0.347718	0.467303	0.297968
421	0.425754	0.390616	0.339286	0.458486	0.297404
422	0.411253	0.37818	0.333333	0.445261	0.278217
423	0.403132	0.36857	0.323909	0.431301	0.282167
424	0.395592	0.362352	0.316964	0.421014	0.27991
425	0.392691	0.356699	0.311508	0.41734	0.273138
426	0.383991	0.352176	0.306548	0.410727	0.267494
427	0.37993	0.348219	0.302579	0.408523	0.290068
428	0.36891	0.337479	0.295635	0.384276	0.274831
429	0.362529	0.330695	0.291667	0.376929	0.272009
430	0.362529	0.328434	0.291667	0.380602	0.26693
431	0.360209	0.325608	0.285714	0.385011	0.273702
432	0.354408	0.322216	0.279266	0.371051	0.265237
433	0.350928	0.317694	0.279762	0.369581	0.265801
434	0.342807	0.310345	0.270337	0.366642	0.260722
435	0.341067	0.301865	0.266865	0.364438	0.260722
436	0.341647	0.308084	0.268353	0.359295	0.261287
437	0.337007	0.297908	0.266865	0.350478	0.259594
438	0.338167	0.307518	0.267361	0.35856	0.261287
439	0.334687	0.299039	0.262401	0.3446	0.258465
440	0.331787	0.295082	0.259425	0.346069	0.251693
441	0.330626	0.299039	0.261409	0.345334	0.25395
442	0.326566	0.293951	0.255952	0.348273	0.25
443	0.327726	0.295647	0.256944	0.332109	0.247178
444	0.325406	0.293951	0.256448	0.341661	0.242099
445	0.324246	0.292821	0.258433	0.335783	0.251693
446	0.317285	0.284341	0.248512	0.315944	0.240971
447	0.313805	0.286603	0.248512	0.318148	0.23702
448	0.324826	0.292821	0.259921	0.351212	0.251129
449	0.321926	0.294517	0.255456	0.3446	0.244921
450	0.327146	0.292821	0.255456	0.346804	0.236456
451	0.317285	0.278689	0.256448	0.339456	0.230248
452	0.319606	0.291125	0.25248	0.332109	0.238713
453	0.320186	0.284907	0.25	0.324761	0.242099
454	0.320766	0.279819	0.245536	0.334313	0.24605
455	0.317865	0.291125	0.25248	0.330639	0.243792
456	0.322506	0.286037	0.250992	0.3277	0.226298
457	0.313805	0.283776	0.251984	0.332109	0.22912
458	0.313805	0.28095	0.246032	0.32917	0.222912
459	0.314385	0.284907	0.250992	0.31374	0.238149
460	0.315545	0.282646	0.244544	0.288758	0.235892
461	0.310905	0.278123	0.247024	0.324761	0.231941
462	0.314385	0.281515	0.250992	0.321087	0.228555
463	0.310905	0.276993	0.248016	0.323292	0.235892
464	0.313225	0.278123	0.245536	0.329904	0.233634
465	0.314385	0.280384	0.233135	0.332109	0.22912
466	0.306265	0.279819	0.24752	0.324761	0.229684
467	0.316705	0.28095	0.248512	0.329904	0.231941
468	0.312065	0.279819	0.24504	0.319618	0.23702
469	0.306845	0.276993	0.240575	0.318883	0.232506
470	0.317865	0.285472	0.251984	0.34313	0.241535
471	0.306845	0.274731	0.24504	0.326965	0.223476
472	0.304524	0.280384	0.241567	0.323292	0.240971
473	0.308005	0.276993	0.244048	0.323292	0.227991
474	0.304524	0.273601	0.237599	0.3277	0.224605
475	0.306845	0.27247	0.240575	0.319618	0.234763
476	0.305104	0.271905	0.238591	0.323292	0.235327
477	0.305684	0.279254	0.243552	0.323292	0.231941
478	0.312645	0.276427	0.241567	0.3277	0.233634
479	0.303364	0.27134	0.229167	0.329904	0.226862
480	0.303364	0.274731	0.241567	0.321822	0.227427
481	0.304524	0.274166	0.236607	0.32917	0.229684
482	0.306265	0.274731	0.236111	0.317414	0.22912
483	0.305684	0.280384	0.248512	0.311536	0.224041
484	0.306265	0.275862	0.239583	0.324761	0.222348
485	0.306845	0.276427	0.248016	0.32917	0.230248
486	0.310325	0.281515	0.250992	0.330639	0.238713
487	0.312065	0.286037	0.248512	0.330639	0.244921
488	0.294664	0.267383	0.240575	0.315944	0.228555
489	0.305104	0.270774	0.238591	0.3277	0.225169
490	0.304524	0.273601	0.240575	0.319618	0.228555
491	0.306845	0.281515	0.246528	0.333578	0.231377
492	0.306845	0.273036	0.229663	0.329904	0.235892
493	0.302204	0.27134	0.238095	0.326231	0.226862
494	0.305104	0.273036	0.238591	0.318883	0.228555
495	0.298144	0.27247	0.234623	0.321822	0.217269
496	0.302784	0.27247	0.234127	0.326965	0.210497
497	0.308585	0.274731	0.239087	0.332109	0.234763
498	0.300464	0.273601	0.240575	0.321087	0.225169
499	0.297564	0.27247	0.231647	0.323292	0.225169
500	0.301624	0.269644	0.235615	0.326231	0.226862
501	0.304524	0.27134	0.240079	0.326231	0.227991
502	0.302784	0.27247	0.237103	0.31227	0.232506
503	0.295244	0.269644	0.234127	0.322557	0.223476
504	0.294664	0.273601	0.236111	0.3277	0.218962
505	0.301044	0.27134	0.236607	0.324761	0.224605
506	0.297564	0.27134	0.238095	0.310066	0.225734
507	0.305104	0.280384	0.238095	0.3277	0.226298
508	0.299884	0.273601	0.235119	0.334313	0.227991
509	0.296984	0.263991	0.233631	0.320353	0.227427
510	0.303944	0.273601	0.236607	0.326965	0.229684
511	0.298144	0.266817	0.232639	0.323292	0.232506
512	0.298724	0.266252	0.236111	0.320353	0.228555
513	0.297564	0.267383	0.235615	0.321822	0.222912
514	0.295824	0.266817	0.234127	0.315209	0.224605
515	0.298144	0.270774	0.233135	0.31227	0.230248
516	0.298724	0.269644	0.225694	0.315209	0.230248
517	0.293503	0.265687	0.233631	0.317414	0.217269
518	0.298724	0.264556	0.232143	0.321822	0.231941
519	0.300464	0.269079	0.234127	0.316679	0.230813
520	0.303944	0.274731	0.237103	0.326965	0.22912
521	0.289443	0.268513	0.230655	0.321822	0.225734
522	0.294084	0.267383	0.234127	0.318883	0.224041
523	0.294084	0.269644	0.230159	0.301249	0.232506
524	0.292923	0.256642	0.229663	0.300514	0.229684
525	0.292923	0.260599	0.228175	0.310801	0.218962
526	0.298724	0.266252	0.236607	0.321822	0.220655
527	0.294664	0.261164	0.230159	0.313005	0.220655
528	0.288283	0.26173	0.230159	0.305658	0.217269
529	0.292343	0.263991	0.231151	0.311536	0.225734
530	0.292923	0.263991	0.235119	0.314475	0.222912
531	0.289443	0.260034	0.22619	0.315209	0.22009
532	0.293503	0.265122	0.232639	0.321822	0.222912
533	0.288863	0.254946	0.227183	0.323292	0.225734
534	0.291183	0.26286	0.230159	0.31227	0.219526
535	0.289443	0.258903	0.228175	0.315944	0.225734
536	0.290603	0.258903	0.229167	0.314475	0.217833
537	0.285383	0.257773	0.22371	0.302719	0.21614
538	0.287703	0.259469	0.229167	0.302719	0.226862
539	0.287123	0.257207	0.225694	0.304188	0.221219
540	0.285963	0.255512	0.225694	0.314475	0.219526
541	0.279002	0.257207	0.228175	0.304923	0.228555
542	0.285383	0.25325	0.22371	0.31374	0.219526
543	0.283643	0.255512	0.22371	0.306392	0.216704
544	0.282483	0.250989	0.221726	0.314475	0.219526
545	0.279582	0.254946	0.219246	0.318148	0.221783
546	0.280742	0.253816	0.21875	0.308597	0.22009
547	0.281903	0.25325	0.220238	0.306392	0.217269
548	0.282483	0.251555	0.220734	0.308597	0.22009
549	0.280742	0.25212	0.21875	0.29831	0.22009
550	0.283063	0.254946	0.220734	0.307862	0.224605
551	0.280162	0.250989	0.220238	0.307127	0.227427
552	0.281323	0.254381	0.222718	0.306392	0.225169
553	0.274942	0.249859	0.22371	0.302719	0.226298
554	0.272622	0.246467	0.214782	0.290963	0.224041
555	0.276682	0.247032	0.210813	0.301249	0.215576
556	0.274942	0.249859	0.220238	0.304188	0.213883
557	0.269142	0.247598	0.217262	0.304188	0.218397
558	0.276102	0.247598	0.217758	0.295371	0.222912
559	0.272622	0.24251	0.21627	0.290963	0.22009
560	0.273782	0.245902	0.21379	0.290963	0.216704
561	0.273202	0.246467	0.217758	0.293167	0.217833
562	0.270882	0.243075	0.215774	0.299045	0.214447
563	0.279582	0.250424	0.222222	0.304188	0.22009
564	0.272042	0.250424	0.215774	0.29831	0.223476
565	0.271462	0.24251	0.214782	0.290963	0.209932
566	0.269142	0.245336	0.214782	0.300514	0.222912
567	0.272622	0.244206	0.214782	0.295371	0.218397
568	0.270882	0.241945	0.209325	0.296106	0.214447
569	0.270882	0.239683	0.212798	0.280676	0.215011
570	0.276102	0.246467	0.215774	0.304923	0.221219
571	0.270882	0.240814	0.21379	0.280676	0.208239
572	0.269142	0.236292	0.210317	0.297575	0.21614
573	0.268561	0.243075	0.211806	0.295371	0.216704
574	0.268561	0.239683	0.212798	0.299045	0.215011
575	0.271462	0.24251	0.21379	0.297575	0.214447
576	0.267981	0.241945	0.212302	0.299045	0.21219
577	0.267401	0.239683	0.208333	0.293902	0.218962
578	0.265081	0.237422	0.204365	0.296106	0.215011
579	0.268561	0.24251	0.212302	0.297575	0.210497
580	0.270302	0.239683	0.212798	0.295371	0.21614
581	0.272622	0.243075	0.208333	0.296106	0.210497
582	0.266821	0.241379	0.207341	0.286554	0.217833
583	0.265661	0.235726	0.206845	0.296841	0.207111
584	0.263921	0.237422	0.209325	0.293167	0.21614
585	0.265661	0.235161	0.210317	0.295371	0.209368
586	0.260441	0.236292	0.209821	0.296841	0.213883
587	0.262761	0.240814	0.209325	0.295371	0.215576
588	0.267401	0.237988	0.214286	0.293167	0.218962
589	0.259861	0.235161	0.201885	0.287289	0.204289
590	0.260441	0.235726	0.207341	0.285084	0.209932
591	0.262761	0.231769	0.210813	0.288024	0.213883
592	0.261601	0.235726	0.210317	0.288758	0.211625
593	0.262761	0.234596	0.209821	0.290228	0.208804
594	0.261021	0.235726	0.207837	0.290228	0.219526
595	0.261601	0.237422	0.209821	0.28435	0.211061
596	0.263341	0.237422	0.202381	0.288758	0.214447
597	0.258121	0.235726	0.207341	0.290963	0.215576
598	0.263341	0.234031	0.206349	0.293167	0.213883
599	0.261021	0.237422	0.206349	0.289493	0.205982
600	0.263341	0.236857	0.205357	0.296106	0.217833
601	0.262181	0.239118	0.209325	0.289493	0.200903
602	0.259281	0.235161	0.206845	0.28435	0.216704
603	0.257541	0.233465	0.203373	0.288024	0.215011
604	0.262181	0.235161	0.210317	0.296841	0.222912
605	0.262181	0.235726	0.206845	0.288024	0.198081
606	0.261021	0.236857	0.198413	0.286554	0.207675
607	0.2558	0.231204	0.205357	0.291697	0.213883
608	0.257541	0.240249	0.210813	0.294636	0.211061
609	0.266821	0.235726	0.214286	0.290963	0.214447
610	0.257541	0.230639	0.206349	0.289493	0.208239
611	0.2558	0.235161	0.201389	0.28435	0.211061
612	0.277842	0.250424	0.221726	0.307862	0.234199
613	0.259861	0.2329	0.205357	0.290963	0.215576
614	0.259861	0.233465	0.203373	0.287289	0.210497
615	0.261601	0.231769	0.200893	0.290228	0.209932
616	0.260441	0.235161	0.205853	0.288024	0.211061
617	0.259861	0.233465	0.204861	0.285084	0.213318
618	0.25116	0.235161	0.204365	0.291697	0.211061
619	0.256381	0.227812	0.201885	0.277002	0.200339
620	0.261601	0.238553	0.21131	0.287289	0.219526
621	0.259281	0.231769	0.204861	0.286554	0.215011
622	0.256961	0.235161	0.205357	0.288024	0.208239
623	0.257541	0.24364	0.213294	0.286554	0.214447
624	0.256961	0.234031	0.200893	0.265246	0.208239
625	0.2558	0.2329	0.205853	0.288024	0.208804
626	0.263921	0.24251	0.208829	0.299045	0.217833
627	0.271462	0.248163	0.217262	0.292432	0.218962
628	0.2558	0.231204	0.205357	0.290963	0.202032
629	0.256381	0.235726	0.203869	0.289493	0.208804
630	0.258121	0.236857	0.208333	0.294636	0.213318
631	0.259281	0.232335	0.202381	0.286554	0.205982
632	0.257541	0.233465	0.207837	0.28288	0.209932
633	0.256381	0.228943	0.204365	0.283615	0.209368
634	0.256381	0.230639	0.204861	0.281411	0.210497
635	0.258701	0.230639	0.204861	0.277737	0.203725
636	0.256381	0.228943	0.206349	0.285084	0.207675
637	0.24942	0.230639	0.203373	0.285084	0.208804
638	0.258701	0.241379	0.21131	0.296841	0.212754
639	0.25464	0.228378	0.201389	0.286554	0.196953
640	0.258121	0.231204	0.204861	0.28435	0.205982
641	0.256961	0.230073	0.199405	0.287289	0.204853
642	0.25174	0.226682	0.200893	0.287289	0.21219
643	0.257541	0.230073	0.204861	0.287289	0.203725
644	0.25116	0.226116	0.196429	0.263777	0.204853
645	0.24884	0.231204	0.201389	0.281411	0.214447
646	0.25174	0.231769	0.202877	0.282145	0.211625
647	0.256381	0.233465	0.205357	0.292432	0.214447
648	0.25	0.225551	0.197421	0.277002	0.211061
649	0.24942	0.224986	0.201885	0.28288	0.202596
650	0.24942	0.224986	0.196429	0.275533	0.21219
