# Supplementary material for: Monovalent pseudo-natural products supercharge degradation of IDO1 by its native E3 KLHDC3
Source: Nat Chem. 2026 Jan 7;18(3):585–96. doi: 10.1038/s41557-025-02021-5 (PMC12962974; doi:10.1038/s41557-025-02021-5)
Supplement: Supplementary file 9 — Statistical source data. [file 41557_2025_2021_MOESM9_ESM.xlsx]

## Sheet: 4b
	n-terminal			c-terminal
DMSO	1	1	1	1	1	1
iDeg-1	0.722301	0.548743	0.712994	1.02285	1.07967	1.04474
iDeg-2	0.679585	0.515704	0.641564	1.04765	1.13402	1.05054
iDeg-3	0.699742	0.651414	0.684616	1.04722	1.05716	1.01653

## Sheet: 4d
WT			F270A			R343A			H346A			T395M
1	1	1	0.487499	0.438537	0.39004	0.2743	0.281033	0.229714	0.395583	0.356298	0.316992	0.303584	0.302815	0.281832

## Sheet: 4e
	IDO1 WT			IDO1 F270A			IDO1 R343A			IDO1 H346A			IDO1 T395M
DMSO	1	1	1	1	1	1	1	1	1	1	1	1	1	1	1
iDeg-1	0.653414	0.563896	0.510652	0.495766	0.645693	0.523803	0.400253	0.618746	0.433338	1.09301	1.0042	0.915445	0.398267	0.425454	0.523737
iDeg-2	0.464497	0.504294	0.472601	0.447508	0.448208	0.458634	0.450442	0.423697	0.425382	0.837191	0.797959	0.873504	0.562986	0.527984	0.53367
iDeg-3	0.462446	0.505881	0.502642	0.451659	0.465249	0.461435	0.462316	0.457409	0.451317	0.883973	0.878865	0.901709	0.604481	0.614539	0.577789

## Sheet: 4h
		norm BFP
DMSO	1	1	1
iDeg-1	0.787229	0.808452	0.811356
+CFZ	1.03875	1.01443	1.04949
+TAK243	0.959313	1.00395	1.03293
+MLN4924	0.901501	0.916079	1.00065

## Sheet: 4j
Titrant	IDO1 C-Deg		IDO1 C-Deg G403K		IDO1 C-Deg K389R
	Rep1	Rep2	Rep1	Rep2	Rep1	Rep2
Kd (nM)	119	87	NB	NB	77	84
N	0.75	0.82	NB	NB	0.81	0.79
DH (kcal/mol)	-9.4	-9.9	NB	NB	-11.3	-11.1

## Sheet: 4l
–EG			–RG			–EK
1	1	1	0.179773	0.206896	0.159315	1.87073	2.25579	1.86564
