# Supplementary material for: Monovalent pseudo-natural products supercharge degradation of IDO1 by its native E3 KLHDC3
Source: Nat Chem. 2026 Jan 7;18(3):585–96. doi: 10.1038/s41557-025-02021-5 (PMC12962974; doi:10.1038/s41557-025-02021-5)
Supplement: Supplementary file 11 — Statistical source data. [file 41557_2025_2021_MOESM11_ESM.xlsx]

## Sheet: 5c
conc iDeg-6 (µM)		IDO1 level
0	100	100	100	100
0.5	69.5112	89.2	107.56	61.8
1	69.8249	100.11	77.55	51.58
5	43.6853	78.76	67.27	48
10	47.9577	55.31	50.83	46.83
50		38.54	37.114	31.541
100	26.1672	33.3	28.4705	30.4441
500	26.8222	38.97	27.3514
1000	37.8059	35.5	29.8379	29.7806

## Sheet: 5h
conc (µM)	U2OS wt				U2OS DC3 KO
0	100	100	100	100	100	100
1	32.5964	38.2547	61.8353	72.2133	86.733	67.2257
10	8.47457	21.6999	27.0668	36.6621	74.875	74.3136
100	3.64732	12.4035	24.7834	29.7579	58.0245	58.3192
1000	2.72192	25.1078	35.1833	47.2981	121.819	69.2619

## Sheet: 5i
CTRL	KO1	KO2
1	1.76333	1.72747
1	2.3243	2.35472
1	1.95557	1.72494

## Sheet: 5j
conc iDeg-6 (nM)	CTRL			KO1			KO2
10000	0.607361	0.595482	0.624046	0.792533	0.797024	0.840406	0.875114	0.83443	0.862285
2500	0.635846	0.589935	0.651518	0.81948	0.854808	0.866494	0.904308	0.881362	0.878925
625	0.631606	0.585743	0.678995	0.845926	0.868199	0.874772	0.904643	0.88926	0.88216
156.25	0.663263	0.636897	0.698369	0.860835	0.850046	0.896665	0.897852	0.87707	0.885617
39.0625	0.71541	0.657847	0.725203	0.844169	0.883268	0.890404	0.908268	0.885731	0.890941
9.76562	0.748949	0.696206	0.75696	0.877817	0.937925	0.922559	0.935666	0.928423	0.934983
2.44141	0.821491	0.798215	0.816195	0.922599	1.00781	0.967449	0.976568	0.984277	0.96825
0.610352	0.891764	0.84522	0.821842	0.939312	1.01949	0.999468	1.00742	1.01333	0.964913
0.152588	0.907231	0.863568	0.879893	0.939154	1.00524	0.995205	0.992897	0.979604	0.989577
0.038147	0.934522	0.897176	0.907085	0.972001	1.01785	0.99952	1.0057	1.00557	0.994456
0.00953674	0.936881	0.940614	0.959767	0.980594	1.01583	1.01232	1.00401	1.03943	0.996477
0.00238419	1	1	1	1	1	1	1	1	1

## Sheet: 5l
Log conc (nM)	APO IDO1		iDeg-6 IDO1		Linrodostat IDO1
0.69897	100	100	100.39	100	100	100
1.29073	70.9837	93.564	91.9756	87.7448	94.3738	97.2134
1.59176	62.3354	84.8889	77.3252	78.5406	87.4739	82.2352
1.89279	50.3828	70.9612	65.3259	64.7978	86.7975	95.2342
2.19382	36.847	54.6289	36.3965	40.2758	95.4055	90.2343
2.49485	21.5061	36.1364	26.5358	27.4257	88.8228	92.2352
2.79588	14.556	16.3401	7.37623	10.0984	86.0672	82.1235
3.09691	3.21034	6.70403	7.89633	2.63515	63.8597	68.2352
3.39794	2.68293	4.88968	0.40966	2.6681e-06	47.8384	43.2352
3.69897	0.0164239	0.0153681	-2.012e-09	0.374558	35.6224	39.2353

## Sheet: 5m
DMSO		iDeg-1		iDeg-2		iDeg-3		iDeg-6
100	100	13.7376	8.85867	16.9227	6.06344	14.1554	24.6061	15.5756	17.1088
100	100	15.2002	15.6881	14.2422	15.5785	14.5246	23.46	10.7101	13.5282
100	100	38.6997	44.3215	15.7713	14.6647	44.057	53.5431	15.1303	15.3878
100	100	73.0753	73.3043	17.9603	15.7408	70.4204	79.2582	28.7816	30.9131
100	100	102.796	75.5245	12.9012	7.84589	88.1407	85.3357	82.9899	78.1681
