# Supplementary material for: Monovalent pseudo-natural products supercharge degradation of IDO1 by its native E3 KLHDC3
Source: Nat Chem. 2026 Jan 7;18(3):585–96. doi: 10.1038/s41557-025-02021-5 (PMC12962974; doi:10.1038/s41557-025-02021-5)
Supplement: Supplementary file 13 — Statistical source data. [file 41557_2025_2021_MOESM13_ESM.xlsx]

## Sheet: 6c
	Hemin (µM)
w/o SA	-	100	100	100
	60	102.063	100.082	89.4343
with SA	-	35.4321	50.5263	46.5923
	60	150.189	93.0087	81.3611

## Sheet: 6f
	KO1 0 µM hemin			KO1 100 µM hemin			KO2 0 µM hemin			KO2 100 µM hemin			CTRL 0 µM hemin			CTRL 100 µM hemin
w/o SA	1	1	1	1.09967	1.03679	1.02761	1	1	1	1.07334	1.02168	1.03475	1	1	1	1.20619	1.25884	1.20619
w SA	0.901829	0.884927	0.87684	1.03299	1.02382	1.00378	0.915531	0.896236	0.89226	1.06578	1.02576	1.03676	0.601273	0.635616	0.619728	1.05622	1.11242	1.05622

## Sheet: 6h
	DMSO			iDEG6			Linrodostat			Epacadostat			IDO-IN-1			IDO-IN-4			IDO-IN-5			IDO-IN-7			PF0684003
CTRL	1	1	1	0.57405	0.699301	0.593198	1.8139	1.97329	1.7755	1.22896	1.35949	1.1999	1.23628	1.33132	1.19088	1.8629	1.90411	1.75767	2.11485	2.11497	1.9521	1.18042	1.27583	1.25599	1.24587	1.04634	1.0956
KO1	1	1	1	0.899071	0.883943	0.933075	1.34308	1.32686	1.35193	1.07839	1.04163	1.0823	1.0457	1.00536	1.05549	1.34962	1.27876	1.32534	1.39374	1.31094	1.38027	1.03466	1.00354	1.08068	1.027	0.986752	0.98186
KO2	1	1	1	0.961825	0.892281	0.934611	1.36433	1.33869	1.33662	1.06676	1.05965	1.0528	1.02045	1.06403	1.0667	1.32026	1.28575	1.35181	1.36799	1.36583	1.37654	1.02206	1.09201	1.07087	1.00854	1.01412	1.05299

## Sheet: 6i
Time (hrs)	ctrl			epa			iDeg-6
0	0	0	0	0	0	0	0	0	0
6	11.84	28.79	21.72	22.29	24.77	44.41	19.48	13.17	16.12
24	76.09	72.32	79.68	100	100	100	71.98	50.35	62.2
48	100	100	97.83	100	100	100	93.69	69.57	76.16
