# Supplementary material for: Monovalent pseudo-natural products supercharge degradation of IDO1 by its native E3 KLHDC3
Source: Nat Chem. 2026 Jan 7;18(3):585–96. doi: 10.1038/s41557-025-02021-5 (PMC12962974; doi:10.1038/s41557-025-02021-5)
Supplement: Supplementary file 15 — Statistical source data. [file 41557_2025_2021_MOESM15_ESM.xlsx]

## Sheet: Ext 1b
log conc iDeg-1 (µM)	Kyn levels (%)
10	29.973	36.2552	23.1893
3.33333	38.286	57.5534	34.6872
1.11111	59.0009	68.153	50.5947
0.37037	68.6061	86.6872	78.8802
0.123457	79.4072	101.929	87.4093
0.041152	88.4146	76.782	107.185
0.013717	89.7133	103.152	124.417
0.004572	88.736	101.305	120.143
0.001524	99.1256	92.9954	107.92
0.000508	83.0526	97.4432	109.844

## Sheet: Ext 1c
conc. iDeg-1 (µM)	Kyn level /%)
0.24	82.4165	111.311	98.077
1.2	45.4265	42.2309	24.1453
30	15.0315	27.99	8.87393

## Sheet: Ext 1d
WT					IDO1 KO
DMSO	IFN-y	iDeg-1 5µM	IFN-y+iDeg-1		DMSO	IFN-y	iDeg-1 5µM	IFN-y+iDeg-1
15.303	202.702	15.6231	106.782		20.3078	30.9743	22.9453	48.4183
9.59997	162.751	14.8615	126.282		16.9539	28.1704	21.6865	56.6661
13.0702	293.392	16.4386	104.346		17.701	26.4434	19.2348	47.6338

## Sheet: Ext 1e
WT					IDO1 KO
DMSO	IFN-y	iDeg-1 5µM	IFN-y+iDeg-1		DMSO	IFN-y	iDeg-1 5µM	IFN-y+iDeg-1
309.372	411.452	216.256	198.547		151.524	274.252	122.85	187.863
286.612	317.91	204.603	248.111		172.021	235.89	124.536	152.833
260.988	333.603	218.234	259.23		170.149	241.296	114.729	145.021
319.887	563.316	244.522	250.242		157.626	264.533	124.511	176.195
295.865	411.712	242.193	251.758		181.976	250.049	110.945	155.868

## Sheet: Ext 1f
Conc (µM)	iDeg-1			Linrodostat
50	75.9833	82.4972	92.9196	5.13153	9.24729	13.5102
25	77.7839	80.0156	92.1773	5.41375	9.16087	13.1576
12.5	85.7614	88.3863	95.8889	6.58236	9.39545	13.8442
6.25	94.2755	98.0781	100.398	6.31604	10.6054	15.1433
3.125	100.993	103.868	104.852	9.78211	15.05	25.3687
1.5625	101.398	105.214	102.329	46.5336	45.3229	65.3796
0.7813	92.2365	105.844	102.273	79.3619	79.2625	86.3687
0.3906	86.0436	106.066	99.8603	93.1904	94.8558	97.1137
0.1953	94.8956	104.881	99.8603	93.9615	90.9914	97.5405
0.0977	95.8257	104.227	102.829	96.883	92.4236	102.254
0.0488	104.55	104.103	104.834	101.47	90.1642	100.269
0.0244	101.955	100.77	101.438	103.605	88.695	99.2479

## Sheet: Ext 1g
2 µM iDeg-1			10 µM iDeg-1
119.144	120.897	131.437	124.151	126.583	136.202

## Sheet:  Ext1h
log conc iDeg-1 (µM)		IDO promoter activity (%)
3.33333	93.7256	108.547	99.4141
1.11111	117.152	103.526	104.674
0.37037	120.057	108.133	106.869
0.123457	118.871	100.514	103.241
0.041152	113.084	107.322	94.4063
0.013717	102.725	90.1637	91.7606
0.004572	81.1055	101.457	93.3086
0.001524	102.243	93.0885	90.4064
0.000508	105.988	95.5309	91.8925

## Sheet: Ext 1j
	10 µM iDeg-1			50 µM iDeg-1			10 µM CHX
134.253	124.969	92.4567	126.821	88.6077	110.183	16.7605	39.1308	12.5445

## Sheet: Ext 1l
CHX 5 µM				CHX 5 µM + iDeg-1 10 µM
39.17	39.38	27	36.19	10.98	14.03	8.3	15.66

## Sheet: Ext 1n
10 µM iDeg-1			3.33 µM iDeg-1			0.33 µM CHX
106.324	100.042	113.924	101.278	106.71	113.365	23.0305	10.8032	12.7958
