# Supplementary material for: Monovalent pseudo-natural products supercharge degradation of IDO1 by its native E3 KLHDC3
Source: Nat Chem. 2026 Jan 7;18(3):585–96. doi: 10.1038/s41557-025-02021-5 (PMC12962974; doi:10.1038/s41557-025-02021-5)
Supplement: Supplementary file 17 — Statistical source data. [file 41557_2025_2021_MOESM17_ESM.xlsx]

## Sheet: Ext 2b
w/o				rhIDO1
0.1488	0.1388	0.1496	0.145733	0.5168	0.5066	0.6522	0.8525

## Sheet: Ext 2c
conc (µM)		Kyn level (%)
10	36.8908	39.4872	41.327
3.33333	41.4378	44.8013	53.8799
1.11111	56.0453	59.3092	61.1224
0.37037	60.8322	74.9172	71.7824
0.123457	81.4781	93.0625	90.6255
0.041152	93.2629	97.9359	93.5727
0.013717	101.064	98.7166	95.8536

## Sheet: Ext 2e
Time (h)	IDO1 protein level (%)
6	55.12	30.09	51.71	64.89
14	23.36	35.22
24	0	17.7	11.17

## Sheet: Ext 2f
3.3 µM iDeg-1			0.25 µM CFZ			0.25 µM CFZ + 3.3 µM iDeg-1			0.5 µM CFZ			0.5 µM CFZ + 3.3 µM iDeg-1			DMSO
59.35	64	49	100	100	100	69.4234	111.111	83.0601	100	100	100	82.5934	86.2069	90.1961	100	100	100

## Sheet: Ext 2g
conc (µM)	Kyn level (%)
10	35.1788	32.7796	50.3403
3.33333	39.567	39.1435	53.9026
1.11111	48.398	56.7091	58.8736
0.37037	60.4128	77.7446	76.6124
0.123457	83.7947	91.6636	85.9803
0.041152	95.0347	95.2063	93.5083
0.013717	112.029	95.8162	94.4633
0.004572	104.923	100.753	99.8376
0.001524	107.824	101.679	97.5635
