# Supplementary material for: Monovalent pseudo-natural products supercharge degradation of IDO1 by its native E3 KLHDC3
Source: Nat Chem. 2026 Jan 7;18(3):585–96. doi: 10.1038/s41557-025-02021-5 (PMC12962974; doi:10.1038/s41557-025-02021-5)
Supplement: Supplementary file 19 — Statistical source data. [file 41557_2025_2021_MOESM19_ESM.xlsx]

## Sheet: Ext 3b
		DMSO			iDeg-1
DOCK8(6 h)	100	100	100	101.6	101	81.43
DOCK8 (24 h)	100	100	100	80	96.7	149.14
RHOBTB3 (6 h)	100	100	100	120.5	127.1	87.52
RHOBTB3 (24 h)	100	100	100	85.6	95.5	136.76

## Sheet: Ext 3d
	Intensity iDeg-1			Intensity DMSO
IDO1	120000000000	100000000000	110000000000	150000000000	140000000000	150000000000
Polyubiquitin-C; Ubiquitin	870000000	750000000	1200000000	250000000	240000000	310000000
