# Supplementary material for: Monovalent pseudo-natural products supercharge degradation of IDO1 by its native E3 KLHDC3
Source: Nat Chem. 2026 Jan 7;18(3):585–96. doi: 10.1038/s41557-025-02021-5 (PMC12962974; doi:10.1038/s41557-025-02021-5)
Supplement: Supplementary file 21 — Statistical source data. [file 41557_2025_2021_MOESM21_ESM.xlsx]

## Sheet: Ext 4b
conc (µM)	soluble fraction IDO1 (%)
100	2.11033
33.3333	2.09084
11.1111	1.37506
3.7037	1.3719
1.23457	0.945097
0.411523	0.991049
0.137174	0.846162

## Sheet: Ext 4c
conc (µM)	Kyn level (%) iDeg-1
10	22.2069	23.9501	17.7578	26.3698
3.33333	31.9425	33.8784	25.7216	34.0873
1.11111	63.18	62.6576	43.9991	74.1122
0.37037	101.216	95.7406	73.3798	96.8132
0.123457	101.339	95.6688	96.9325	97.6836
0.041152	98.2669	94.834	96.8973	95.1593
0.013717	101.258	101.971	100.18	102.417
conc (µM)		Kyn level (%) iDeg-2
0	100	100	100
0.007051	91.977	92.9542	84.268
0.0141	85.3358	76.0878	78.0853
0.03525	80.614	75.1515	75.9498
0.1058	56.9263	53.0605	54.784
0.2961	34.574	35.676	34.2189
1.424	14.8463	15.2506	13.6665
2.849	11.9436	11.7179	10.6033
9.97	9.75193	9.90638	9.90564
conc (µM)		Kyn level (%) iDeg-3
0	100	100	100
0.007051	108.926	77.6235	99.5977
0.0141	98.5213	95.8018	86.2031
0.03525	70.125	67.7785	56.2722
0.1058	40.4858	31.6113	35.2836
0.2961	17.0595	15.1985	17.7293
1.424	9.18484	7.90074	8.75377
2.849	9.44528	8.51703	8.4484
9.97	9.75971	7.22095	7.97453

## Sheet: Ext 4d
conc (µM)	Kyn level (%) iDeg-1			Kyn level (%) iDeg-2			Kyn level (%) iDeg-3
10	50.3403	32.7796	28.141	23.2609	39.6121	31.476	15.8194	18.6162	11.6592
3.33333	53.9026	39.1435	34.9199	25.1492	28.0741	34.7936	19.8989	20.3122	12.6724
1.11111	58.8736	56.7091	49.4549	28.3198	37.0445	38.9068	26.5096	25.2021	21.7146
0.37037	76.6124	77.7446	69.4116	34.8692	42.811	47.6694	52.9911	36.7169	34.6387
0.123457	85.9803	91.6636	87.381	52.8652	67.2324	53.1921	61.8382	59.714	78.9409
0.041152	93.5083	95.2063	93.2881	69.4112	81.8945	58.2956	66.2407	81.7869	68.1683
0.013717	94.4633	95.8162	100.164	88.9976	79.5047	74.8954	83.2046	97.1097	81.7992
0.004572	99.8376	100.753	100.431	91.6694	100.355	94.5742	100.976	98.9364	94.3347
0.001524				91.5362	103.638	98.7859	97.8116	103.954	101.222

## Sheet: Ext 4e
conc (µM)	log conc (µM)	Kyn level (%) iDeg-1			Kyn level (%) iDeg-1 + 5 µM hemin
30	1.47712	24.5548	18.7916	21.9474	45.8588	59.7311	61.0179
10	1	25.5714	19.9112	22.7938	50.178	58.8867	86.1892
3.33333	0.522879	35.5093	28.5778	33.1577	72.6291	98.8131	100.569
1.11111	0.0457574	65.4516	54.3891	62.9678	97.9421	99.5924	101.523
0.37037	-0.431364	98.9799	93.7084	97.958	99.9002	98.9716	101.761
0.123457	-0.908484	101.673	99.0873	98.7644	99.153	100.647	101.775
0.041152	-1.38561	107.046	101.535	102.733

## Sheet: Ext 4f
conc (µM)	log conc (µM)	Kyn level (%) iDeg-2			Kyn level (%) iDeg-2 + 5 µM Hemin
10	1	4.57529	9.36519	7.35135	23.3541	37.2362	25.5098
3.33333	0.522879	5.6908	17.1886	11.3352	28.6509	80.6404	41.1996
1.11111	0.0457574	7.60259	22.9751	19.8754	44.3312	89.8318	101.631
0.37037	-0.431364	22.4932	37.9936		99.9503	99.7302	100.665
0.123457	-0.908484	46.567	33.1413		101.24	100.261	100.65
0.041152	-1.38561	74.7226	56.923	64.5159	103.286	99.4133	102.554
0.013717	-1.86274	100.252	91.3894	100.815
0.004572	-2.33989	100.026	96.9245	104.448

## Sheet: Ext 4g
conc (µM)	log conc (µM)	iDeg-3			iDeg-3 + 5 µM Hemin
10	1	2.93203	3.13958	3.72572	7.48865	9.03371	8.48108
3.33333	0.522879	3.44724	3.69401	4.02699	10.7413	11.3363	8.5541
1.11111	0.0457574	5.15208	6.58497	7.09595	20.8615	27.144	36.5603
0.37037	-0.431364	13.107	13.6342	15.3006	71.3764	74.7456	97.0508
0.123457	-0.908484	25.7169	32.7356	88.2544	103.333	97.4975	96.9474
0.041152	-1.38561	100.599	67.535	98.2426	105.17	98.4894	96.8557
0.013717	-1.86274	99.7176	96.7856	101.097
0.004572	-2.33989	99.9189	97.8659

## Sheet: Ext 4h
Conc hemin (µM)	log conc hemin (µM)	DMSO			iDeg-2 0,5µM
50	1.69897	97.1	102	104.1	100.074	102.278	102.239
16.6667	1.22185	95.8	106.3	102.5	88.0223	100.532	96.945
5.5556	0.744731	97.4	105.4	102.4	43.7479	55.8195	49.9609
1.8519	0.267618	98.4	105.3	101.8	31.0605	33.4866	31.4844
0.6173	-0.209504	98.7	100.5	102.3	26.6968	24.8904	26.8698
0.2058	-0.686555	99.5	100.1	102.1	23.6727	21.6312	25.8835
0.0686	-1.16368	100.5	103.2	100.2	23.1735	19.6833	23.8068
0.0229	-1.64016	96.5	103.2	99.3	22.1869	22.295	25.204
0.0076	-2.11919	100.4	109.6	100.8	22.3721	20.448	23.6063
