# Supplementary material for: Monovalent pseudo-natural products supercharge degradation of IDO1 by its native E3 KLHDC3
Source: Nat Chem. 2026 Jan 7;18(3):585–96. doi: 10.1038/s41557-025-02021-5 (PMC12962974; doi:10.1038/s41557-025-02021-5)
Supplement: Supplementary file 23 — Statistical source data. [file 41557_2025_2021_MOESM23_ESM.xlsx]

## Sheet: Ext 6c
	iDeg-1	iDeg-2
KLHDC3	3.747	2.9032
CUL2	3.0724	2.4217
PSMD14	2.7489	0.8604
ADRM1	2.66071	2.35191
PSMA1	2.6206	2.2977
PSMD13	2.5029	2.0985
PSMB3	2.48295	2.60425
PSMC4	2.4789	2.7676
PSMC3	2.4473	2.6601
RBX1	2.246	2.3909
PSMD2	2.1939	3.7169
ELOB	2.1654	2.5185
PSMA2	2.1435	1.745
UBE2Q1	2.0931	2.6239
DCUN1D1	2.00279	2.21689
PSMA3	1.8168	1.739
USP39	1.8075	2.0681
PSMD11	1.708	1.2883
PSMB2	1.63685	1.93815
PSMB4	1.6026	2.2791
TRIP12	1.51735	1.55975
SF3B3	1.4835	1.3948
UBE2I	1.4604	0.8689
NAE1	1.38223	1.54212

## Sheet: Ext 6d
		norm BFP
DMSO	1	1	1
iDeg-2	0.770815	0.783911	0.76592
+cfz	1.04877	1.02052	1.00255
+TAK243	0.946667	0.97925	0.970065
+MLN	0.889642	0.916989	0.928969
iDeg-3	0.780901	0.79971	0.762724
+cfz	1.04033	1.02669	1.00381
+TAK243	0.944486	0.970549	0.993075
+MLN	0.898308	0.93379	0.935155

## Sheet: Ext 6e
	norm BFP CTRL			norm BFP KO1			norm BFP KO2
DMSO	1	1	1	1	1	1	1	1	1
iDeg-1	0.598187	0.577273	0.609573	0.80502	0.784756	0.871099	0.841838	0.805263	0.905399
iDeg-2	0.521556	0.49718	0.529	0.797789	0.738508	0.79395	0.797379	0.778452	0.82878
iDeg-3	0.565799	0.53325	0.568507	0.809498	0.768551	0.770953	0.817369	0.797789	0.806094
