# Supplementary material for: Monovalent pseudo-natural products supercharge degradation of IDO1 by its native E3 KLHDC3
Source: Nat Chem. 2026 Jan 7;18(3):585–96. doi: 10.1038/s41557-025-02021-5 (PMC12962974; doi:10.1038/s41557-025-02021-5)
Supplement: Supplementary file 26 — Statistical source data. [file 41557_2025_2021_MOESM26_ESM.xlsx]

## Sheet: Ext 8a
				SKOV3										BT549
conc (µM)	0.01			0.1			10			0.01			0.1			1
	59.2056	37.2918	63.7582	36.916	25.2024	50.2179	35.4768	26.9362	60.7873	50.73	56.9993	39.195	31.79	35.6383	42.3783	60.46	38.6227	30.5291

## Sheet: Ext 8c
Time (h)	0				1				2				4				14				24
IDO1 protein level (%)	102.776	84.2365	99.1456		86.4497	85.85	79.4181		103.946	70.54	81.2633		76.0621	87.38	74.5072		58.5325	54.1627			36.916	25.2024	50.2179

## Sheet: Ext 8e
Time (h)	2				4				8				24
IDO1 protein level (%)	72.23	88.13	96.72	76.57	63.93	80.22	67.34	67.95	50.3	67.71	50.76	29.27	31.79	35.6383	42.3783	26.051
