# Supplementary material for: Monovalent pseudo-natural products supercharge degradation of IDO1 by its native E3 KLHDC3
Source: Nat Chem. 2026 Jan 7;18(3):585–96. doi: 10.1038/s41557-025-02021-5 (PMC12962974; doi:10.1038/s41557-025-02021-5)
Supplement: Supplementary file 28 — Statistical source data. [file 41557_2025_2021_MOESM28_ESM.xlsx]

## Sheet: Ext 9b
Wavelength	APO+DMSO	APO + Hemin	Apo + iDeg-6	Apo + lindrostat
220	-1.223	-0.091	-0.724	-1.228
221	-0.736	-0.295	-0.355	-0.825
222	-0.27	-0.269	0.037	-0.382
223	0.472	-0.377	0.805	0.475
224	1.336	-0.366	1.697	1.328
225	2.915	-0.157	3.196	2.761
226	4.9	0.494	5.057	4.671
227	5.716	1.134	5.978	5.659
228	5.925	1.508	6.039	6.038
229	5.873	1.794	6.063	6.097
230	5.676	1.976	5.873	5.943
231	5.244	2.07	5.418	5.605
232	4.789	2.068	4.941	5.19
233	4.12	2	4.291	4.609
234	3.155	1.881	3.347	3.69
235	2.404	1.783	2.592	2.944
236	1.896	1.648	2.076	2.428
237	1.461	1.522	1.623	1.991
238	1.161	1.328	1.322	1.669
239	0.884	1.168	1.041	1.348
240	0.698	1.042	0.844	1.115
241	0.596	0.96	0.734	0.985
242	0.532	0.917	0.671	0.917
243	0.486	0.851	0.602	0.838
244	0.419	0.814	0.526	0.752
245	0.391	0.78	0.488	0.716
246	0.35	0.766	0.456	0.682
247	0.323	0.732	0.436	0.655
248	0.312	0.702	0.417	0.653
249	0.299	0.688	0.408	0.642
250	0.279	0.675	0.393	0.632
251	0.247	0.671	0.385	0.627
252	0.23	0.658	0.392	0.625
253	0.214	0.654	0.423	0.629
254	0.204	0.657	0.419	0.619
255	0.213	0.677	0.423	0.641
256	0.203	0.713	0.448	0.633
257	0.194	0.748	0.449	0.633
258	0.21	0.775	0.467	0.65
259	0.22	0.767	0.477	0.654
260	0.234	0.772	0.499	0.673
261	0.247	0.787	0.503	0.68
262	0.26	0.799	0.517	0.69
263	0.27	0.819	0.532	0.698
264	0.282	0.834	0.545	0.713
265	0.298	0.849	0.583	0.738
266	0.325	0.862	0.617	0.76
267	0.342	0.889	0.638	0.789
268	0.361	0.918	0.669	0.81
269	0.364	0.932	0.688	0.828
270	0.367	0.945	0.713	0.841
271	0.365	0.952	0.718	0.835
272	0.374	0.963	0.73	0.845
273	0.385	0.972	0.745	0.863
274	0.378	0.979	0.756	0.862
275	0.381	0.996	0.766	0.864
276	0.387	0.994	0.767	0.879
277	0.39	1.007	0.772	0.884
278	0.406	1.007	0.768	0.884
279	0.421	1.014	0.775	0.899
280	0.418	1.02	0.768	0.899
281	0.416	1.01	0.757	0.895
282	0.421	1	0.741	0.889
283	0.418	0.982	0.718	0.872
284	0.414	0.963	0.702	0.847
285	0.408	0.937	0.683	0.831
286	0.393	0.91	0.664	0.819
287	0.373	0.875	0.637	0.785
288	0.349	0.837	0.599	0.746
289	0.338	0.809	0.574	0.719
290	0.317	0.772	0.537	0.68
291	0.279	0.722	0.487	0.627
292	0.248	0.666	0.437	0.572
293	0.226	0.615	0.394	0.526
294	0.196	0.566	0.342	0.461
295	0.178	0.521	0.305	0.414
296	0.159	0.479	0.275	0.373
297	0.137	0.438	0.246	0.329
298	0.119	0.409	0.227	0.299
299	0.116	0.375	0.214	0.276
300	0.104	0.354	0.197	0.25
301	0.093	0.33	0.18	0.226
302	0.087	0.303	0.17	0.21
303	0.075	0.277	0.154	0.19
304	0.074	0.268	0.145	0.179
305	0.073	0.249	0.133	0.168
306	0.076	0.236	0.126	0.161
307	0.066	0.225	0.114	0.149
308	0.064	0.216	0.109	0.141
309	0.062	0.211	0.107	0.14
310	0.06	0.215	0.106	0.141
311	0.056	0.213	0.104	0.138
312	0.05	0.199	0.096	0.131
313	0.048	0.198	0.102	0.129
314	0.045	0.19	0.1	0.124
315	0.044	0.189	0.102	0.127
316	0.045	0.188	0.104	0.129
317	0.043	0.182	0.111	0.126
318	0.043	0.184	0.108	0.12
319	0.046	0.182	0.11	0.117
320	0.044	0.186	0.118	0.117
321	0.047	0.193	0.118	0.119
322	0.046	0.199	0.123	0.118
323	0.047	0.196	0.132	0.115
324	0.044	0.197	0.133	0.111
325	0.044	0.196	0.126	0.107
326	0.042	0.19	0.127	0.11
327	0.044	0.193	0.126	0.109
328	0.044	0.193	0.125	0.105
329	0.04	0.201	0.12	0.098
330	0.039	0.202	0.121	0.094
331	0.041	0.21	0.115	0.09
332	0.043	0.209	0.114	0.086
333	0.038	0.217	0.117	0.082
334	0.042	0.218	0.12	0.078
335	0.041	0.222	0.122	0.08
336	0.039	0.224	0.121	0.076
337	0.041	0.227	0.124	0.074
338	0.039	0.24	0.12	0.074
339	0.042	0.25	0.124	0.081
340	0.042	0.257	0.127	0.081
341	0.042	0.265	0.126	0.083
342	0.042	0.279	0.124	0.082
343	0.042	0.287	0.125	0.082
344	0.044	0.299	0.129	0.087
345	0.044	0.305	0.127	0.089
346	0.04	0.311	0.124	0.088
347	0.032	0.316	0.118	0.082
348	0.029	0.332	0.112	0.076
349	0.031	0.345	0.112	0.075
350	0.029	0.36	0.111	0.074
351	0.03	0.372	0.108	0.066
352	0.028	0.382	0.099	0.062
353	0.025	0.39	0.097	0.062
354	0.025	0.408	0.095	0.067
355	0.027	0.42	0.099	0.069
356	0.03	0.435	0.101	0.069
357	0.027	0.444	0.095	0.067
358	0.024	0.461	0.09	0.067
359	0.02	0.472	0.088	0.063
360	0.021	0.483	0.09	0.062
361	0.025	0.491	0.095	0.065
362	0.022	0.496	0.098	0.063
363	0.021	0.505	0.096	0.062
364	0.02	0.507	0.098	0.063
365	0.02	0.517	0.102	0.066
366	0.022	0.525	0.111	0.069
367	0.027	0.541	0.115	0.078
368	0.027	0.56	0.111	0.077
369	0.026	0.575	0.105	0.073
370	0.029	0.59	0.101	0.068
371	0.035	0.609	0.107	0.075
372	0.039	0.63	0.115	0.08
373	0.037	0.65	0.112	0.075
374	0.035	0.665	0.112	0.08
375	0.037	0.68	0.112	0.084
376	0.037	0.693	0.119	0.089
377	0.037	0.716	0.126	0.096
378	0.037	0.74	0.127	0.097
379	0.037	0.76	0.124	0.097
380	0.031	0.781	0.128	0.101
381	0.032	0.802	0.134	0.104
382	0.035	0.826	0.143	0.108
383	0.032	0.853	0.148	0.105
384	0.025	0.877	0.14	0.097
385	0.024	0.897	0.138	0.09
386	0.02	0.92	0.14	0.088
387	0.026	0.953	0.14	0.092
388	0.026	0.99	0.131	0.084
389	0.028	1.026	0.128	0.079
390	0.024	1.064	0.123	0.078
391	0.027	1.108	0.123	0.078
392	0.033	1.154	0.121	0.08
393	0.038	1.197	0.123	0.084
394	0.037	1.245	0.12	0.083
395	0.031	1.288	0.118	0.079
396	0.035	1.337	0.123	0.084
397	0.041	1.391	0.124	0.087
398	0.039	1.444	0.125	0.083
399	0.04	1.506	0.128	0.087
400	0.04	1.563	0.131	0.093
401	0.043	1.622	0.134	0.094
402	0.042	1.663	0.134	0.093
403	0.045	1.697	0.137	0.096
404	0.044	1.723	0.141	0.099
405	0.046	1.742	0.136	0.101
406	0.049	1.735	0.141	0.106
407	0.049	1.714	0.146	0.108
408	0.053	1.682	0.149	0.106
409	0.052	1.628	0.151	0.107
410	0.059	1.569	0.162	0.116
411	0.057	1.498	0.158	0.114
412	0.051	1.422	0.152	0.11
413	0.045	1.341	0.152	0.107
414	0.049	1.26	0.149	0.108
415	0.046	1.173	0.146	0.113
416	0.047	1.096	0.133	0.109
417	0.044	1.02	0.126	0.108
418	0.038	0.949	0.125	0.105
419	0.038	0.89	0.125	0.106
420	0.045	0.837	0.128	0.111
421	0.045	0.786	0.127	0.107
422	0.047	0.737	0.133	0.108
423	0.045	0.694	0.134	0.108
424	0.041	0.656	0.137	0.109
425	0.039	0.621	0.137	0.106
426	0.04	0.584	0.136	0.107
427	0.04	0.549	0.139	0.108
428	0.037	0.519	0.144	0.11
429	0.031	0.49	0.14	0.108
430	0.028	0.465	0.131	0.106
431	0.024	0.436	0.127	0.099
432	0.027	0.409	0.124	0.103
433	0.029	0.393	0.123	0.107
434	0.028	0.37	0.125	0.105
435	0.027	0.348	0.123	0.102
436	0.025	0.332	0.12	0.101
437	0.023	0.311	0.123	0.103
438	0.017	0.29	0.128	0.104
439	0.014	0.275	0.134	0.108
440	0.01	0.257	0.135	0.106
441	0.004	0.24	0.133	0.1
442	0.004	0.231	0.132	0.101
443	0.005	0.216	0.133	0.102
444	0	0.205	0.129	0.1
445	0	0.197	0.124	0.097
446	0	0.189	0.122	0.099
447	0.002	0.183	0.128	0.107
448	0.005	0.182	0.129	0.114
449	0.003	0.177	0.129	0.121
450	0.001	0.173	0.127	0.122
451	0	0.171	0.132	0.125
452	0	0.166	0.137	0.13
453	0.002	0.16	0.146	0.131
454	-0.001	0.156	0.143	0.127
455	-0.007	0.15	0.138	0.118
456	-0.006	0.146	0.139	0.114
457	-0.006	0.139	0.14	0.113
458	-0.012	0.136	0.13	0.109
459	-0.015	0.133	0.125	0.109
460	-0.018	0.131	0.116	0.104
461	-0.021	0.13	0.112	0.098
462	-0.019	0.127	0.114	0.095
463	-0.019	0.126	0.116	0.099
464	-0.024	0.127	0.114	0.1
465	-0.02	0.127	0.114	0.102
466	-0.018	0.125	0.117	0.103
467	-0.013	0.124	0.13	0.11
468	-0.01	0.119	0.135	0.113
469	-0.012	0.118	0.134	0.112
470	-0.011	0.121	0.131	0.115
471	-0.011	0.122	0.127	0.111
472	-0.009	0.123	0.131	0.113
473	-0.006	0.122	0.135	0.113
474	-0.006	0.121	0.133	0.112
475	-0.005	0.121	0.132	0.109
476	-0.007	0.124	0.135	0.107
477	-0.006	0.12	0.136	0.108
478	-0.006	0.115	0.128	0.1
479	-0.006	0.113	0.124	0.096
480	-0.002	0.11	0.127	0.099
481	-0.002	0.114	0.125	0.095
482	-0.01	0.103	0.121	0.083
483	-0.013	0.102	0.115	0.076
484	-0.011	0.102	0.118	0.077
485	-0.01	0.098	0.126	0.079
486	-0.009	0.098	0.132	0.082
487	-0.009	0.096	0.137	0.085
488	-0.013	0.093	0.138	0.082
489	-0.012	0.096	0.141	0.083
490	-0.006	0.103	0.143	0.091
491	-0.008	0.105	0.141	0.092
492	-0.01	0.111	0.14	0.095
493	-0.007	0.117	0.136	0.098
494	-0.006	0.118	0.13	0.093
495	-0.004	0.126	0.119	0.09
496	0	0.125	0.119	0.093
497	0.004	0.126	0.13	0.099
498	0.014	0.123	0.143	0.107
499	0.017	0.123	0.139	0.103
500	0.014	0.122	0.132	0.098
501	0.013	0.119	0.137	0.1
502	0.008	0.121	0.141	0.104
503	0.008	0.113	0.153	0.109
504	0.011	0.112	0.158	0.111
505	0.007	0.105	0.15	0.103
506	0.006	0.098	0.152	0.103
507	0.009	0.094	0.161	0.1
508	0.011	0.09	0.164	0.099
509	0.012	0.085	0.163	0.096
510	0.012	0.081	0.161	0.093
511	0.016	0.077	0.155	0.094
512	0.017	0.082	0.144	0.089
513	0.014	0.082	0.137	0.085
514	0.014	0.084	0.133	0.089
515	0.016	0.088	0.127	0.086
516	0.016	0.095	0.125	0.08
517	0.021	0.093	0.128	0.072
518	0.021	0.09	0.123	0.06
519	0.017	0.084	0.124	0.056
520	0.019	0.084	0.126	0.06
521	0.021	0.083	0.128	0.057
522	0.023	0.08	0.13	0.055
523	0.023	0.084	0.127	0.054
524	0.025	0.087	0.127	0.061
525	0.023	0.089	0.129	0.066
526	0.028	0.098	0.116	0.062
527	0.033	0.092	0.113	0.053
528	0.031	0.087	0.115	0.054
529	0.03	0.085	0.119	0.058
530	0.03	0.079	0.122	0.06
531	0.028	0.073	0.121	0.059
532	0.029	0.07	0.121	0.062
533	0.029	0.069	0.127	0.069
534	0.028	0.068	0.139	0.08
535	0.029	0.072	0.141	0.088
536	0.033	0.075	0.138	0.087
537	0.037	0.082	0.134	0.089
538	0.042	0.093	0.126	0.087
539	0.04	0.093	0.119	0.083
540	0.036	0.08	0.122	0.079
541	0.03	0.07	0.124	0.075
542	0.028	0.065	0.131	0.077
543	0.028	0.06	0.137	0.077
544	0.025	0.051	0.136	0.072
545	0.017	0.041	0.139	0.066
546	0.013	0.031	0.148	0.065
547	0.014	0.033	0.145	0.062
548	0.015	0.036	0.138	0.055
549	0.02	0.036	0.124	0.048
550	0.024	0.039	0.108	0.043
551	0.024	0.043	0.103	0.039
552	0.028	0.047	0.109	0.045
553	0.035	0.051	0.11	0.05
554	0.038	0.051	0.107	0.05
555	0.039	0.051	0.107	0.05
556	0.034	0.049	0.105	0.047
557	0.029	0.046	0.106	0.046
558	0.022	0.047	0.098	0.045
559	0.023	0.049	0.093	0.05
560	0.02	0.047	0.092	0.047
561	0.017	0.048	0.095	0.05
562	0.015	0.043	0.102	0.057
563	0.021	0.047	0.11	0.068
564	0.02	0.048	0.112	0.067
565	0.018	0.04	0.12	0.065
566	0.013	0.026	0.122	0.061
567	0.014	0.019	0.121	0.06
568	0.018	0.017	0.124	0.066
569	0.027	0.021	0.132	0.08
570	0.034	0.024	0.133	0.093
571	0.044	0.018	0.143	0.103
572	0.045	0.02	0.14	0.105
573	0.05	0.024	0.135	0.104
574	0.048	0.028	0.134	0.1
575	0.046	0.023	0.139	0.095
576	0.041	0.013	0.132	0.079
577	0.038	0	0.13	0.061
578	0.027	0.001	0.115	0.044
579	0.024	0.007	0.106	0.035
580	0.024	0.011	0.105	0.034
581	0.03	0.019	0.098	0.037
582	0.031	0.026	0.085	0.035
583	0.03	0.032	0.075	0.036
584	0.027	0.037	0.069	0.036
585	0.028	0.034	0.078	0.045
586	0.024	0.026	0.086	0.052
587	0.025	0.013	0.094	0.056
588	0.021	0	0.106	0.059
589	0.022	-0.005	0.117	0.071
590	0.025	-0.002	0.119	0.081
591	0.023	0.002	0.114	0.081
592	0.023	0.007	0.094	0.067
593	0.026	0.007	0.079	0.059
594	0.026	0.011	0.065	0.051
595	0.029	0.01	0.063	0.046
596	0.027	0.012	0.063	0.038
597	0.022	0.012	0.059	0.026
598	0.018	0.008	0.058	0.018
599	0.018	0.001	0.071	0.023
600	0.02	-0.007	0.092	0.03
601	0.022	-0.013	0.106	0.035
602	0.022	-0.02	0.111	0.04
603	0.023	-0.028	0.105	0.04
604	0.026	-0.031	0.101	0.045
605	0.031	-0.035	0.113	0.058
606	0.033	-0.039	0.12	0.067
607	0.032	-0.029	0.114	0.07
608	0.03	-0.018	0.101	0.067
609	0.031	-0.005	0.085	0.06
610	0.033	0.005	0.074	0.062
611	0.034	0.016	0.071	0.063
612	0.032	0.026	0.062	0.059
613	0.026	0.029	0.055	0.054
614	0.023	0.026	0.052	0.047
615	0.019	0.022	0.062	0.056
616	0.01	0.017	0.075	0.065
617	-0.001	0.015	0.083	0.059
618	-0.006	0.011	0.089	0.054
619	-0.004	0.01	0.095	0.054
620	0.001	0.016	0.097	0.061
621	0.008	0.026	0.095	0.07
622	0.012	0.028	0.097	0.073
623	0.013	0.027	0.102	0.07
624	0.017	0.032	0.105	0.071
625	0.018	0.027	0.104	0.064
626	0.016	0.025	0.096	0.054
627	0.016	0.023	0.095	0.05
628	0.012	0.019	0.101	0.048
629	0.008	0.015	0.103	0.046
630	0.012	0.017	0.102	0.052
631	0.015	0.013	0.103	0.057
632	0.018	0.015	0.099	0.064
633	0.02	0.016	0.092	0.067
634	0.012	0.017	0.081	0.058
635	0.01	0.011	0.069	0.045
636	0.011	0.011	0.059	0.035
637	0.008	0.009	0.057	0.029
638	0.005	0.007	0.047	0.022
639	-0.002	0.002	0.045	0.011
640	-0.007	-0.001	0.053	0.005
641	-0.003	-0.006	0.061	0.01
642	-0.003	0	0.068	0.018
643	0	0.003	0.07	0.021
644	0.003	0.005	0.065	0.021
645	0.01	0.008	0.075	0.023
646	0.016	0.012	0.081	0.031
647	0.019	0.016	0.085	0.034
648	0.025	0.023	0.093	0.038
649	0.028	0.017	0.101	0.041
650	0.028	0.013	0.114	0.046
651	0.026	0.004	0.129	0.051
652	0.021	-0.006	0.145	0.059
653	0.021	-0.014	0.155	0.069
654	0.023	-0.019	0.158	0.078
655	0.02	-0.029	0.154	0.077
656	0.019	-0.031	0.15	0.075
657	0.015	-0.034	0.144	0.073
658	0.014	-0.035	0.133	0.069
659	0.014	-0.034	0.126	0.066
660	0.013	-0.032	0.123	0.064
661	0.01	-0.03	0.123	0.061
662	0.009	-0.027	0.126	0.06
663	0.01	-0.024	0.127	0.064
664	0.009	-0.025	0.135	0.067
665	0.007	-0.026	0.143	0.071
666	0.008	-0.021	0.141	0.072
667	0.006	-0.017	0.133	0.069
668	0.005	-0.025	0.126	0.068
669	0.006	-0.026	0.124	0.072
670	0.009	-0.029	0.119	0.072
671	0.011	-0.022	0.101	0.061
672	0.013	-0.019	0.087	0.051
673	0.014	-0.019	0.073	0.043
674	0.017	-0.017	0.076	0.043
675	0.016	-0.011	0.077	0.044
676	0.012	-0.013	0.078	0.04
677	0.01	-0.016	0.084	0.042
678	0.01	-0.025	0.098	0.054
679	0.012	-0.032	0.122	0.069
680	0.011	-0.044	0.141	0.08
681	0.013	-0.056	0.152	0.084
682	0.01	-0.062	0.153	0.084
683	0.009	-0.063	0.154	0.086
684	0.001	-0.06	0.146	0.08
685	-0.003	-0.057	0.136	0.074
686	-0.009	-0.052	0.124	0.068
687	-0.014	-0.049	0.111	0.066
688	-0.015	-0.043	0.109	0.068
689	-0.015	-0.041	0.109	0.07
690	-0.01	-0.044	0.111	0.077
691	-0.003	-0.045	0.115	0.086
692	-0.001	-0.049	0.121	0.09
693	-0.005	-0.055	0.12	0.087
694	-0.002	-0.058	0.121	0.086
695	0	-0.065	0.127	0.084
696	-0.001	-0.074	0.133	0.084
697	-0.006	-0.081	0.131	0.073
698	-0.011	-0.086	0.126	0.061
699	-0.005	-0.083	0.125	0.053
700	-0.005	-0.078	0.123	0.044
701	-0.004	-0.072	0.12	0.037
702	-0.009	-0.067	0.106	0.021
703	-0.013	-0.053	0.09	0.005
704	-0.012	-0.04	0.083	0.001
705	-0.009	-0.031	0.076	0.002
706	-0.005	-0.029	0.076	0.01
707	-0.002	-0.028	0.08	0.021
708	-0.002	-0.028	0.08	0.029
709	-0.002	-0.028	0.087	0.041
710	0.004	-0.031	0.1	0.049
711	0.004	-0.031	0.111	0.056
712	0	-0.031	0.119	0.062
713	0.007	-0.036	0.133	0.069
714	0.011	-0.041	0.146	0.073
715	0.018	-0.044	0.163	0.079
716	0.024	-0.051	0.177	0.084
717	0.024	-0.063	0.185	0.086
718	0.031	-0.081	0.197	0.09
719	0.034	-0.093	0.21	0.092
720	0.026	-0.093	0.21	0.088
721	0.02	-0.093	0.203	0.092
722	0.017	-0.091	0.19	0.097
723	0.018	-0.081	0.18	0.099
724	0.014	-0.057	0.157	0.098
725	0.013	-0.034	0.143	0.101
726	0.004	-0.025	0.124	0.094
727	0.007	-0.023	0.109	0.084
728	0.008	-0.027	0.11	0.076
729	0.012	-0.038	0.117	0.075
730	0.013	-0.046	0.122	0.074
731	0.018	-0.058	0.135	0.08
732	0.028	-0.067	0.144	0.091
733	0.026	-0.062	0.148	0.095
734	0.023	-0.056	0.145	0.103
735	0.019	-0.047	0.135	0.102
736	0.024	-0.032	0.119	0.106
737	0.023	-0.018	0.106	0.102
738	0.016	-0.004	0.097	0.089
739	0.014	0	0.09	0.085
740	0.011	-0.002	0.087	0.079
741	0.025	-0.006	0.093	0.088
742	0.031	-0.003	0.106	0.093
743	0.032	-0.011	0.121	0.099
744	0.03	-0.01	0.122	0.097
745	0.027	-0.007	0.103	0.08
746	0.026	0.001	0.083	0.064
747	0.02	0.008	0.062	0.05
748	0.016	0.019	0.041	0.029
749	-0.001	0.011	0.01	0.007
750	0	0	0	0

## Sheet: Ext 9f
			IDO1 protein levels (%)
	w/o SA& w/o hemin	100	100	100
	with SA	76.1152	35.6942	49.1844
with SA	0.4	53.6682	34.8117	40.5739
	1.1	99.3178	62.8747	71.8221
	3.3	96.8958	146.723	105.791
	10	116.896	165.244	110.564
	30	96.8729	171.431	102.63

## Sheet: Ext 9g 
	without SA																10 µM SA
conc hemin (µM)	0				1				10				30				0				1				10				30
IDO1 levels (%)	100	100	100		114.56	115.495	109.42		159.9	148.985	129.14		168.24	193.492	134.11		83.0044	73.3577	65.7058		141.351	123.238	139.05		158.747	165.434	190.41		142.916	151.299	198.394

## Sheet: Ext 9h
									without SA														with SA
conc hemin (µM)	0				1				10				30				0				1				10				30
IDO1 mRNA level (%)		100	100	100		132.27	126.266	143.758		64.0144	50.1146	137.853		58.2346	48.4075	98.1113		95.9613	174.603	117.652		96.4491	135.173	111.207		61.0804	61.7501	54.4538		78.2112	62.5234	36.8658

## Sheet: Ext 9i
	norm BFP
DMSO	1	1	1
iDeg-6 1 µM	0.552143	0.487904	0.504957
BMT-297376	1.62504	1.63997	1.50895
5593-1162	1.53523	1.49241	1.45429
IDO1-IN-1	0.990566	1.00011	0.925014
IDO5L	1.33558	1.24488	1.22776
Navoximod	1.41829	1.33596	1.27893
