# Supplementary material for: Monovalent pseudo-natural products supercharge degradation of IDO1 by its native E3 KLHDC3
Source: Nat Chem. 2026 Jan 7;18(3):585–96. doi: 10.1038/s41557-025-02021-5 (PMC12962974; doi:10.1038/s41557-025-02021-5)
Supplement: Supplementary file 30 — Statistical source data. [file 41557_2025_2021_MOESM30_ESM.xlsx]

## Sheet: Ext 10a_c
Temp	DMSO	linrodostat	IDO-IN-4	IDO-IN-5 (LYS338196)	BMT-297376	BMS-986242	5593-11162	IDO-IN-13	apoxidole	iDeg-1	iDeg-2	iDeg-3	iDeg-6	epacadostat	IDO-IN-1	IDO-IN-7	PF0684003	navoximod	IDO5L	615-21-14
19.9997	0.000388434	0.000462758	-0.000441762	0.000171996	0.000117464	0.000725382	0.0002956	0.000679308	-0.00035809	0.000313113	0.000681614	8.70326e-05	-0.000273817	0.000631614	0.000620072	0.00252347	-3.23856e-05	0.00196895	0.000668749	0.000665489
20.0567	0.000382008	0.000455711	-0.000441256	0.000167709	0.000114505	0.00071209	0.000294236	0.000675155	-0.000355579	0.00030907	0.000675805	8.61385e-05	-0.000269992	0.000624985	0.000613093	0.00251411	-3.2523e-05	0.00196331	0.000659155	0.000655297
20.1138	0.000375579	0.000448651	-0.00044075	0.000163423	0.000111568	0.000698807	0.000292863	0.000671026	-0.000353046	0.000305039	0.000669965	8.52785e-05	-0.000266172	0.000618361	0.00060612	0.0025048	-3.25984e-05	0.00195769	0.000649551	0.000645151
20.1708	0.000369149	0.000441577	-0.000440244	0.000159138	0.000108653	0.000685533	0.000291482	0.000666923	-0.000350492	0.00030102	0.000664096	8.4453e-05	-0.000262357	0.000611743	0.000599151	0.00249555	-3.2611e-05	0.00195208	0.000639938	0.000635052
20.2278	0.000362718	0.000434491	-0.000439737	0.000154854	0.000105761	0.00067227	0.000290092	0.000662845	-0.000347918	0.000297013	0.000658196	8.36622e-05	-0.000258549	0.00060513	0.000592189	0.00248634	-3.25601e-05	0.00194649	0.000630315	0.000625003
20.2848	0.000356285	0.000427393	-0.00043923	0.000150571	0.000102891	0.000659019	0.000288692	0.000658792	-0.000345322	0.00029302	0.000652265	8.29062e-05	-0.000254748	0.000598525	0.000585234	0.00247719	-3.24452e-05	0.00194092	0.000620685	0.000615005
20.3419	0.00034985	0.000420284	-0.000438723	0.000146289	0.000100044	0.000645782	0.000287284	0.000654766	-0.000342705	0.00028904	0.000646303	8.2185e-05	-0.000250955	0.000591928	0.000578286	0.00246809	-3.22659e-05	0.00193537	0.000611046	0.000605061
20.3989	0.000343414	0.000413165	-0.000438215	0.00014201	9.72203e-05	0.00063256	0.000285865	0.000650766	-0.000340069	0.000285075	0.00064031	8.14985e-05	-0.000247171	0.00058534	0.000571348	0.00245905	-3.20221e-05	0.00192983	0.000601401	0.000595173
20.4559	0.000336976	0.000406037	-0.000437708	0.000137734	9.44193e-05	0.000619356	0.000284437	0.000646792	-0.000337413	0.000281125	0.000634285	8.08465e-05	-0.000243398	0.000578763	0.000564419	0.00245006	-3.17138e-05	0.00192432	0.00059175	0.000585342
20.513	0.000330537	0.000398901	-0.0004372	0.00013346	9.16412e-05	0.000606171	0.000282999	0.000642846	-0.000334737	0.000277191	0.000628229	8.02287e-05	-0.000239636	0.000572199	0.000557502	0.00244113	-3.13413e-05	0.00191883	0.000582095	0.000575571
20.57	0.000324096	0.000391759	-0.000436693	0.00012919	8.88859e-05	0.000593006	0.000281551	0.000638926	-0.000332043	0.000273275	0.000622142	7.96446e-05	-0.000235887	0.000565648	0.000550596	0.00243226	-3.09049e-05	0.00191336	0.000572435	0.000565863
20.627	0.000317654	0.000384612	-0.000436185	0.000124925	8.61532e-05	0.000579865	0.000280092	0.000635033	-0.000329332	0.000269376	0.000616024	7.90936e-05	-0.000232152	0.000559112	0.000543704	0.00242345	-3.04055e-05	0.00190791	0.000562773	0.000556218
20.684	0.00031121	0.000377461	-0.000435678	0.000120664	8.34427e-05	0.000566748	0.000278623	0.000631167	-0.000326604	0.000265495	0.000609875	7.8575e-05	-0.000228432	0.000552592	0.000536827	0.00241469	-2.98437e-05	0.00190248	0.00055311	0.000546639
20.7411	0.000304764	0.000370309	-0.000435171	0.000116409	8.07543e-05	0.000553659	0.000277143	0.000627328	-0.00032386	0.000261634	0.000603695	7.80879e-05	-0.00022473	0.000546091	0.000529965	0.002406	-2.92207e-05	0.00189707	0.000543447	0.000537128
20.7981	0.000298317	0.000363157	-0.000434664	0.00011216	7.80873e-05	0.000540599	0.000275652	0.000623515	-0.000321102	0.000257793	0.000597486	7.76313e-05	-0.000221046	0.000539609	0.000523121	0.00239737	-2.85377e-05	0.00189169	0.000533786	0.000527688
20.8551	0.000291869	0.000356007	-0.000434157	0.000107917	7.54412e-05	0.000527571	0.00027415	0.000619729	-0.00031833	0.000253973	0.000591247	7.7204e-05	-0.000217381	0.000533149	0.000516296	0.0023888	-2.77964e-05	0.00188634	0.000524128	0.000518319
20.9121	0.000285418	0.000348861	-0.00043365	0.000103682	7.28155e-05	0.000514576	0.000272636	0.000615968	-0.000315547	0.000250175	0.000584978	7.68048e-05	-0.000213739	0.000526713	0.000509491	0.00238029	-2.69983e-05	0.00188101	0.000514474	0.000509025
20.9692	0.000278966	0.000341721	-0.000433144	9.94551e-05	7.02093e-05	0.000501618	0.000271111	0.000612232	-0.000312753	0.000246399	0.000578682	7.64321e-05	-0.000210119	0.000520301	0.000502707	0.00237184	-2.61456e-05	0.00187571	0.000504826	0.000499806
21.0262	0.000272511	0.000334589	-0.000432639	9.52366e-05	6.76217e-05	0.000488697	0.000269575	0.000608521	-0.000309949	0.000242647	0.000572357	7.60844e-05	-0.000206525	0.000513917	0.000495946	0.00236345	-2.52405e-05	0.00187043	0.000495187	0.000490665
21.0832	0.000266054	0.000327468	-0.000432134	9.10274e-05	6.50518e-05	0.000475818	0.000268026	0.000604834	-0.000307139	0.000238919	0.000566005	7.57598e-05	-0.000202957	0.000507561	0.000489209	0.00235513	-2.42855e-05	0.00186518	0.000485556	0.000481602
21.1403	0.000259594	0.000320359	-0.00043163	8.68282e-05	6.24985e-05	0.00046298	0.000266465	0.00060117	-0.000304322	0.000235216	0.000559627	7.54564e-05	-0.000199418	0.000501236	0.000482498	0.00234687	-2.32833e-05	0.00185996	0.000475936	0.000472621
21.1973	0.000253131	0.000313265	-0.000431126	8.26395e-05	5.99605e-05	0.000450188	0.000264892	0.000597528	-0.000301502	0.000231539	0.000553223	7.5172e-05	-0.000195909	0.000494944	0.000475814	0.00233866	-2.2237e-05	0.00185476	0.00046633	0.000463722
21.2543	0.000246663	0.000306188	-0.000430623	7.84621e-05	5.74365e-05	0.000437443	0.000263307	0.000593907	-0.00029868	0.000227888	0.000546794	7.49044e-05	-0.000192432	0.000488687	0.000469158	0.00233052	-2.11498e-05	0.0018496	0.000456737	0.000454906
21.3113	0.000240192	0.000299131	-0.000430121	7.42964e-05	5.49249e-05	0.000424747	0.000261709	0.000590305	-0.000295858	0.000224264	0.000540341	7.4651e-05	-0.00018899	0.000482466	0.000462533	0.00232243	-2.00254e-05	0.00184446	0.00044716	0.000446174
21.3684	0.000233715	0.000292097	-0.00042962	7.01431e-05	5.24242e-05	0.000412102	0.000260098	0.000586722	-0.000293038	0.000220668	0.000533865	7.44092e-05	-0.000185583	0.000476284	0.000455938	0.00231441	-1.88677e-05	0.00183935	0.000437601	0.000437528
21.4254	0.000227232	0.000285088	-0.00042912	6.60028e-05	4.99324e-05	0.00039951	0.000258475	0.000583155	-0.000290223	0.0002171	0.000527367	7.4176e-05	-0.000182214	0.000470142	0.000449376	0.00230643	-1.76808e-05	0.00183426	0.000428061	0.000428967
21.4824	0.000220742	0.000278106	-0.00042862	6.18759e-05	4.74477e-05	0.000386973	0.000256838	0.000579603	-0.000287416	0.00021356	0.000520848	7.39485e-05	-0.000178885	0.000464042	0.000442847	0.00229851	-1.64692e-05	0.00182921	0.000418542	0.000420494
21.5395	0.000214245	0.000271155	-0.000428122	5.77629e-05	4.49679e-05	0.000374492	0.000255188	0.000576064	-0.000284617	0.00021005	0.000514308	7.37235e-05	-0.000175598	0.000457987	0.000436354	0.00229064	-1.52375e-05	0.00182419	0.000409045	0.000412107
21.5965	0.000207738	0.000264237	-0.000427625	5.36643e-05	4.24909e-05	0.000362069	0.000253524	0.000572537	-0.000281832	0.000206569	0.00050775	7.34975e-05	-0.000172354	0.000451977	0.000429896	0.00228282	-1.39903e-05	0.00181919	0.000399572	0.000403808
21.6535	0.000201221	0.000257355	-0.000427129	4.95805e-05	4.00145e-05	0.000349707	0.000251847	0.000569019	-0.000279061	0.000203118	0.000501173	7.32671e-05	-0.000169155	0.000446016	0.000423476	0.00227505	-1.27327e-05	0.00181422	0.000390124	0.000395596
21.7105	0.000194692	0.000250511	-0.000426635	4.55117e-05	3.75364e-05	0.000337406	0.000250157	0.000565509	-0.000276307	0.000199696	0.000494579	7.30286e-05	-0.000166002	0.000440104	0.000417093	0.00226732	-1.14695e-05	0.00180927	0.000380702	0.00038747
21.7676	0.000188149	0.000243709	-0.000426141	4.14582e-05	3.50544e-05	0.000325168	0.000248453	0.000562005	-0.000273575	0.000196303	0.000487968	7.27784e-05	-0.000162898	0.000434244	0.000410749	0.00225963	-1.0206e-05	0.00180435	0.000371309	0.00037943
21.8246	0.000181592	0.00023695	-0.000425649	3.74199e-05	3.25662e-05	0.000312994	0.000246735	0.000558504	-0.000270865	0.000192939	0.000481343	7.25124e-05	-0.000159844	0.000428437	0.000404445	0.00225197	-8.94733e-06	0.00179946	0.000361944	0.000371476
21.8816	0.000175018	0.000230238	-0.000425158	3.33969e-05	3.00693e-05	0.000300887	0.000245005	0.000555005	-0.000268181	0.000189603	0.000474702	7.22267e-05	-0.000156841	0.000422685	0.000398181	0.00224435	-7.69878e-06	0.00179459	0.00035261	0.000363607
21.9387	0.000168425	0.000223574	-0.000424668	2.93891e-05	2.75613e-05	0.000288847	0.000243263	0.000551506	-0.000265526	0.000186294	0.000468047	7.19173e-05	-0.00015389	0.000416991	0.000391959	0.00223675	-6.46552e-06	0.00178974	0.000343307	0.000355821
21.9957	0.000161811	0.000216962	-0.00042418	2.53962e-05	2.50398e-05	0.000276875	0.000241509	0.000548003	-0.000262902	0.000183011	0.000461378	7.158e-05	-0.000150993	0.000411355	0.000385777	0.00222919	-5.25265e-06	0.00178491	0.000334036	0.000348118
22.0527	0.000155175	0.000210402	-0.000423693	2.14182e-05	2.25021e-05	0.000264974	0.000239743	0.000544496	-0.000260311	0.000179752	0.000454696	7.12108e-05	-0.000148149	0.00040578	0.000379637	0.00222164	-4.06514e-06	0.00178011	0.000324798	0.000340496
22.1097	0.000148515	0.000203897	-0.000423207	1.74548e-05	1.99457e-05	0.000253143	0.000237967	0.000540983	-0.000257757	0.000176517	0.000448001	7.08055e-05	-0.000145361	0.000400266	0.000373539	0.00221412	-2.90778e-06	0.00177532	0.000315593	0.000332954
22.1668	0.000141828	0.000197447	-0.000422723	1.35061e-05	1.73679e-05	0.000241383	0.000236181	0.000537462	-0.00025524	0.000173303	0.000441293	7.03599e-05	-0.000142628	0.000394817	0.000367481	0.0022066	-1.78528e-06	0.00177055	0.000306422	0.00032549
22.2238	0.000135112	0.000191054	-0.000422239	9.57183e-06	1.4766e-05	0.000229696	0.000234386	0.000533932	-0.000252765	0.000170107	0.000434572	6.98696e-05	-0.00013995	0.000389431	0.000361463	0.0021991	-7.02184e-07	0.0017658	0.000297286	0.000318102
22.2808	0.000128367	0.000184718	-0.000421757	5.65194e-06	1.21376e-05	0.000218081	0.000232582	0.000530392	-0.000250332	0.000166929	0.000427839	6.93305e-05	-0.000137327	0.000384112	0.000355484	0.0021916	3.37099e-07	0.00176106	0.000288185	0.000310788
22.3379	0.000121589	0.000178438	-0.000421275	1.74609e-06	9.47998e-06	0.000206538	0.000230772	0.000526843	-0.000247945	0.000163766	0.000421094	6.87384e-05	-0.000134757	0.000378858	0.000349542	0.00218409	1.3283e-06	0.00175634	0.000279119	0.000303545
22.3949	0.000114777	0.000172214	-0.000420794	-2.1461e-06	6.79074e-06	0.000195067	0.000228955	0.000523283	-0.000245605	0.000160615	0.000414337	6.80893e-05	-0.000132241	0.00037367	0.000343634	0.00217659	2.2673e-06	0.00175163	0.000270087	0.000296369
22.4519	0.000107928	0.000166045	-0.000420314	-6.02518e-06	4.06755e-06	0.000183666	0.000227133	0.000519714	-0.000243313	0.000157475	0.000407569	6.73794e-05	-0.000129777	0.000368548	0.000337759	0.00216907	3.15022e-06	0.00174693	0.000261089	0.000289258
22.5089	0.000101041	0.000159929	-0.000419834	-9.89187e-06	1.30827e-06	0.000172334	0.000225307	0.000516135	-0.000241073	0.000154343	0.00040079	6.66054e-05	-0.000127361	0.000363491	0.000331912	0.00216154	3.97343e-06	0.00174224	0.000252124	0.000282205
22.566	9.41135e-05	0.000153863	-0.000419354	-1.3747e-05	-1.4891e-06	0.000161068	0.000223478	0.000512547	-0.000238883	0.000151216	0.000394	6.57639e-05	-0.000124993	0.000358497	0.000326091	0.00215399	4.73368e-06	0.00173755	0.000243189	0.000275207
22.623	8.71434e-05	0.000147846	-0.000418873	-1.75919e-05	-4.32629e-06	0.000149865	0.000221648	0.000508953	-0.000236745	0.000148091	0.000387201	6.48526e-05	-0.000122669	0.000353564	0.000320291	0.00214641	5.42832e-06	0.00173287	0.000234282	0.000268258
22.68	8.01287e-05	0.000141872	-0.000418391	-2.14278e-05	-7.20473e-06	0.00013872	0.000219817	0.000505353	-0.00023466	0.000144965	0.00038039	6.38695e-05	-0.000120385	0.00034869	0.000314507	0.00213879	6.05539e-06	0.00172819	0.000225401	0.00026135
22.737	7.30676e-05	0.000135937	-0.000417908	-2.52566e-05	-1.01254e-05	0.000127629	0.000217989	0.000501749	-0.000232625	0.000141834	0.000373569	6.28137e-05	-0.000118136	0.00034387	0.000308734	0.00213114	6.61387e-06	0.00172351	0.000216542	0.000254477
22.7941	6.59585e-05	0.000130035	-0.000417422	-2.90806e-05	-1.3089e-05	0.000116586	0.000216163	0.000498145	-0.000230641	0.000138693	0.000366735	6.16855e-05	-0.000115917	0.000339099	0.000302967	0.00212345	7.10396e-06	0.00171882	0.0002077	0.00024763
22.8511	5.87996e-05	0.000124157	-0.000416934	-3.29024e-05	-1.60954e-05	0.000105582	0.000214341	0.000494545	-0.000228705	0.000135538	0.000359886	6.04865e-05	-0.00011372	0.000334372	0.000297197	0.00211571	7.52746e-06	0.00171413	0.000198869	0.000240799
22.9081	5.15894e-05	0.000118294	-0.000416442	-3.67251e-05	-1.91438e-05	9.46088e-05	0.000212526	0.000490953	-0.000226814	0.000132363	0.000353022	5.92204e-05	-0.000111539	0.00032968	0.000291416	0.00210791	7.8884e-06	0.00170943	0.000190043	0.000233974
22.9652	4.43264e-05	0.000112435	-0.000415945	-4.05524e-05	-2.22324e-05	8.36565e-05	0.000210717	0.000487374	-0.000224963	0.000129162	0.000346137	5.78926e-05	-0.000109364	0.000325015	0.000285617	0.00210006	8.19397e-06	0.0017047	0.000181213	0.000227143
23.0222	3.7009e-05	0.000106566	-0.000415444	-4.43887e-05	-2.53577e-05	7.27132e-05	0.000208917	0.000483817	-0.000223145	0.000125929	0.000339227	5.65119e-05	-0.000107183	0.000320365	0.000279788	0.00209215	8.45558e-06	0.00169996	0.000172369	0.000220296
23.0792	2.96354e-05	0.00010067	-0.000414937	-4.8239e-05	-2.85141e-05	6.1766e-05	0.000207127	0.000480291	-0.00022135	0.000122659	0.000332284	5.509e-05	-0.000104986	0.00031572	0.00027392	0.00208418	8.69041e-06	0.00169519	0.000163498	0.000213421
23.1362	2.22037e-05	9.47254e-05	-0.000414423	-5.21091e-05	-3.16932e-05	5.0801e-05	0.000205346	0.00047681	-0.000219567	0.000119344	0.000325297	5.36436e-05	-0.000102758	0.000311065	0.000267999	0.00207616	8.92337e-06	0.0016904	0.000154586	0.000206511
23.1933	1.47116e-05	8.87094e-05	-0.000413901	-5.60052e-05	-3.48826e-05	3.98045e-05	0.000203575	0.000473391	-0.000217777	0.00011598	0.000318252	5.21955e-05	-0.000100487	0.000306387	0.000262015	0.0020681	9.18969e-06	0.00168558	0.000145617	0.000199563
23.2503	7.15655e-06	8.25932e-05	-0.000413371	-5.99338e-05	-3.80648e-05	2.87646e-05	0.000201812	0.00047006	-0.000215962	0.000112564	0.000311127	5.0776e-05	-9.8157e-05	0.000301672	0.000255956	0.00206003	9.538e-06	0.00168073	0.000136571	0.000192583
23.3073	-4.64568e-07	7.63446e-05	-0.000412832	-6.39009e-05	-4.1216e-05	1.76736e-05	0.000200055	0.000466848	-0.000214093	0.000109096	0.000303892	4.9425e-05	-9.57567e-05	0.000296909	0.00024981	0.00205197	1.00334e-05	0.00167586	0.000127429	0.000185589
23.3644	-8.15463e-06	6.99287e-05	-0.000412282	-6.79112e-05	-4.43048e-05	6.53177e-06	0.000198299	0.000463798	-0.00021214	0.00010558	0.00029651	4.81929e-05	-9.32763e-05	0.000292091	0.000243571	0.00204398	1.07597e-05	0.00167098	0.000118168	0.000178619
23.4214	-1.59151e-05	6.33109e-05	-0.000411722	-7.19666e-05	-4.72922e-05	-4.6484e-06	0.000196536	0.000460962	-0.000210069	0.00010203	0.000288937	4.71403e-05	-9.07118e-05	0.000287216	0.000237239	0.00203615	1.18173e-05	0.00166611	0.000108774	0.000171728
23.4784	-2.37429e-05	5.64621e-05	-0.000411151	-7.60649e-05	-5.01338e-05	-1.58402e-05	0.000194761	0.000458399	-0.000207846	9.84634e-05	0.000281129	4.63338e-05	-8.80659e-05	0.000282292	0.000230818	0.00202855	1.33145e-05	0.00166129	9.9237e-05	0.000164992
23.5354	-3.3027e-05	5.13598e-05	-0.000410996	-7.94846e-05	-5.3501e-05	-2.20009e-05	0.000192461	0.000455737	-0.000208204	9.62968e-05	0.000272173	4.47057e-05	-8.88535e-05	0.000280655	0.000225753	0.00202285	1.34516e-05	0.00165781	9.19076e-05	0.000162662
23.5925	-4.22886e-05	4.61964e-05	-0.00041093	-8.29147e-05	-5.68346e-05	-2.79194e-05	0.000190096	0.000452857	-0.000208763	9.41812e-05	0.000263178	4.31574e-05	-8.98793e-05	0.000279048	0.00022057	0.00201729	1.34987e-05	0.00165437	8.46734e-05	0.00016039
23.6495	-5.14926e-05	4.09685e-05	-0.000410959	-8.63532e-05	-6.01225e-05	-3.36041e-05	0.000187653	0.000449729	-0.000209525	9.2118e-05	0.000254162	4.16945e-05	-9.1148e-05	0.000277447	0.000215259	0.00201189	1.34583e-05	0.00165097	7.75342e-05	0.000158165
23.7065	-6.06039e-05	3.56745e-05	-0.000411088	-8.97973e-05	-6.33532e-05	-3.90631e-05	0.000185121	0.000446323	-0.000210493	9.0109e-05	0.000245144	4.032e-05	-9.26646e-05	0.000275827	0.00020981	0.00200663	1.33329e-05	0.00164762	7.04908e-05	0.000155975
23.7636	-6.95872e-05	3.03155e-05	-0.000411324	-9.32438e-05	-6.65161e-05	-4.43039e-05	0.000182488	0.000442613	-0.00021167	8.81568e-05	0.000236141	3.9035e-05	-9.44327e-05	0.000274163	0.000204215	0.00200153	1.31254e-05	0.00164431	6.35437e-05	0.000153813
23.8206	-7.84085e-05	2.48951e-05	-0.00041167	-9.6688e-05	-6.96013e-05	-4.93332e-05	0.000179746	0.000438577	-0.000213058	8.62647e-05	0.000227174	3.78388e-05	-9.6455e-05	0.000272431	0.000198468	0.0019966	1.28387e-05	0.00164104	5.66935e-05	0.00015167
23.8776	-8.70353e-05	1.94196e-05	-0.00041213	-0.000100125	-7.26004e-05	-5.41572e-05	0.000176882	0.000434195	-0.000214663	8.44369e-05	0.000218261	3.67285e-05	-9.87331e-05	0.000270606	0.000192563	0.00199182	1.24752e-05	0.00163783	4.99406e-05	0.00014954
23.9346	-9.54375e-05	1.3897e-05	-0.000412708	-0.000103547	-7.5506e-05	-5.87812e-05	0.000173887	0.000429452	-0.000216485	8.26788e-05	0.000209422	3.56999e-05	-0.000101269	0.000268664	0.000186496	0.0019872	1.20371e-05	0.00163467	4.32856e-05	0.000147413
23.9917	-0.000103588	8.3367e-06	-0.000413408	-0.00010695	-7.83124e-05	-6.321e-05	0.000170751	0.000424335	-0.000218529	8.09966e-05	0.000200678	3.47464e-05	-0.000104065	0.000266584	0.000180266	0.00198274	1.15261e-05	0.00163158	3.67304e-05	0.00014528
24.0487	-0.000111463	2.74945e-06	-0.000414232	-0.000110323	-8.10155e-05	-6.74486e-05	0.000167468	0.000418833	-0.000220797	7.93972e-05	0.000192049	3.38595e-05	-0.000107123	0.000264345	0.000173874	0.00197844	1.09432e-05	0.00162855	3.02784e-05	0.00014313
24.1057	-0.000119039	-2.8529e-06	-0.000415183	-0.00011366	-8.36128e-05	-7.15022e-05	0.000164032	0.000412937	-0.000223293	7.78871e-05	0.000183555	3.30285e-05	-0.000110447	0.000261931	0.000167327	0.00197429	1.02885e-05	0.00162558	2.39349e-05	0.000140954
24.1628	-0.000126298	-8.45738e-06	-0.000416264	-0.000116953	-8.61034e-05	-7.53764e-05	0.000160439	0.000406642	-0.00022602	7.64724e-05	0.000175217	3.22409e-05	-0.00011404	0.000259328	0.000160632	0.00197028	9.5615e-06	0.0016227	1.77066e-05	0.00013874
24.2198	-0.000133222	-1.40498e-05	-0.000417476	-0.000120191	-8.84876e-05	-7.9077e-05	0.00015669	0.000399946	-0.000228983	7.51584e-05	0.000167054	3.14827e-05	-0.000117903	0.000256524	0.000153801	0.00196641	8.76067e-06	0.00161988	1.1601e-05	0.000136477
24.2768	-0.000139799	-1.96148e-05	-0.000418823	-0.000123368	-9.07663e-05	-8.26099e-05	0.000152784	0.000392848	-0.000232184	7.3948e-05	0.000159084	3.07391e-05	-0.000122039	0.000253516	0.000146847	0.00196268	7.88324e-06	0.00161715	5.62607e-06	0.000134155
24.3338	-0.000146019	-2.51356e-05	-0.000420306	-0.000126474	-9.29409e-05	-8.59807e-05	0.000148723	0.000385353	-0.000235627	7.28423e-05	0.000151327	2.99946e-05	-0.000126449	0.000250302	0.000139787	0.00195908	6.92476e-06	0.0016145	-2.10553e-07	0.000131763
24.3909	-0.000151873	-3.05942e-05	-0.000421928	-0.000129499	-9.5013e-05	-8.9195e-05	0.000144509	0.000377466	-0.000239314	7.18408e-05	0.000143799	2.92339e-05	-0.000131131	0.000246885	0.000132636	0.0019556	5.87946e-06	0.00161194	-5.90116e-06	0.00012929
24.4479	-0.000157358	-3.59714e-05	-0.000423691	-0.000132436	-9.69848e-05	-9.22589e-05	0.000140146	0.000369197	-0.000243247	7.09419e-05	0.000136518	2.84413e-05	-0.000136082	0.000243272	0.000125413	0.00195224	4.74021e-06	0.00160946	-1.14385e-05	0.000126728
24.5049	-0.000162472	-4.12477e-05	-0.000425595	-0.000135274	-9.8859e-05	-9.5179e-05	0.000135637	0.000360559	-0.000247427	7.01435e-05	0.0001295	2.76017e-05	-0.000141294	0.000239475	0.000118135	0.001949	3.49904e-06	0.00160706	-1.68163e-05	0.000124067
24.5619	-0.000167216	-4.64038e-05	-0.000427644	-0.000138006	-0.000100639	-9.79622e-05	0.000130986	0.00035157	-0.000251856	6.94426e-05	0.000122763	2.66999e-05	-0.000146757	0.000235506	0.000110822	0.00194588	2.1472e-06	0.00160473	-2.20295e-05	0.000121303
24.619	-0.000171593	-5.14214e-05	-0.000429838	-0.000140624	-0.000102329	-0.000100615	0.000126197	0.000342254	-0.000256534	6.88358e-05	0.000116322	2.57204e-05	-0.00015246	0.000231384	0.00010349	0.00194286	6.75031e-07	0.00160248	-2.70741e-05	0.000118429
24.676	-0.000175609	-5.62837e-05	-0.000432178	-0.000143122	-0.000103935	-0.000103142	0.000121278	0.000332642	-0.00026146	6.83191e-05	0.000110191	2.46484e-05	-0.000158391	0.000227129	9.6157e-05	0.00193994	-9.26964e-07	0.00160028	-3.19474e-05	0.000115443
24.733	-0.000179275	-6.09753e-05	-0.000434665	-0.000145495	-0.000105463	-0.000105546	0.000116236	0.000322764	-0.000266634	6.78874e-05	0.000104383	2.34693e-05	-0.000164533	0.000222764	8.88396e-05	0.00193711	-2.66742e-06	0.00159814	-3.66476e-05	0.000112344
24.7901	-0.000182601	-6.54821e-05	-0.000437299	-0.000147738	-0.000106922	-0.00010783	0.000111079	0.00031266	-0.000272052	6.75348e-05	9.89105e-05	2.21681e-05	-0.000170873	0.000218314	8.1554e-05	0.00193435	-4.5541e-06	0.00159603	-4.11743e-05	0.000109135
24.8471	-0.000185602	-6.97905e-05	-0.000440079	-0.000149847	-0.000108321	-0.000109992	0.000105819	0.00030237	-0.000277713	6.72546e-05	9.37809e-05	2.07298e-05	-0.000177392	0.000213802	7.43149e-05	0.00193165	-6.59387e-06	0.00159395	-4.55293e-05	0.00010582
24.9041	-0.000188291	-7.38881e-05	-0.000443006	-0.00015182	-0.000109672	-0.00011203	0.000100467	0.000291938	-0.000283611	6.70392e-05	8.90007e-05	1.91388e-05	-0.000184076	0.000209255	6.7136e-05	0.001929	-8.7916e-06	0.00159187	-4.97164e-05	0.000102407
24.9611	-0.000190684	-7.77645e-05	-0.00044608	-0.000153657	-0.000110985	-0.000113941	9.50387e-05	0.000281409	-0.000289744	6.68798e-05	8.45738e-05	1.73792e-05	-0.000190904	0.000204698	6.00295e-05	0.00192639	-1.11489e-05	0.00158979	-5.37413e-05	9.89032e-05
25.0182	-0.000192797	-8.1412e-05	-0.000449298	-0.000155356	-0.000112271	-0.000115722	8.95485e-05	0.000270829	-0.000296104	6.67671e-05	8.05013e-05	1.54353e-05	-0.00019786	0.000200156	5.30065e-05	0.0019238	-1.36641e-05	0.00158768	-5.76116e-05	9.53209e-05
25.0752	-0.000194651	-8.48259e-05	-0.00045266	-0.00015692	-0.000113542	-0.000117368	8.40127e-05	0.000260244	-0.000302683	6.66919e-05	7.67819e-05	1.32933e-05	-0.000204921	0.000195655	4.60778e-05	0.00192123	-1.63326e-05	0.00158552	-6.13358e-05	9.16726e-05
25.1322	-0.000196266	-8.80046e-05	-0.000456162	-0.000158349	-0.000114809	-0.000118876	7.84464e-05	0.000249697	-0.00030947	6.66449e-05	7.34125e-05	1.09427e-05	-0.000212069	0.000191221	3.9254e-05	0.00191867	-1.91487e-05	0.00158331	-6.49241e-05	8.79718e-05
25.1893	-0.000197665	-9.09497e-05	-0.000459802	-0.000159647	-0.000116082	-0.000120243	7.28646e-05	0.000239228	-0.000316449	6.66169e-05	7.03884e-05	8.37595e-06	-0.000219283	0.000186877	3.25452e-05	0.00191611	-2.21043e-05	0.00158103	-6.83872e-05	8.42315e-05
25.2463	-0.000198873	-9.36658e-05	-0.000463577	-0.000160815	-0.000117375	-0.000121468	6.72818e-05	0.000228873	-0.000323604	6.65982e-05	6.77037e-05	5.58946e-06	-0.000226544	0.000182645	2.59604e-05	0.00191355	-2.51891e-05	0.00157867	-7.17375e-05	8.04631e-05
25.3033	-0.000199913	-9.61605e-05	-0.000467484	-0.000161856	-0.000118699	-0.000122556	6.17121e-05	0.000218663	-0.000330914	6.65773e-05	6.53517e-05	2.58333e-06	-0.000233833	0.000178546	1.95063e-05	0.00191098	-2.83913e-05	0.00157621	-7.49884e-05	7.66767e-05
25.3603	-0.000200808	-9.8445e-05	-0.00047152	-0.000162768	-0.000120067	-0.000123511	5.61695e-05	0.000208628	-0.000338357	6.65406e-05	6.33253e-05	-6.38479e-07	-0.000241132	0.000174597	1.31867e-05	0.0019084	-3.16984e-05	0.00157366	-7.81533e-05	7.28812e-05
25.4174	-0.00020158	-0.000100534	-0.000475681	-0.000163553	-0.000121492	-0.000124344	5.06679e-05	0.000198798	-0.00034591	6.6472e-05	6.16162e-05	-4.06917e-06	-0.000248423	0.000170812	7.00168e-06	0.00190582	-3.50974e-05	0.00157101	-8.12451e-05	6.90826e-05
25.4744	-0.000202251	-0.000102445	-0.000479964	-0.000164208	-0.000122988	-0.000125068	4.52205e-05	0.000189199	-0.000353548	6.63541e-05	6.02151e-05	-7.70014e-06	-0.00025569	0.000167202	9.49346e-07	0.00190322	-3.85743e-05	0.00156825	-8.42753e-05	6.52842e-05
25.5314	-0.000202839	-0.000104199	-0.000484363	-0.000164732	-0.000124565	-0.000125698	3.98401e-05	0.000179857	-0.000361245	6.61702e-05	5.91129e-05	-1.15213e-05	-0.000262915	0.000163773	-4.97412e-06	0.00190061	-4.21151e-05	0.00156538	-8.72539e-05	6.14858e-05
25.5885	-0.000203366	-0.000105818	-0.000488874	-0.000165127	-0.000126237	-0.000126254	3.45387e-05	0.000170795	-0.000368972	6.59053e-05	5.83008e-05	-1.55208e-05	-0.000270083	0.000160528	-1.07738e-05	0.00189798	-4.57072e-05	0.00156239	-9.01895e-05	5.7684e-05
25.6455	-0.00020385	-0.000107325	-0.000493492	-0.000165395	-0.000128015	-0.000126758	2.93274e-05	0.000162033	-0.0003767	6.55464e-05	5.77703e-05	-1.96844e-05	-0.000277184	0.000157469	-1.64558e-05	0.00189534	-4.93394e-05	0.00155927	-9.30894e-05	5.38719e-05
25.7025	-0.000204308	-0.000108741	-0.00049821	-0.000165539	-0.00012991	-0.000127235	2.42155e-05	0.000153584	-0.000384398	6.50823e-05	5.75118e-05	-2.39958e-05	-0.000284205	0.000154594	-2.20274e-05	0.00189269	-5.30014e-05	0.00155603	-9.59619e-05	5.00383e-05
25.7595	-0.000204756	-0.000110089	-0.000503023	-0.000165566	-0.000131932	-0.000127713	1.92112e-05	0.000145459	-0.000392036	6.45009e-05	5.7513e-05	-2.84356e-05	-0.000291138	0.000151903	-2.74961e-05	0.00189001	-5.66841e-05	0.00155264	-9.88154e-05	4.61676e-05
25.8166	-0.000205207	-0.000111393	-0.000507926	-0.000165483	-0.000134093	-0.000128219	1.4322e-05	0.000137663	-0.000399587	6.37891e-05	5.77586e-05	-3.29835e-05	-0.000297975	0.000149392	-3.28692e-05	0.00188731	-6.0379e-05	0.00154909	-0.000101659	4.22406e-05
25.8736	-0.000205674	-0.000112678	-0.000512913	-0.000165299	-0.0001364	-0.000128785	9.55446e-06	0.000130197	-0.000407023	6.29322e-05	5.82308e-05	-3.76184e-05	-0.000304709	0.000147057	-3.81534e-05	0.00188458	-6.40781e-05	0.00154539	-0.0001045	3.8236e-05
25.9306	-0.000206164	-0.000113968	-0.00051798	-0.000165025	-0.000138861	-0.000129439	4.91406e-06	0.000123056	-0.000414319	6.19147e-05	5.89093e-05	-4.23184e-05	-0.000311331	0.000144893	-4.33548e-05	0.00188182	-6.77733e-05	0.00154151	-0.000107346	3.41316e-05
25.9877	-0.000206684	-0.000115289	-0.000523123	-0.000164675	-0.000141481	-0.00013021	4.05302e-07	0.000116229	-0.000421454	6.07207e-05	5.97726e-05	-4.70611e-05	-0.000317833	0.000142893	-4.84793e-05	0.00187901	-7.14566e-05	0.00153744	-0.000110203	2.99036e-05
26.0447	-0.000207236	-0.000116667	-0.000528338	-0.000164262	-0.000144265	-0.000131128	-3.96837e-06	0.000109693	-0.000428408	5.93345e-05	6.0799e-05	-5.18229e-05	-0.000324205	0.000141048	-5.35334e-05	0.00187616	-7.51197e-05	0.00153318	-0.000113078	2.55269e-05
26.1017	-0.00020782	-0.000118127	-0.000533622	-0.0001638	-0.000147213	-0.00013222	-8.20422e-06	0.000103422	-0.000435166	5.77403e-05	6.19669e-05	-5.65783e-05	-0.00033044	0.000139348	-5.85242e-05	0.00187324	-7.87557e-05	0.00152871	-0.000115974	2.0976e-05
26.1587	-0.000208429	-0.000119694	-0.000538973	-0.000163302	-0.000150323	-0.000133511	-1.22995e-05	9.73806e-05	-0.000441715	5.59223e-05	6.3256e-05	-6.13018e-05	-0.00033653	0.000137776	-6.34597e-05	0.00187026	-8.23582e-05	0.00152404	-0.000118894	1.62258e-05
26.2158	-0.000209056	-0.00012139	-0.00054439	-0.000162781	-0.000153595	-0.000135023	-1.62516e-05	9.15311e-05	-0.000448042	5.38661e-05	6.46475e-05	-6.59697e-05	-0.000342469	0.000136318	-6.83479e-05	0.0018672	-8.5923e-05	0.00151915	-0.000121842	1.12524e-05
26.2728	-0.00020969	-0.000123236	-0.000549872	-0.000162249	-0.000157023	-0.000136775	-2.00578e-05	8.58342e-05	-0.000454137	5.15601e-05	6.61245e-05	-7.05615e-05	-0.000348252	0.000134956	-7.31973e-05	0.00186407	-8.94473e-05	0.00151404	-0.000124816	6.03485e-06
26.3298	-0.000210315	-0.000125251	-0.000555417	-0.000161719	-0.000160602	-0.000138784	-2.37154e-05	8.02502e-05	-0.000459989	4.89972e-05	6.76721e-05	-7.5059e-05	-0.000353873	0.000133673	-7.8017e-05	0.00186085	-9.29301e-05	0.00150871	-0.000127816	5.56986e-07
26.3868	-0.000210916	-0.000127449	-0.000561022	-0.000161203	-0.000164324	-0.000141064	-2.72224e-05	7.47407e-05	-0.000465586	4.61746e-05	6.92769e-05	-7.94475e-05	-0.000359332	0.000132452	-8.28183e-05	0.00185754	-9.6371e-05	0.00150315	-0.000130841	-5.19191e-06
26.4439	-0.000211472	-0.000129847	-0.000566686	-0.000160712	-0.000168178	-0.000143629	-3.05772e-05	6.92701e-05	-0.000470916	4.30936e-05	7.09261e-05	-8.37165e-05	-0.000364625	0.000131277	-8.76132e-05	0.00185415	-9.97699e-05	0.00149736	-0.000133887	-1.12167e-05
26.5009	-0.000211964	-0.000132454	-0.000572405	-0.000160259	-0.000172156	-0.000146489	-3.37784e-05	6.38041e-05	-0.000475967	3.97602e-05	7.26064e-05	-8.78596e-05	-0.000369755	0.000130135	-9.24151e-05	0.00185069	-0.000103128	0.00149134	-0.000136952	-1.75162e-05
26.5579	-0.000212368	-0.000135279	-0.000578174	-0.000159852	-0.000176245	-0.000149652	-3.68254e-05	5.83113e-05	-0.000480726	3.61843e-05	7.43042e-05	-9.18738e-05	-0.000374723	0.000129011	-9.72387e-05	0.00184716	-0.000106448	0.0014851	-0.000140033	-2.40825e-05
26.615	-0.000212659	-0.000138325	-0.000583989	-0.000159501	-0.000180437	-0.000153125	-3.97183e-05	5.27633e-05	-0.000485183	3.23777e-05	7.60051e-05	-9.57597e-05	-0.000379532	0.000127892	-0.0001021	0.00184356	-0.000109734	0.00147863	-0.000143129	-3.09025e-05
26.672	-0.000212815	-0.000141592	-0.000589845	-0.000159213	-0.000184718	-0.00015691	-4.24594e-05	4.71352e-05	-0.00048933	2.8354e-05	7.76951e-05	-9.95209e-05	-0.000384185	0.000126767	-0.000107015	0.0018399	-0.00011299	0.00147195	-0.000146243	-3.79579e-05
26.729	-0.000212812	-0.000145077	-0.000595738	-0.000158995	-0.000189077	-0.000161007	-4.50522e-05	4.14049e-05	-0.000493158	2.41281e-05	7.93602e-05	-0.000103164	-0.000388683	0.000125623	-0.000112002	0.00183619	-0.000116222	0.00146505	-0.000149377	-4.5227e-05
26.786	-0.00021263	-0.000148774	-0.00060166	-0.000158853	-0.000193502	-0.000165414	-4.7501e-05	3.55535e-05	-0.000496662	1.97152e-05	8.09875e-05	-0.000106696	-0.000393027	0.000124448	-0.000117078	0.00183243	-0.000119433	0.00145796	-0.000152536	-5.26863e-05
26.8431	-0.000212247	-0.000152678	-0.000607605	-0.000158795	-0.000197981	-0.000170125	-4.9811e-05	2.95668e-05	-0.000499838	1.51309e-05	8.25653e-05	-0.000110126	-0.000397217	0.00012323	-0.00012226	0.00182863	-0.000122626	0.00145068	-0.000155725	-6.03104e-05
26.9001	-0.000211645	-0.000156778	-0.000613567	-0.000158826	-0.000202502	-0.000175132	-5.19884e-05	2.3437e-05	-0.000502686	1.03905e-05	8.40827e-05	-0.000113465	-0.000401249	0.000121955	-0.000127561	0.0018248	-0.000125804	0.00144322	-0.000158947	-6.80732e-05
26.9571	-0.000210809	-0.000161064	-0.000619539	-0.000158954	-0.000207052	-0.000180426	-5.40398e-05	1.71647e-05	-0.000505207	5.50779e-06	8.55293e-05	-0.000116723	-0.000405118	0.000120611	-0.000132993	0.00182095	-0.00012897	0.00143559	-0.000162206	-7.59486e-05
27.0142	-0.000209722	-0.000165525	-0.000625514	-0.000159185	-0.00021162	-0.000185994	-5.59723e-05	1.07609e-05	-0.000507409	4.95776e-07	8.68948e-05	-0.000119912	-0.00040882	0.000119183	-0.000138564	0.00181709	-0.000132125	0.0014278	-0.000165505	-8.39097e-05
27.0712	-0.000208373	-0.000170148	-0.000631485	-0.000159525	-0.000216195	-0.000191823	-5.77934e-05	4.24725e-06	-0.0005093	-4.63285e-06	8.81696e-05	-0.000123045	-0.00041235	0.00011766	-0.000144277	0.00181323	-0.000135273	0.00141987	-0.000168841	-9.19296e-05
27.1282	-0.00020675	-0.000174921	-0.000637447	-0.000159978	-0.000220765	-0.000197899	-5.95112e-05	-2.34571e-06	-0.000510891	-9.86477e-06	8.93452e-05	-0.000126137	-0.000415704	0.000116026	-0.000150131	0.00180937	-0.000138418	0.0014118	-0.000172212	-9.99823e-05
27.1852	-0.000204844	-0.000179829	-0.000643395	-0.000160549	-0.000225318	-0.000204205	-6.11332e-05	-8.98166e-06	-0.000512193	-1.51855e-05	9.04143e-05	-0.000129204	-0.000418874	0.000114267	-0.000156122	0.00180553	-0.000141564	0.00140363	-0.000175615	-0.000108043
27.2423	-0.00020265	-0.000184857	-0.000649322	-0.000161238	-0.000229843	-0.000210727	-6.26669e-05	-1.56199e-05	-0.000513218	-2.05789e-05	9.13712e-05	-0.000132261	-0.000421854	0.00011237	-0.000162241	0.00180172	-0.000144712	0.00139535	-0.000179046	-0.00011609
27.2993	-0.000200163	-0.000189989	-0.000655225	-0.000162048	-0.000234328	-0.00021745	-6.41197e-05	-2.22155e-05	-0.00051398	-2.6027e-05	9.22127e-05	-0.000135326	-0.000424635	0.000110319	-0.000168475	0.00179794	-0.000147865	0.00138699	-0.000182498	-0.000124103
27.3563	-0.000197385	-0.000195206	-0.000661098	-0.000162979	-0.000238762	-0.000224358	-6.54988e-05	-2.872e-05	-0.000514492	-3.15103e-05	9.29381e-05	-0.000138413	-0.00042721	0.000108101	-0.000174806	0.0017942	-0.000151023	0.00137857	-0.000185964	-0.000132062
27.4134	-0.000194321	-0.000200491	-0.000666938	-0.000164031	-0.000243133	-0.000231436	-6.68108e-05	-3.50826e-05	-0.000514771	-3.70098e-05	9.35485e-05	-0.000141538	-0.000429574	0.000105702	-0.000181212	0.00179051	-0.000154188	0.00137011	-0.000189433	-0.00013995
27.4704	-0.000190977	-0.000205825	-0.000672741	-0.000165202	-0.000247434	-0.000238667	-6.80613e-05	-4.12529e-05	-0.000514833	-4.2508e-05	9.40471e-05	-0.000144714	-0.00043172	0.000103111	-0.000187663	0.00178688	-0.000157357	0.00136161	-0.000192891	-0.000147748
27.5274	-0.000187368	-0.000211187	-0.000678503	-0.00016649	-0.000251656	-0.000246035	-6.92561e-05	-4.71808e-05	-0.0005147	-4.79904e-05	9.44388e-05	-0.000147952	-0.000433643	0.000100318	-0.000194131	0.00178331	-0.000160528	0.00135311	-0.000196324	-0.000155434
27.5844	-0.000183508	-0.000216555	-0.00068422	-0.000167892	-0.000255793	-0.000253523	-7.04007e-05	-5.28168e-05	-0.000514393	-5.34447e-05	9.47302e-05	-0.000151262	-0.000435339	9.7319e-05	-0.000200582	0.00177982	-0.000163696	0.00134461	-0.000199715	-0.000162983
27.6415	-0.000179416	-0.000221903	-0.000689889	-0.000169404	-0.000259841	-0.000261115	-7.15005e-05	-5.81127e-05	-0.000513935	-5.88619e-05	9.49273e-05	-0.000154649	-0.000436804	9.41097e-05	-0.000206982	0.0017764	-0.000166856	0.00133615	-0.000203044	-0.000170369
27.6985	-0.000175113	-0.000227207	-0.000695507	-0.000171018	-0.000263795	-0.000268795	-7.25601e-05	-6.30234e-05	-0.000513346	-6.42351e-05	9.50351e-05	-0.000158116	-0.000438035	9.06907e-05	-0.000213298	0.00177305	-0.000169995	0.00132773	-0.000206292	-0.000177563
27.7555	-0.000170623	-0.000232438	-0.000701071	-0.000172729	-0.000267654	-0.000276546	-7.35834e-05	-6.75076e-05	-0.000512648	-6.9559e-05	9.50568e-05	-0.000161662	-0.000439025	8.70656e-05	-0.000219496	0.00176979	-0.0001731	0.00131937	-0.000209439	-0.000184533
27.8126	-0.00016597	-0.000237573	-0.000706577	-0.000174529	-0.00027142	-0.00028435	-7.45733e-05	-7.15271e-05	-0.000511861	-7.48292e-05	9.49943e-05	-0.000165283	-0.00043977	8.32409e-05	-0.000225542	0.00176659	-0.000176154	0.0013111	-0.000212463	-0.000191248
27.8696	-0.000161181	-0.000242588	-0.000712024	-0.00017641	-0.000275097	-0.000292185	-7.55324e-05	-7.50457e-05	-0.000511004	-8.00419e-05	9.48467e-05	-0.000168975	-0.000440264	7.92267e-05	-0.000231404	0.00176346	-0.000179136	0.00130292	-0.00021534	-0.000197674
27.9266	-0.000156285	-0.000247464	-0.000717408	-0.000178368	-0.000278688	-0.000300032	-7.64627e-05	-7.80291e-05	-0.000510094	-8.51938e-05	9.46114e-05	-0.000172728	-0.000440501	7.50358e-05	-0.000237047	0.00176039	-0.000182025	0.00129484	-0.000218046	-0.000203777
27.9836	-0.000151312	-0.000252184	-0.000722727	-0.000180398	-0.000282202	-0.000307867	-7.73653e-05	-8.04455e-05	-0.000509147	-9.02825e-05	9.42832e-05	-0.000176533	-0.000440477	7.06836e-05	-0.000242442	0.00175736	-0.000184798	0.00128689	-0.000220559	-0.000209525
28.0407	-0.000146293	-0.000256734	-0.000727977	-0.000182497	-0.000285647	-0.000315668	-7.82397e-05	-8.2268e-05	-0.000508177	-9.53071e-05	9.38555e-05	-0.000180381	-0.000440185	6.61864e-05	-0.000247557	0.00175438	-0.000187434	0.00127907	-0.000222856	-0.000214888
28.0977	-0.00014126	-0.000261104	-0.000733157	-0.000184664	-0.000289034	-0.000323414	-7.90843e-05	-8.34751e-05	-0.000507198	-0.000100267	9.332e-05	-0.000184263	-0.00043962	6.15618e-05	-0.000252364	0.00175142	-0.000189913	0.0012714	-0.000224917	-0.000219838
28.1547	-0.000136244	-0.000265287	-0.000738264	-0.000186898	-0.000292374	-0.000331084	-7.98979e-05	-8.40521e-05	-0.000506221	-0.00010516	9.26679e-05	-0.000188169	-0.000438781	5.68283e-05	-0.000256835	0.00174849	-0.000192219	0.00126387	-0.000226722	-0.000224352
28.2117	-0.00013128	-0.000269278	-0.000743298	-0.000189199	-0.00029568	-0.000338661	-8.06795e-05	-8.39906e-05	-0.000505258	-0.000109985	9.18899e-05	-0.00019209	-0.000437671	5.20052e-05	-0.000260942	0.00174558	-0.000194339	0.00125651	-0.000228258	-0.000228405
28.2688	-0.000126401	-0.000273077	-0.000748258	-0.000191566	-0.000298968	-0.000346128	-8.1428e-05	-8.32877e-05	-0.000504318	-0.000114737	9.09765e-05	-0.000196019	-0.000436293	4.71121e-05	-0.000264662	0.00174267	-0.000196268	0.00124933	-0.000229512	-0.000231978
28.3258	-0.000121643	-0.000276683	-0.000753143	-0.000194	-0.000302251	-0.000353471	-8.21422e-05	-8.19454e-05	-0.000503412	-0.000119412	8.99176e-05	-0.000199947	-0.000434656	4.21682e-05	-0.000267971	0.00173977	-0.000198	0.00124233	-0.000230479	-0.000235055
28.3828	-0.00011704	-0.000280102	-0.000757954	-0.000196499	-0.000305548	-0.00036068	-8.282e-05	-7.99702e-05	-0.000502545	-0.000124007	8.87023e-05	-0.000203864	-0.000432769	3.71927e-05	-0.000270847	0.00173685	-0.000199537	0.00123551	-0.000231151	-0.000237622
28.4399	-0.000112629	-0.000283339	-0.000762691	-0.000199063	-0.000308878	-0.000367747	-8.3459e-05	-7.73754e-05	-0.000501725	-0.000128522	8.73203e-05	-0.000207762	-0.000430643	3.2204e-05	-0.000273273	0.00173391	-0.000200879	0.00122889	-0.000231527	-0.000239672
28.4969	-0.000108443	-0.000286402	-0.000767355	-0.000201687	-0.000312262	-0.000374666	-8.40571e-05	-7.4183e-05	-0.000500951	-0.000132957	8.57628e-05	-0.00021163	-0.00042829	2.7219e-05	-0.000275233	0.00173093	-0.000202031	0.00122247	-0.000231606	-0.000241201
28.5539	-0.000104516	-0.000289299	-0.000771947	-0.00020437	-0.000315722	-0.000381433	-8.46119e-05	-7.0423e-05	-0.000500224	-0.000137316	8.4023e-05	-0.000215461	-0.000425724	2.22529e-05	-0.000276716	0.0017279	-0.000202997	0.00121627	-0.000231388	-0.000242212
28.6109	-0.00010088	-0.000292038	-0.000776468	-0.000207107	-0.000319281	-0.000388045	-8.51203e-05	-6.61333e-05	-0.000499539	-0.000141604	8.20963e-05	-0.000219242	-0.000422962	1.73192e-05	-0.000277715	0.00172482	-0.000203787	0.00121027	-0.000230878	-0.000242717
28.668	-9.75639e-05	-0.000294631	-0.000780919	-0.000209895	-0.000322962	-0.000394503	-8.55785e-05	-6.13593e-05	-0.00049889	-0.000145827	7.99794e-05	-0.000222962	-0.000420023	1.2429e-05	-0.000278227	0.00172167	-0.000204408	0.0012045	-0.000230081	-0.000242732
28.725	-9.45953e-05	-0.000297088	-0.000785302	-0.00021273	-0.000326788	-0.000400809	-8.59822e-05	-5.61529e-05	-0.000498271	-0.000149996	7.76693e-05	-0.000226608	-0.000416928	7.59209e-06	-0.000278256	0.00171845	-0.000204872	0.00119894	-0.000229002	-0.00024228
28.782	-9.19978e-05	-0.00029942	-0.000789617	-0.00021561	-0.00033078	-0.000406968	-8.63279e-05	-5.05711e-05	-0.000497674	-0.000154125	7.51628e-05	-0.000230162	-0.000413701	2.81708e-06	-0.000277811	0.00171513	-0.000205192	0.00119359	-0.000227649	-0.00024139
28.8391	-8.97924e-05	-0.000301641	-0.000793866	-0.000218533	-0.00033496	-0.000412986	-8.66135e-05	-4.46745e-05	-0.000497092	-0.000158226	7.24561e-05	-0.000233609	-0.000410368	-1.88813e-06	-0.000276908	0.00171171	-0.000205381	0.00118845	-0.000226028	-0.000240096
28.8961	-8.79973e-05	-0.000303762	-0.000798048	-0.000221495	-0.000339346	-0.000418868	-8.68386e-05	-3.85262e-05	-0.000496522	-0.000162313	6.95442e-05	-0.000236931	-0.000406958	-6.51674e-06	-0.000275567	0.00170817	-0.000205452	0.0011835	-0.00022415	-0.000238436
28.9531	-8.66278e-05	-0.000305798	-0.000802167	-0.000224494	-0.000343957	-0.000424619	-8.70036e-05	-3.2192e-05	-0.00049596	-0.000166396	6.64215e-05	-0.00024011	-0.0004035	-1.10632e-05	-0.00027381	0.00170452	-0.00020542	0.00117873	-0.000222023	-0.000236451
29.0101	-8.56964e-05	-0.000307763	-0.000806223	-0.000227529	-0.000348807	-0.000430243	-8.71091e-05	-2.57406e-05	-0.000495404	-0.000170485	6.30822e-05	-0.000243128	-0.000400024	-1.55232e-05	-0.000271665	0.00170074	-0.000205302	0.00117414	-0.000219662	-0.000234188
29.0672	-8.52105e-05	-0.00030967	-0.00081022	-0.000230596	-0.000353911	-0.00043574	-8.71566e-05	-1.92434e-05	-0.000494858	-0.000174586	5.95199e-05	-0.000245968	-0.00039656	-1.98941e-05	-0.00026916	0.00169683	-0.000205116	0.00116969	-0.000217082	-0.000231691
29.1242	-8.51727e-05	-0.000311535	-0.000814158	-0.000233693	-0.000359279	-0.00044111	-8.71485e-05	-1.27733e-05	-0.000494323	-0.000178705	5.57291e-05	-0.000248616	-0.000393135	-2.41749e-05	-0.000266325	0.00169278	-0.000204881	0.00116537	-0.000214302	-0.000229009
29.1812	-8.55797e-05	-0.000313372	-0.000818041	-0.000236819	-0.000364921	-0.00044635	-8.7089e-05	-6.40353e-06	-0.000493805	-0.000182845	5.17045e-05	-0.000251061	-0.000389776	-2.83663e-05	-0.000263193	0.0016886	-0.000204619	0.00116117	-0.000211343	-0.000226189
29.2383	-8.64224e-05	-0.000315192	-0.000821868	-0.00023997	-0.000370842	-0.000451455	-8.69834e-05	-2.06509e-07	-0.000493311	-0.00018701	4.74419e-05	-0.000253294	-0.000386505	-3.24704e-05	-0.000259796	0.00168427	-0.000204352	0.00115707	-0.000208225	-0.000223279
29.2953	-8.76862e-05	-0.000317009	-0.000825642	-0.00024314	-0.000377045	-0.000456419	-8.68384e-05	5.74696e-06	-0.000492843	-0.0001912	4.29381e-05	-0.00025531	-0.000383345	-3.64904e-05	-0.000256165	0.00167981	-0.000204106	0.00115306	-0.000204969	-0.00022032
29.3523	-8.93516e-05	-0.000318833	-0.000829359	-0.000246324	-0.000383525	-0.000461237	-8.66619e-05	1.13891e-05	-0.000492408	-0.000195415	3.81913e-05	-0.000257108	-0.000380314	-4.04311e-05	-0.000252332	0.00167521	-0.000203904	0.00114913	-0.000201593	-0.000217354
29.4093	-9.1395e-05	-0.000320676	-0.000833018	-0.000249517	-0.000390275	-0.000465901	-8.64628e-05	1.66575e-05	-0.000492009	-0.000199652	3.32008e-05	-0.000258692	-0.000377429	-4.4299e-05	-0.000248328	0.00167047	-0.000203771	0.00114526	-0.000198112	-0.000214417
29.4664	-9.37886e-05	-0.000322544	-0.000836614	-0.000252711	-0.000397284	-0.000470402	-8.62514e-05	2.14987e-05	-0.000491648	-0.000203903	2.79675e-05	-0.00026007	-0.000374705	-4.81026e-05	-0.000244183	0.00166562	-0.00020373	0.00114146	-0.000194543	-0.000211542
29.5234	-9.65009e-05	-0.000324449	-0.000840144	-0.000255899	-0.000404535	-0.000474733	-8.60397e-05	2.58699e-05	-0.000491324	-0.00020816	2.24943e-05	-0.000261254	-0.000372154	-5.18506e-05	-0.000239928	0.00166065	-0.000203804	0.00113771	-0.000190898	-0.000208761
29.5804	-9.94972e-05	-0.000326395	-0.000843603	-0.000259076	-0.000412007	-0.000478881	-8.58405e-05	2.97411e-05	-0.000491037	-0.00021241	1.67864e-05	-0.000262258	-0.000369784	-5.55514e-05	-0.000235593	0.0016556	-0.000204014	0.00113401	-0.000187191	-0.000206101
29.6375	-0.000102741	-0.00032839	-0.000846984	-0.000262233	-0.000419677	-0.000482836	-8.56671e-05	3.30943e-05	-0.000490783	-0.000216642	1.08511e-05	-0.0002631	-0.0003676	-5.92124e-05	-0.000231208	0.00165047	-0.000204382	0.00113036	-0.000183431	-0.000203586
29.6945	-0.000106194	-0.000330439	-0.000850282	-0.000265366	-0.000427515	-0.000486586	-8.55337e-05	3.59209e-05	-0.000490557	-0.000220843	4.69866e-06	-0.000263801	-0.000365601	-6.28393e-05	-0.000226802	0.00164529	-0.000204928	0.00112676	-0.00017963	-0.000201237
29.7515	-0.000109817	-0.000332544	-0.00085349	-0.000268467	-0.000435494	-0.000490118	-8.54542e-05	3.82181e-05	-0.000490352	-0.000224997	-1.65777e-06	-0.000264381	-0.000363788	-6.64363e-05	-0.000222403	0.00164007	-0.000205673	0.0011232	-0.000175794	-0.000199072
29.8085	-0.000113573	-0.000334711	-0.000856602	-0.000271529	-0.00044358	-0.000493423	-8.5443e-05	3.99874e-05	-0.000490161	-0.00022909	-8.20251e-06	-0.000264865	-0.000362155	-7.00055e-05	-0.000218037	0.00163485	-0.000206635	0.00111968	-0.000171929	-0.000197105
29.8656	-0.000117423	-0.000336943	-0.000859611	-0.000274546	-0.00045174	-0.000496493	-8.55141e-05	4.12332e-05	-0.000489979	-0.000233108	-1.49183e-05	-0.000265275	-0.000360698	-7.35464e-05	-0.00021373	0.00162963	-0.00020783	0.00111621	-0.000168038	-0.000195346
29.9226	-0.000121332	-0.00033924	-0.000862512	-0.000277514	-0.000459941	-0.000499321	-8.56814e-05	4.19609e-05	-0.000489802	-0.000237036	-2.17867e-05	-0.000265636	-0.000359412	-7.7056e-05	-0.000209503	0.00162443	-0.00020927	0.00111279	-0.000164126	-0.000193806
29.9796	-0.000125266	-0.000341604	-0.000865302	-0.00028043	-0.000468146	-0.000501903	-8.59579e-05	4.2177e-05	-0.000489629	-0.00024086	-2.87887e-05	-0.000265972	-0.00035829	-8.05299e-05	-0.000205378	0.00161927	-0.000210965	0.00110941	-0.000160196	-0.000192493
30.0366	-0.000129192	-0.000344036	-0.000867977	-0.000283292	-0.000476321	-0.000504236	-8.63553e-05	4.18893e-05	-0.000489457	-0.000244566	-3.59043e-05	-0.000266306	-0.000357321	-8.39633e-05	-0.000201375	0.00161417	-0.00021292	0.00110608	-0.000156251	-0.000191416
30.0937	-0.000133079	-0.000346538	-0.000870534	-0.000286103	-0.000484428	-0.000506318	-8.68839e-05	4.11074e-05	-0.000489285	-0.000248139	-4.31123e-05	-0.000266658	-0.000356497	-8.7352e-05	-0.000197508	0.00160914	-0.000215141	0.00110279	-0.000152297	-0.000190584
30.1507	-0.000136901	-0.000349109	-0.000872973	-0.000288865	-0.000492428	-0.000508152	-8.75525e-05	3.98434e-05	-0.000489111	-0.000251569	-5.03894e-05	-0.000267047	-0.000355806	-9.06927e-05	-0.000193791	0.0016042	-0.000217627	0.00109956	-0.000148339	-0.000190008
30.2077	-0.000140633	-0.000351751	-0.000875292	-0.000291581	-0.000500285	-0.00050974	-8.83678e-05	3.81115e-05	-0.000488931	-0.000254846	-5.77097e-05	-0.000267485	-0.000355235	-9.39817e-05	-0.000190235	0.00159936	-0.000220374	0.00109637	-0.000144383	-0.0001897
30.2648	-0.000144249	-0.000354464	-0.000877493	-0.000294258	-0.000507957	-0.000511087	-8.93351e-05	3.59293e-05	-0.000488741	-0.000257961	-6.50459e-05	-0.000267984	-0.00035477	-9.72155e-05	-0.000186848	0.00159467	-0.000223377	0.00109325	-0.000140435	-0.000189674
30.3218	-0.000147726	-0.000357246	-0.000879577	-0.000296902	-0.000515406	-0.000512197	-9.0459e-05	3.33197e-05	-0.000488537	-0.000260908	-7.2369e-05	-0.000268548	-0.000354399	-0.000100391	-0.00018364	0.00159012	-0.000226626	0.00109017	-0.000136503	-0.000189943
30.3788	-0.000151044	-0.000360094	-0.000881545	-0.000299522	-0.000522593	-0.00051308	-9.17435e-05	3.03118e-05	-0.000488319	-0.000263683	-7.96486e-05	-0.000269178	-0.000354108	-0.000103506	-0.000180616	0.00158573	-0.000230107	0.00108714	-0.000132595	-0.000190518
30.4358	-0.000154181	-0.000363005	-0.000883401	-0.000302127	-0.000529479	-0.000513747	-9.31919e-05	2.69406e-05	-0.000488087	-0.000266282	-8.68528e-05	-0.000269871	-0.000353888	-0.000106557	-0.000177782	0.00158153	-0.0002338	0.00108417	-0.000128715	-0.000191409
30.4929	-0.000157119	-0.000365972	-0.000885149	-0.000304727	-0.00053603	-0.00051421	-9.48068e-05	2.32442e-05	-0.000487841	-0.0002687	-9.39481e-05	-0.000270623	-0.000353729	-0.00010954	-0.000175141	0.00157752	-0.000237684	0.00108124	-0.000124871	-0.000192619
30.5499	-0.000159842	-0.000368987	-0.000886792	-0.000307331	-0.000542212	-0.000514481	-9.65897e-05	1.92632e-05	-0.000487587	-0.000270935	-0.0001009	-0.000271424	-0.000353619	-0.000112453	-0.000172697	0.00157372	-0.000241731	0.00107837	-0.000121069	-0.000194148
30.6069	-0.000162337	-0.000372043	-0.000888335	-0.000309948	-0.000547996	-0.000514575	-9.85408e-05	1.50389e-05	-0.000487326	-0.000272985	-0.000107673	-0.000272264	-0.000353548	-0.000115289	-0.000170452	0.00157013	-0.000245912	0.00107554	-0.000117316	-0.000195992
30.664	-0.000164594	-0.000375134	-0.000889784	-0.000312586	-0.000553355	-0.000514507	-0.000100659	1.06121e-05	-0.000487064	-0.000274848	-0.000114234	-0.000273129	-0.000353506	-0.000118043	-0.000168403	0.00156676	-0.000250197	0.00107275	-0.00011362	-0.000198143
30.721	-0.000166605	-0.000378252	-0.000891145	-0.000315254	-0.000558265	-0.000514291	-0.000102944	6.02295e-06	-0.000486807	-0.000276523	-0.00012055	-0.000274007	-0.000353488	-0.000120708	-0.000166546	0.00156362	-0.000254555	0.00107	-0.000109988	-0.000200587
30.778	-0.000168365	-0.000381395	-0.000892422	-0.000317959	-0.000562706	-0.000513946	-0.000105391	1.31193e-06	-0.000486559	-0.000278006	-0.000126592	-0.000274883	-0.000353489	-0.000123275	-0.000164874	0.0015607	-0.000258955	0.0010673	-0.000106428	-0.000203309
30.835	-0.000169871	-0.000384557	-0.000893621	-0.000320707	-0.000566664	-0.000513491	-0.000107996	-3.47891e-06	-0.000486326	-0.000279297	-0.000132331	-0.000275741	-0.000353505	-0.000125734	-0.00016338	0.00155802	-0.000263368	0.00106462	-0.00010295	-0.000206288
30.8921	-0.000171122	-0.000387734	-0.000894747	-0.000323506	-0.000570128	-0.000512944	-0.000110755	-8.30761e-06	-0.000486115	-0.000280392	-0.000137742	-0.000276565	-0.000353534	-0.000128072	-0.000162053	0.00155555	-0.000267763	0.00106197	-9.95646e-05	-0.000209498
30.9491	-0.000172119	-0.000390922	-0.000895807	-0.000326359	-0.000573089	-0.000512326	-0.000113662	-1.31327e-05	-0.000485931	-0.000281291	-0.000142804	-0.000277337	-0.000353574	-0.000130278	-0.000160885	0.00155331	-0.000272111	0.00105934	-9.62837e-05	-0.000212911
31.0061	-0.000172868	-0.000394116	-0.000896806	-0.000329271	-0.000575546	-0.000511658	-0.000116714	-1.79129e-05	-0.000485777	-0.000281991	-0.000147497	-0.000278037	-0.000353625	-0.00013234	-0.000159868	0.00155128	-0.000276382	0.00105674	-9.31208e-05	-0.000216497
31.0632	-0.000173376	-0.000397312	-0.000897749	-0.000332249	-0.000577501	-0.00051096	-0.000119909	-2.26074e-05	-0.000485655	-0.000282493	-0.000151806	-0.000278642	-0.000353688	-0.000134246	-0.000158993	0.00154947	-0.000280545	0.00105416	-9.00897e-05	-0.000220222
31.1202	-0.000173656	-0.000400507	-0.000898641	-0.000335298	-0.000578958	-0.000510254	-0.000123242	-2.71763e-05	-0.000485568	-0.000282796	-0.00015572	-0.000279132	-0.000353765	-0.000135988	-0.000158249	0.00154784	-0.000284571	0.0010516	-8.7204e-05	-0.000224055
31.1772	-0.000173721	-0.000403697	-0.000899487	-0.000338425	-0.000579928	-0.00050956	-0.000126709	-3.15822e-05	-0.000485515	-0.0002829	-0.000159232	-0.000279485	-0.00035386	-0.000137557	-0.000157628	0.0015464	-0.000288428	0.00104906	-8.44766e-05	-0.000227964
31.2342	-0.000173588	-0.000406884	-0.000900291	-0.000341636	-0.000580428	-0.000508897	-0.000130302	-3.57907e-05	-0.000485497	-0.000282805	-0.000162339	-0.00027968	-0.000353979	-0.000138946	-0.000157117	0.00154513	-0.000292089	0.00104654	-8.19191e-05	-0.000231919
31.2913	-0.000173273	-0.000410068	-0.000901059	-0.000344939	-0.000580476	-0.000508286	-0.000134011	-3.97708e-05	-0.00048551	-0.000282512	-0.000165042	-0.000279697	-0.000354128	-0.000140149	-0.000156705	0.00154401	-0.000295524	0.00104404	-7.95418e-05	-0.000235893
31.3483	-0.000172798	-0.000413251	-0.000901797	-0.000348342	-0.000580096	-0.000507744	-0.000137825	-4.34974e-05	-0.000485553	-0.000282025	-0.000167342	-0.000279517	-0.000354316	-0.000141162	-0.000156381	0.00154303	-0.000298709	0.00104156	-7.73542e-05	-0.000239857
31.4053	-0.000172184	-0.000416437	-0.000902512	-0.000351852	-0.000579314	-0.000507288	-0.00014173	-4.695e-05	-0.000485618	-0.000281346	-0.000169247	-0.000279122	-0.000354553	-0.000141982	-0.000156128	0.00154217	-0.00030162	0.00103911	-7.53645e-05	-0.000243788
31.4624	-0.000171457	-0.000419628	-0.000903211	-0.000355477	-0.00057816	-0.000506934	-0.000145712	-5.01137e-05	-0.000485699	-0.000280482	-0.000170763	-0.000278492	-0.000354851	-0.000142606	-0.000155931	0.00154143	-0.000304236	0.00103669	-7.35794e-05	-0.000247665
31.5194	-0.000170645	-0.000422826	-0.0009039	-0.000359222	-0.000576666	-0.000506699	-0.000149753	-5.29812e-05	-0.000485788	-0.000279438	-0.000171898	-0.00027761	-0.000355219	-0.000143033	-0.000155773	0.0015408	-0.000306537	0.0010343	-7.20045e-05	-0.000251472
31.5764	-0.000169779	-0.000426032	-0.000904587	-0.00036309	-0.000574867	-0.000506601	-0.000153838	-5.55538e-05	-0.000485874	-0.000278223	-0.000172663	-0.000276457	-0.000355668	-0.000143261	-0.000155637	0.00154026	-0.000308507	0.00103195	-7.0645e-05	-0.000255195
31.6334	-0.000168887	-0.000429246	-0.000905278	-0.000367083	-0.000572797	-0.000506661	-0.000157949	-5.78404e-05	-0.000485947	-0.000276844	-0.000173067	-0.000275018	-0.000356205	-0.000143291	-0.000155506	0.00153982	-0.000310129	0.00102965	-6.95047e-05	-0.000258824
31.6905	-0.000168003	-0.00043247	-0.000905981	-0.000371204	-0.000570494	-0.000506894	-0.000162071	-5.98563e-05	-0.000485992	-0.000275312	-0.000173118	-0.000273279	-0.000356838	-0.00014312	-0.000155366	0.00153947	-0.000311394	0.00102739	-6.85858e-05	-0.00026235
31.7475	-0.000167156	-0.000435704	-0.0009067	-0.000375455	-0.000567997	-0.000507318	-0.000166188	-6.16221e-05	-0.000486	-0.000273637	-0.000172828	-0.000271229	-0.000357577	-0.000142746	-0.000155203	0.00153919	-0.000312293	0.00102518	-6.78885e-05	-0.00026577
31.8045	-0.00016638	-0.000438949	-0.00090744	-0.000379835	-0.000565343	-0.000507946	-0.000170286	-6.31627e-05	-0.000485958	-0.00027183	-0.000172207	-0.000268859	-0.000358432	-0.000142166	-0.000155003	0.00153901	-0.000312826	0.00102302	-6.74111e-05	-0.000269082
31.8615	-0.000165703	-0.000442206	-0.000908208	-0.000384346	-0.000562574	-0.000508789	-0.000174349	-6.45055e-05	-0.000485857	-0.000269905	-0.00017127	-0.000266167	-0.000359416	-0.000141375	-0.000154753	0.00153889	-0.000312994	0.00102092	-6.71515e-05	-0.000272286
31.9186	-0.000165154	-0.000445475	-0.000909007	-0.000388984	-0.000559728	-0.000509856	-0.000178365	-6.56788e-05	-0.000485691	-0.000267874	-0.000170031	-0.000263158	-0.000360541	-0.000140364	-0.000154441	0.00153885	-0.000312807	0.00101886	-6.71077e-05	-0.000275386
31.9756	-0.000164756	-0.000448757	-0.000909843	-0.000393747	-0.000556844	-0.000511149	-0.000182318	-6.67103e-05	-0.000485455	-0.000265751	-0.00016851	-0.000259843	-0.000361821	-0.000139126	-0.000154058	0.00153888	-0.000312276	0.00101685	-6.7278e-05	-0.000278385
32.0326	-0.000164531	-0.00045205	-0.00091072	-0.000398633	-0.00055396	-0.000512668	-0.000186197	-6.76248e-05	-0.000485149	-0.000263546	-0.000166726	-0.00025624	-0.000363267	-0.000137652	-0.000153599	0.00153898	-0.000311417	0.00101486	-6.76603e-05	-0.000281289
32.0897	-0.000164498	-0.000455355	-0.000911643	-0.000403635	-0.000551112	-0.000514411	-0.000189989	-6.84429e-05	-0.000484776	-0.000261265	-0.000164704	-0.000252376	-0.000364887	-0.000135936	-0.00015306	0.00153914	-0.000310247	0.0010129	-6.82518e-05	-0.000284101
32.1467	-0.000164671	-0.000458672	-0.000912614	-0.000408748	-0.000548334	-0.000516372	-0.000193681	-6.91814e-05	-0.000484341	-0.000258912	-0.000162469	-0.000248283	-0.000366691	-0.000133969	-0.000152443	0.00153936	-0.000308784	0.00101095	-6.90489e-05	-0.000286825
32.2037	-0.000165064	-0.000462002	-0.000913634	-0.000413965	-0.000545655	-0.000518541	-0.000197267	-6.98554e-05	-0.00048385	-0.000256489	-0.00016005	-0.000243999	-0.000368682	-0.000131747	-0.000151748	0.00153964	-0.00030705	0.00100899	-7.00462e-05	-0.00028946
32.2607	-0.00016569	-0.000465348	-0.000914703	-0.000419278	-0.000543103	-0.000520901	-0.000200738	-7.04803e-05	-0.000483311	-0.000253993	-0.000157476	-0.000239564	-0.000370865	-0.000129267	-0.000150981	0.00153997	-0.000305067	0.00100701	-7.12376e-05	-0.000292007
32.3178	-0.000166557	-0.000468712	-0.000915819	-0.000424678	-0.000540701	-0.000523436	-0.000204092	-7.10733e-05	-0.000482734	-0.000251422	-0.000154779	-0.000235021	-0.000373242	-0.000126526	-0.000150145	0.00154035	-0.000302863	0.00100498	-7.26174e-05	-0.000294464
32.3748	-0.000167672	-0.000472098	-0.00091698	-0.000430155	-0.000538468	-0.00052612	-0.000207328	-7.16536e-05	-0.000482126	-0.000248774	-0.000151989	-0.000230412	-0.000375816	-0.000123525	-0.000149248	0.00154078	-0.000300463	0.00100291	-7.41818e-05	-0.000296832
32.4318	-0.000169037	-0.000475507	-0.000918183	-0.000435698	-0.000536421	-0.00052893	-0.000210444	-7.22414e-05	-0.000481499	-0.000246046	-0.000149136	-0.000225781	-0.000378588	-0.000120264	-0.000148295	0.00154125	-0.000297896	0.00100077	-7.59281e-05	-0.000299107
32.4889	-0.000170648	-0.000478941	-0.000919426	-0.000441295	-0.000534573	-0.000531839	-0.000213443	-7.28578e-05	-0.000480863	-0.000243237	-0.00014625	-0.000221172	-0.000381559	-0.000116747	-0.000147293	0.00154178	-0.000295192	0.000998549	-7.7855e-05	-0.000301285
32.5459	-0.0001725	-0.000482401	-0.000920706	-0.000446933	-0.000532931	-0.000534819	-0.000216328	-7.3524e-05	-0.00048023	-0.000240349	-0.000143356	-0.000216627	-0.000384728	-0.000112976	-0.000146251	0.00154234	-0.00029238	0.000996251	-7.99616e-05	-0.000303359
32.6029	-0.000174582	-0.000485887	-0.000922021	-0.0004526	-0.000531501	-0.000537843	-0.000219102	-7.4261e-05	-0.000479608	-0.000237385	-0.000140477	-0.000212189	-0.000388089	-0.000108958	-0.000145172	0.00154296	-0.000289489	0.000993867	-8.22473e-05	-0.000305319
32.6599	-0.000176882	-0.000489396	-0.000923366	-0.000458284	-0.000530285	-0.000540881	-0.000221772	-7.50872e-05	-0.000479006	-0.000234347	-0.000137632	-0.000207901	-0.000391634	-0.000104704	-0.000144064	0.00154362	-0.000286551	0.000991394	-8.47102e-05	-0.000307152
32.717	-0.000179385	-0.000492922	-0.000924737	-0.000463972	-0.000529282	-0.000543905	-0.000224344	-7.60195e-05	-0.000478429	-0.000231235	-0.000134835	-0.000203807	-0.000395352	-0.000100224	-0.000142929	0.00154432	-0.000283593	0.00098883	-8.73471e-05	-0.000308841
32.774	-0.000182076	-0.000496459	-0.000926132	-0.000469652	-0.000528488	-0.000546889	-0.000226827	-7.70722e-05	-0.000477881	-0.000228049	-0.000132096	-0.000199946	-0.000399227	-9.55311e-05	-0.000141774	0.00154507	-0.000280646	0.000986176	-9.01532e-05	-0.000310365
32.831	-0.000184936	-0.000499998	-0.000927545	-0.000475309	-0.000527896	-0.000549808	-0.000229231	-7.82552e-05	-0.000477361	-0.00022479	-0.000129425	-0.000196358	-0.000403243	-9.06406e-05	-0.000140602	0.00154586	-0.000277738	0.00098343	-9.31227e-05	-0.000311703
32.8881	-0.000187947	-0.000503529	-0.000928973	-0.000480929	-0.000527498	-0.000552637	-0.000231566	-7.95717e-05	-0.000476871	-0.000221455	-0.000126828	-0.000193078	-0.000407381	-8.55663e-05	-0.000139418	0.00154669	-0.000274899	0.000980593	-9.62494e-05	-0.000312832
32.9451	-0.000191094	-0.000507043	-0.00093041	-0.000486499	-0.000527282	-0.000555356	-0.000233844	-8.10187e-05	-0.000476407	-0.000218046	-0.000124312	-0.000190142	-0.000411623	-8.0321e-05	-0.000138225	0.00154755	-0.000272153	0.000977667	-9.95265e-05	-0.000313731
33.0021	-0.00019436	-0.00051053	-0.000931854	-0.000492005	-0.000527233	-0.000557946	-0.000236078	-8.25884e-05	-0.000475962	-0.000214565	-0.000121881	-0.000187583	-0.000415945	-7.49157e-05	-0.000137025	0.00154844	-0.000269525	0.000974654	-0.000102947	-0.00031438
33.0591	-0.00019773	-0.000513978	-0.000933299	-0.000497434	-0.000527335	-0.000560393	-0.00023828	-8.42693e-05	-0.000475529	-0.000211016	-0.000119537	-0.000185429	-0.000420323	-6.93599e-05	-0.000135819	0.00154935	-0.000267031	0.000971558	-0.000106503	-0.000314762
33.1162	-0.000201191	-0.000517378	-0.000934741	-0.000502776	-0.00052757	-0.000562686	-0.000240466	-8.60485e-05	-0.000475099	-0.000207402	-0.000117279	-0.00018371	-0.00042473	-6.36627e-05	-0.000134608	0.00155027	-0.000264688	0.000968387	-0.000110187	-0.000314863
33.1732	-0.000204729	-0.000520717	-0.000936176	-0.000508021	-0.000527916	-0.000564817	-0.00024265	-8.79124e-05	-0.00047466	-0.000203736	-0.000115104	-0.000182447	-0.000429135	-5.78341e-05	-0.000133389	0.0015512	-0.000262508	0.000965146	-0.000113988	-0.000314672
33.2302	-0.000208332	-0.000523989	-0.0009376	-0.00051316	-0.000528347	-0.000566782	-0.000244844	-8.98456e-05	-0.000474201	-0.000200027	-0.000113008	-0.000181662	-0.000433508	-5.18858e-05	-0.000132158	0.00155211	-0.0002605	0.000961844	-0.000117895	-0.000314183
33.2873	-0.00021199	-0.000527181	-0.000939011	-0.000518186	-0.000528839	-0.00056858	-0.00024706	-9.18298e-05	-0.000473712	-0.000196295	-0.000110984	-0.00018137	-0.00043782	-4.58315e-05	-0.000130911	0.001553	-0.000258668	0.000958493	-0.000121895	-0.000313392
33.3443	-0.000215691	-0.000530286	-0.000940405	-0.000523096	-0.000529363	-0.000570208	-0.000249307	-9.38432e-05	-0.000473184	-0.000192558	-0.000109025	-0.000181585	-0.000442043	-3.96872e-05	-0.000129639	0.00155384	-0.000257014	0.000955105	-0.000125973	-0.000312297
33.4013	-0.000219423	-0.000533292	-0.000941781	-0.000527886	-0.000529892	-0.000571668	-0.000251594	-9.58602e-05	-0.000472613	-0.000188841	-0.000107123	-0.000182316	-0.000446146	-3.34707e-05	-0.000128336	0.00155463	-0.000255537	0.000951694	-0.00013011	-0.000310903
33.4583	-0.000223173	-0.000536189	-0.000943136	-0.000532557	-0.000530397	-0.000572962	-0.000253927	-9.78512e-05	-0.000471994	-0.000185166	-0.000105267	-0.000183567	-0.000450103	-2.72016e-05	-0.000126992	0.00155534	-0.000254233	0.000948277	-0.000134286	-0.000309211
33.5154	-0.000226927	-0.000538966	-0.000944467	-0.000537111	-0.000530853	-0.000574095	-0.000256313	-9.97826e-05	-0.000471325	-0.000181561	-0.000103448	-0.000185336	-0.000453887	-2.08999e-05	-0.000125598	0.00155596	-0.000253096	0.000944872	-0.000138478	-0.000307229
33.5724	-0.000230669	-0.000541614	-0.000945772	-0.000541552	-0.000531237	-0.000575074	-0.000258757	-0.000101617	-0.000470605	-0.000178053	-0.000101657	-0.000187614	-0.000457475	-1.45854e-05	-0.000124144	0.00155649	-0.000252115	0.000941499	-0.000142658	-0.00030496
33.6294	-0.000234384	-0.000544123	-0.000947048	-0.000545883	-0.000531528	-0.000575908	-0.000261265	-0.000103311	-0.000469833	-0.000174669	-9.98841e-05	-0.000190386	-0.000460849	-8.27752e-06	-0.000122622	0.00155692	-0.000251274	0.000938175	-0.0001468	-0.00030241
33.6864	-0.000238055	-0.000546483	-0.000948293	-0.000550108	-0.000531709	-0.000576611	-0.000263839	-0.00010482	-0.000469011	-0.000171436	-9.81219e-05	-0.00019363	-0.000463992	-1.99553e-06	-0.000121023	0.00155722	-0.000250556	0.000934918	-0.000150875	-0.00029958
33.7435	-0.000241664	-0.000548681	-0.000949506	-0.000554232	-0.000531767	-0.000577195	-0.000266483	-0.0001061	-0.000468146	-0.00016838	-9.63619e-05	-0.000197317	-0.00046689	4.24147e-06	-0.000119339	0.0015574	-0.000249937	0.000931745	-0.00015486	-0.000296468
33.8005	-0.000245197	-0.000550708	-0.000950685	-0.000558259	-0.00053169	-0.000577676	-0.000269199	-0.000107107	-0.000467246	-0.00016552	-9.45962e-05	-0.000201414	-0.000469531	1.0415e-05	-0.000117561	0.00155743	-0.000249393	0.000928671	-0.000158729	-0.000293067
33.8575	-0.00024864	-0.000552551	-0.000951829	-0.00056219	-0.000531471	-0.000578068	-0.00027199	-0.000107801	-0.000466324	-0.000162873	-9.28172e-05	-0.000205886	-0.000471904	1.65077e-05	-0.000115683	0.00155731	-0.000248894	0.000925713	-0.00016246	-0.000289364
33.9146	-0.00025198	-0.0005542	-0.000952937	-0.000566031	-0.000531105	-0.000578386	-0.000274856	-0.000108149	-0.000465394	-0.000160452	-9.10172e-05	-0.000210692	-0.000473998	2.25034e-05	-0.0001137	0.00155702	-0.000248411	0.000922884	-0.000166033	-0.000285344
33.9716	-0.000255207	-0.000555645	-0.000954007	-0.000569784	-0.000530592	-0.000578643	-0.000277793	-0.000108121	-0.000464474	-0.000158267	-8.91897e-05	-0.00021579	-0.000475804	2.83876e-05	-0.000111609	0.00155656	-0.000247912	0.000920195	-0.000169428	-0.000280989
34.0286	-0.000258311	-0.000556877	-0.000955042	-0.000573452	-0.000529933	-0.000578848	-0.000280794	-0.000107695	-0.000463582	-0.000156324	-8.73305e-05	-0.000221136	-0.000477313	3.41482e-05	-0.000109405	0.00155591	-0.000247362	0.000917657	-0.000172629	-0.000276286
34.0856	-0.000261285	-0.000557889	-0.000956039	-0.000577039	-0.000529131	-0.000579012	-0.000283849	-0.000106852	-0.000462734	-0.00015463	-8.54382e-05	-0.000226684	-0.000478519	3.97752e-05	-0.000107088	0.00155507	-0.000246728	0.000915276	-0.000175622	-0.000271221
34.1427	-0.000264123	-0.000558673	-0.000957001	-0.000580546	-0.000528192	-0.000579143	-0.000286943	-0.000105576	-0.000461948	-0.000153186	-8.35142e-05	-0.000232384	-0.000479417	4.526e-05	-0.000104657	0.00155405	-0.000245975	0.000913056	-0.000178395	-0.000265782
34.1997	-0.000266821	-0.000559224	-0.000957928	-0.000583976	-0.000527125	-0.000579246	-0.000290063	-0.000103857	-0.00046124	-0.000151992	-8.1562e-05	-0.000238188	-0.000480003	5.05944e-05	-0.000102116	0.00155284	-0.000245067	0.000911002	-0.000180938	-0.000259964
34.2567	-0.000269376	-0.000559539	-0.000958825	-0.000587329	-0.000525941	-0.000579332	-0.000293193	-0.000101693	-0.00046062	-0.000151044	-7.9588e-05	-0.000244047	-0.000480276	5.57694e-05	-9.9467e-05	0.00155145	-0.000243972	0.000909115	-0.000183246	-0.000253759
34.3138	-0.000271786	-0.000559615	-0.000959693	-0.000590605	-0.000524655	-0.000579407	-0.000296317	-9.90857e-05	-0.0004601	-0.000150336	-7.76008e-05	-0.000249912	-0.000480238	6.07748e-05	-9.6719e-05	0.00154986	-0.000242656	0.000907397	-0.000185317	-0.000247166
34.3708	-0.00027405	-0.000559451	-0.000960539	-0.000593805	-0.000523282	-0.000579481	-0.000299421	-9.60437e-05	-0.000459688	-0.000149858	-7.56098e-05	-0.000255736	-0.000479889	6.5599e-05	-9.38803e-05	0.0015481	-0.000241087	0.000905849	-0.000187151	-0.000240187
34.4278	-0.00027617	-0.000559048	-0.000961366	-0.00059693	-0.000521841	-0.000579565	-0.000302492	-9.25797e-05	-0.00045939	-0.000149598	-7.3625e-05	-0.000261473	-0.000479234	7.02292e-05	-9.0961e-05	0.00154615	-0.000239238	0.000904471	-0.00018875	-0.000232829
34.4848	-0.000278149	-0.000558408	-0.000962182	-0.000599983	-0.000520352	-0.000579665	-0.000305521	-8.87113e-05	-0.000459209	-0.000149544	-7.16551e-05	-0.000267084	-0.000478277	7.46509e-05	-8.79718e-05	0.00154403	-0.000237084	0.00090326	-0.000190118	-0.000225105
34.5419	-0.000279991	-0.000557538	-0.000962991	-0.000602966	-0.000518837	-0.000579791	-0.000308498	-8.4461e-05	-0.000459152	-0.000149679	-6.97088e-05	-0.00027253	-0.000477023	7.88481e-05	-8.49245e-05	0.00154174	-0.000234602	0.000902213	-0.00019126	-0.000217031
34.5989	-0.000281704	-0.000556445	-0.0009638	-0.000605884	-0.00051732	-0.000579946	-0.000311416	-7.98568e-05	-0.00045922	-0.000149987	-6.77937e-05	-0.000277779	-0.00047548	8.28041e-05	-8.18308e-05	0.0015393	-0.000231779	0.000901325	-0.00019218	-0.000208627
34.6559	-0.000283296	-0.000555135	-0.000964615	-0.000608737	-0.000515825	-0.000580138	-0.000314267	-7.49327e-05	-0.000459419	-0.000150452	-6.59162e-05	-0.000282805	-0.000473653	8.65027e-05	-7.87021e-05	0.0015367	-0.000228602	0.000900591	-0.000192887	-0.000199917
34.713	-0.000284779	-0.000553617	-0.000965439	-0.000611527	-0.000514378	-0.000580367	-0.000317045	-6.97281e-05	-0.00045975	-0.000151058	-6.40822e-05	-0.000287585	-0.000471554	8.9929e-05	-7.55489e-05	0.00153397	-0.000225067	0.000900003	-0.000193386	-0.000190927
34.77	-0.000286167	-0.000551896	-0.000966278	-0.000614253	-0.000513003	-0.000580637	-0.000319746	-6.42877e-05	-0.000460217	-0.000151789	-6.22974e-05	-0.000292103	-0.000469194	9.30689e-05	-7.23799e-05	0.0015311	-0.000221175	0.000899555	-0.000193685	-0.000181682
34.827	-0.000287472	-0.000549978	-0.000967137	-0.000616911	-0.000511727	-0.000580947	-0.000322361	-5.86606e-05	-0.000460822	-0.000152632	-6.05681e-05	-0.000296347	-0.000466585	9.59106e-05	-6.92032e-05	0.00152812	-0.00021693	0.000899238	-0.000193791	-0.000172213
34.884	-0.000288708	-0.000547868	-0.00096802	-0.000619496	-0.000510575	-0.000581297	-0.000324883	-5.28967e-05	-0.000461569	-0.00015357	-5.89013e-05	-0.000300307	-0.000463742	9.8445e-05	-6.6026e-05	0.00152503	-0.000212339	0.000899042	-0.000193711	-0.00016255
34.9411	-0.000289888	-0.000545573	-0.000968932	-0.000622	-0.000509571	-0.000581686	-0.000327305	-4.70461e-05	-0.000462458	-0.000154593	-5.73043e-05	-0.000303975	-0.000460682	0.000100667	-6.28542e-05	0.00152185	-0.000207415	0.000898955	-0.000193451	-0.000152725
34.9981	-0.000291023	-0.000543099	-0.000969876	-0.000624414	-0.000508741	-0.000582108	-0.000329619	-4.11581e-05	-0.00046349	-0.000155688	-5.57859e-05	-0.000307344	-0.00045742	0.000102574	-5.96925e-05	0.00151858	-0.000202173	0.000898966	-0.000193016	-0.000142769
35.0551	-0.000292123	-0.000540455	-0.000970856	-0.000626728	-0.000508105	-0.000582557	-0.000331818	-3.52806e-05	-0.000464663	-0.000156847	-5.43563e-05	-0.00031041	-0.000453977	0.00010417	-5.65442e-05	0.00151523	-0.000196631	0.000899059	-0.00019241	-0.000132713
35.1121	-0.000293194	-0.000537652	-0.000971873	-0.000628931	-0.000507687	-0.000583024	-0.000333899	-2.94601e-05	-0.000465974	-0.000158061	-5.30269e-05	-0.000313167	-0.000450369	0.000105461	-5.34113e-05	0.00151181	-0.000190811	0.00089922	-0.000191635	-0.00012259
35.1692	-0.00029424	-0.000534701	-0.000972928	-0.000631012	-0.000507505	-0.000583499	-0.000335856	-2.37419e-05	-0.00046742	-0.000159323	-5.18105e-05	-0.000315616	-0.000446615	0.000106457	-5.0294e-05	0.00150833	-0.000184737	0.000899433	-0.000190692	-0.000112431
35.2262	-0.000295259	-0.000531614	-0.000974021	-0.00063296	-0.000507579	-0.000583969	-0.000337688	-1.81712e-05	-0.000468995	-0.000160627	-5.07208e-05	-0.000317758	-0.000442731	0.000107172	-4.71919e-05	0.0015048	-0.000178436	0.000899681	-0.000189578	-0.000102267
35.2832	-0.000296253	-0.000528406	-0.000975153	-0.000634762	-0.000507922	-0.000584425	-0.000339391	-1.27922e-05	-0.000470697	-0.000161963	-4.97724e-05	-0.000319598	-0.000438733	0.00010762	-4.41037e-05	0.00150124	-0.000171938	0.000899947	-0.000188294	-9.21289e-05
35.3403	-0.000297219	-0.000525092	-0.000976324	-0.000636407	-0.000508547	-0.000584853	-0.000340965	-7.64755e-06	-0.00047252	-0.000163318	-4.89812e-05	-0.000321145	-0.000434637	0.00010782	-4.10274e-05	0.00149765	-0.000165273	0.000900215	-0.000186839	-8.20454e-05
35.3973	-0.000298157	-0.000521689	-0.000977533	-0.000637883	-0.000509462	-0.000585243	-0.000342411	-2.77708e-06	-0.000474462	-0.000164677	-4.8364e-05	-0.00032241	-0.000430456	0.000107787	-3.79609e-05	0.00149403	-0.000158475	0.000900467	-0.000185211	-7.20435e-05
35.4543	-0.000299065	-0.000518213	-0.000978782	-0.000639178	-0.000510672	-0.000585581	-0.00034373	1.78272e-06	-0.000476521	-0.000166026	-4.79389e-05	-0.000323405	-0.000426206	0.000107538	-3.49021e-05	0.0014904	-0.000151574	0.000900691	-0.000183409	-6.21476e-05
35.5113	-0.000299939	-0.00051468	-0.000980071	-0.00064028	-0.000512179	-0.000585853	-0.000344928	5.99697e-06	-0.000478695	-0.000167347	-4.77247e-05	-0.000324148	-0.000421898	0.00010709	-3.18488e-05	0.00148675	-0.000144606	0.000900873	-0.00018143	-5.23796e-05
35.5684	-0.000300775	-0.000511107	-0.000981402	-0.000641179	-0.000513983	-0.000586043	-0.000346011	9.83181e-06	-0.000480983	-0.000168627	-4.7739e-05	-0.000324656	-0.000417544	0.000106457	-2.87986e-05	0.0014831	-0.000137603	0.000901003	-0.000179269	-4.27584e-05
35.6254	-0.000301564	-0.000507508	-0.000982775	-0.000641861	-0.000516078	-0.000586133	-0.000346985	1.32552e-05	-0.000483384	-0.000169848	-4.79968e-05	-0.000324953	-0.000413156	0.000105657	-2.57485e-05	0.00147946	-0.000130599	0.000901075	-0.000176923	-3.32996e-05
35.6824	-0.000302295	-0.000503895	-0.000984193	-0.000642318	-0.000518459	-0.000586106	-0.000347861	1.62376e-05	-0.000485898	-0.000170994	-4.8509e-05	-0.000325061	-0.000408742	0.000104706	-2.26947e-05	0.00147582	-0.000123626	0.000901084	-0.000174387	-2.40159e-05
35.7395	-0.000302951	-0.000500281	-0.000985658	-0.000642541	-0.000521116	-0.00058594	-0.000348647	1.87529e-05	-0.000488523	-0.000172051	-4.92819e-05	-0.000325008	-0.000404312	0.000103622	-1.96333e-05	0.00147219	-0.000116717	0.000901028	-0.000171657	-1.49179e-05
35.7965	-0.000303516	-0.000496678	-0.000987174	-0.000642523	-0.000524038	-0.000585618	-0.000349355	2.0777e-05	-0.000491256	-0.000173005	-5.03176e-05	-0.000324818	-0.000399877	0.000102425	-1.65598e-05	0.00146858	-0.000109902	0.000900906	-0.000168732	-6.01497e-06
35.8535	-0.000303968	-0.000493093	-0.000988741	-0.000642259	-0.00052721	-0.000585122	-0.000349996	2.22893e-05	-0.000494087	-0.000173846	-5.16135e-05	-0.000324517	-0.000395448	0.000101134	-1.34699e-05	0.00146499	-0.000103212	0.000900717	-0.000165611	2.68471e-06
35.9105	-0.000304285	-0.000489536	-0.000990363	-0.000641748	-0.000530615	-0.000584437	-0.000350583	2.32724e-05	-0.000497008	-0.00017457	-5.31618e-05	-0.00032413	-0.000391038	9.97725e-05	-1.03595e-05	0.00146144	-9.66738e-05	0.000900462	-0.000162295	1.11733e-05
35.9676	-0.000304443	-0.000486014	-0.000992041	-0.000640988	-0.000534235	-0.00058355	-0.00035113	2.37142e-05	-0.000500004	-0.000175173	-5.49499e-05	-0.000323677	-0.000386658	9.83624e-05	-7.2258e-06	0.0014579	-9.03113e-05	0.000900141	-0.000158786	1.94432e-05
36.0246	-0.000304417	-0.000482534	-0.000993777	-0.000639982	-0.000538049	-0.000582452	-0.000351648	2.36073e-05	-0.000503058	-0.000175659	-5.69603e-05	-0.000323179	-0.00038232	9.6929e-05	-4.06814e-06	0.0014544	-8.41447e-05	0.000899755	-0.000155085	2.74872e-05
36.0816	-0.000304182	-0.000479104	-0.000995572	-0.000638732	-0.000542034	-0.000581132	-0.000352147	2.29494e-05	-0.000506149	-0.000176033	-5.91718e-05	-0.00032265	-0.00037804	9.54987e-05	-8.87698e-07	0.00145092	-7.8189e-05	0.000899302	-0.000151197	3.52984e-05
36.1387	-0.000303715	-0.000475733	-0.000997429	-0.000637243	-0.000546165	-0.000579583	-0.000352635	2.17437e-05	-0.000509255	-0.000176305	-6.1559e-05	-0.000322101	-0.00037383	9.40996e-05	2.31294e-06	0.00144748	-7.24549e-05	0.000898781	-0.000147125	4.28704e-05
36.1957	-0.000302989	-0.000472429	-0.000999353	-0.000635522	-0.000550414	-0.000577799	-0.000353118	1.99988e-05	-0.000512353	-0.000176487	-6.40943e-05	-0.000321537	-0.000369707	9.27612e-05	5.53066e-06	0.00144407	-6.69483e-05	0.000898187	-0.000142874	5.01966e-05
36.2527	-0.000301979	-0.000469202	-0.00100135	-0.000633579	-0.000554755	-0.000575777	-0.000353604	1.77283e-05	-0.00051542	-0.000176594	-6.67484e-05	-0.000320958	-0.000365685	9.15144e-05	8.76236e-06	0.00144069	-6.16707e-05	0.000897515	-0.000138448	5.72699e-05
36.3097	-0.00030066	-0.000466059	-0.00100341	-0.000631423	-0.000559158	-0.000573517	-0.000354095	1.49502e-05	-0.000518433	-0.000176642	-6.94925e-05	-0.000320361	-0.000361778	9.03908e-05	1.20053e-05	0.00143736	-5.66197e-05	0.00089676	-0.000133851	6.4083e-05
36.3668	-0.000299008	-0.000463009	-0.00100556	-0.000629064	-0.000563595	-0.00057102	-0.000354597	1.1686e-05	-0.000521372	-0.000176647	-7.2299e-05	-0.000319739	-0.000358003	8.94223e-05	1.52575e-05	0.00143406	-5.17887e-05	0.000895917	-0.000129091	7.06272e-05
36.4238	-0.000297	-0.000460057	-0.00100778	-0.000626516	-0.000568037	-0.000568295	-0.000355111	7.95939e-06	-0.000524217	-0.000176627	-7.51426e-05	-0.000319083	-0.000354375	8.86411e-05	1.85178e-05	0.00143081	-4.71666e-05	0.000894981	-0.000124172	7.6893e-05
36.4808	-0.000294612	-0.00045721	-0.00101009	-0.000623793	-0.000572457	-0.000565353	-0.000355638	3.79628e-06	-0.000526951	-0.000176597	-7.80011e-05	-0.000318381	-0.000350909	8.80787e-05	2.17863e-05	0.00142759	-4.2738e-05	0.000893948	-0.0001191	8.28699e-05
36.5379	-0.000291822	-0.000454475	-0.00101249	-0.000620912	-0.000576824	-0.000562206	-0.000356176	-7.75521e-07	-0.000529557	-0.000176569	-8.08549e-05	-0.000317624	-0.000347623	8.77643e-05	2.50643e-05	0.00142442	-3.84843e-05	0.000892816	-0.000113883	8.85476e-05
36.5949	-0.000288608	-0.000451862	-0.00101497	-0.000617891	-0.000581112	-0.000558874	-0.000356724	-5.7251e-06	-0.000532017	-0.000176557	-8.36871e-05	-0.000316799	-0.000344531	8.7725e-05	2.83543e-05	0.00142129	-3.43852e-05	0.000891583	-0.000108526	9.39176e-05
36.6519	-0.000284949	-0.000449379	-0.00101753	-0.000614753	-0.000585292	-0.000555375	-0.000357276	-1.10167e-05	-0.000534316	-0.00017657	-8.64843e-05	-0.000315895	-0.000341644	8.79847e-05	3.16587e-05	0.0014182	-3.04181e-05	0.000890247	-0.000103037	9.89737e-05
36.7089	-0.000280821	-0.000447036	-0.00102018	-0.000611517	-0.000589338	-0.000551728	-0.000357831	-1.661e-05	-0.000536441	-0.000176618	-8.92362e-05	-0.000314901	-0.000338972	8.85652e-05	3.4981e-05	0.00141515	-2.65587e-05	0.000888808	-9.74226e-05	0.000103715
36.766	-0.000276203	-0.000444844	-0.00102291	-0.000608209	-0.000593227	-0.000547953	-0.00035838	-2.2462e-05	-0.000538382	-0.000176705	-9.19347e-05	-0.000313806	-0.000336519	8.94856e-05	3.83263e-05	0.00141214	-2.27818e-05	0.000887266	-9.16885e-05	0.000108148
36.823	-0.000271075	-0.000442814	-0.00102572	-0.000604851	-0.000596935	-0.00054407	-0.000358917	-2.85292e-05	-0.000540135	-0.000176838	-9.45734e-05	-0.0003126	-0.000334287	9.07621e-05	4.17022e-05	0.00140917	-1.90619e-05	0.000885621	-8.58382e-05	0.000112282
36.88	-0.000265418	-0.000440956	-0.00102861	-0.000601467	-0.000600444	-0.000540098	-0.000359432	-3.47682e-05	-0.0005417	-0.000177017	-9.71476e-05	-0.000311271	-0.000332279	9.24084e-05	4.51197e-05	0.00140625	-1.53726e-05	0.000883874	-7.98721e-05	0.000116134
36.937	-0.000259217	-0.00043928	-0.00103157	-0.000598078	-0.000603736	-0.000536058	-0.000359915	-4.11359e-05	-0.000543081	-0.000177243	-9.96544e-05	-0.000309808	-0.000330493	9.44363e-05	4.85927e-05	0.00140339	-1.16871e-05	0.000882027	-7.37881e-05	0.000119724
36.9941	-0.00025246	-0.000437795	-0.0010346	-0.000594703	-0.000606801	-0.000531972	-0.000360353	-4.75892e-05	-0.000544285	-0.000177514	-0.000102093	-0.000308204	-0.00032893	9.68565e-05	5.21376e-05	0.00140058	-7.97713e-06	0.000880079	-6.75821e-05	0.000123077
37.0511	-0.000245137	-0.000436509	-0.0010377	-0.000591362	-0.000609629	-0.000527862	-0.000360734	-5.40874e-05	-0.000545324	-0.000177828	-0.000104467	-0.00030645	-0.000327588	9.96783e-05	5.57729e-05	0.00139783	-4.21303e-06	0.000878033	-6.12491e-05	0.000126222
37.1081	-0.000237242	-0.000435433	-0.00104087	-0.000588072	-0.000612214	-0.000523753	-0.00036105	-6.05934e-05	-0.000546207	-0.000178177	-0.00010678	-0.00030454	-0.000326464	0.000102908	5.95185e-05	0.00139516	-3.63431e-07	0.000875888	-5.4783e-05	0.000129191
37.1652	-0.000228776	-0.000434576	-0.00104409	-0.000584848	-0.000614557	-0.000519669	-0.000361292	-6.70759e-05	-0.000546941	-0.000178553	-0.000109039	-0.000302471	-0.000325556	0.000106551	6.33953e-05	0.00139257	3.60472e-06	0.000873648	-4.81773e-05	0.000132019
37.2222	-0.000219743	-0.000433949	-0.00104738	-0.000581708	-0.000616659	-0.000515636	-0.000361456	-7.35095e-05	-0.000547534	-0.000178946	-0.000111252	-0.000300243	-0.000324857	0.000110608	6.74243e-05	0.00139009	7.72544e-06	0.000871316	-4.14257e-05	0.000134739
37.2792	-0.000210152	-0.000433564	-0.00105072	-0.000578665	-0.000618523	-0.000511678	-0.000361541	-7.98753e-05	-0.00054799	-0.000179345	-0.000113429	-0.000297858	-0.000324362	0.00011508	7.16257e-05	0.00138773	1.20329e-05	0.000868898	-3.45218e-05	0.000137386
37.3362	-0.000200016	-0.000433432	-0.00105413	-0.000575731	-0.000620159	-0.00050782	-0.000361547	-8.61576e-05	-0.000548312	-0.000179739	-0.000115576	-0.000295321	-0.00032406	0.000119967	7.60182e-05	0.00138552	1.65611e-05	0.000866398	-2.74596e-05	0.00013999
37.3933	-0.000189351	-0.000433566	-0.00105759	-0.000572916	-0.000621575	-0.000504084	-0.000361479	-9.23441e-05	-0.0005485	-0.000180116	-0.000117704	-0.000292639	-0.000323941	0.000125266	8.06186e-05	0.00138347	2.13428e-05	0.000863823	-2.02332e-05	0.000142578
37.4503	-0.000178175	-0.000433977	-0.00106111	-0.00057023	-0.000622784	-0.000500492	-0.000361343	-9.84243e-05	-0.000548557	-0.000180467	-0.000119819	-0.000289821	-0.000323996	0.000130974	8.54425e-05	0.00138162	2.64088e-05	0.000861179	-1.28366e-05	0.000145179
37.5073	-0.00016651	-0.000434675	-0.00106468	-0.000567682	-0.000623801	-0.000497065	-0.000361143	-0.00010439	-0.000548482	-0.000180777	-0.000121931	-0.000286875	-0.000324215	0.000137083	9.05037e-05	0.00137999	3.17886e-05	0.000858471	-5.26316e-06	0.00014782
37.5644	-0.000154378	-0.000435667	-0.00106831	-0.000565279	-0.000624642	-0.000493823	-0.000360889	-0.000110235	-0.000548281	-0.000181037	-0.000124045	-0.000283809	-0.000324589	0.000143586	9.58135e-05	0.00137859	3.75104e-05	0.000855705	2.4943e-06	0.000150528
37.6214	-0.000141802	-0.000436955	-0.00107199	-0.000563029	-0.000625324	-0.000490784	-0.000360586	-0.000115957	-0.000547955	-0.000181234	-0.000126167	-0.00028063	-0.00032511	0.000150472	0.00010138	0.00137745	4.36e-05	0.000852887	1.04429e-05	0.000153334
37.6784	-0.000128809	-0.000438542	-0.00107572	-0.000560938	-0.000625864	-0.000487965	-0.000360241	-0.000121558	-0.000547512	-0.000181358	-0.000128301	-0.000277345	-0.000325769	0.000157728	0.000107208	0.00137657	5.00818e-05	0.000850024	1.85886e-05	0.000156267
37.7354	-0.000115427	-0.000440425	-0.00107951	-0.000559012	-0.000626283	-0.00048538	-0.000359862	-0.00012704	-0.000546957	-0.000181398	-0.000130449	-0.000273965	-0.000326559	0.000165341	0.000113302	0.00137599	5.69786e-05	0.000847123	2.69372e-05	0.00015936
37.7925	-0.000101689	-0.000442602	-0.00108334	-0.000557255	-0.0006266	-0.000483042	-0.000359455	-0.000132409	-0.000546299	-0.000181341	-0.000132611	-0.000270502	-0.000327471	0.000173298	0.000119664	0.0013757	6.431e-05	0.000844191	3.54938e-05	0.000162646
37.8495	-8.76283e-05	-0.000445065	-0.00108721	-0.000555671	-0.000626836	-0.000480964	-0.000359026	-0.000137677	-0.000545546	-0.000181173	-0.000134788	-0.000266971	-0.000328499	0.000181585	0.000126297	0.00137573	7.20922e-05	0.000841233	4.42628e-05	0.000166157
37.9065	-7.3278e-05	-0.000447808	-0.00109113	-0.000554262	-0.000627011	-0.000479154	-0.000358585	-0.000142855	-0.000544709	-0.000180879	-0.000136979	-0.00026339	-0.000329639	0.00019019	0.000133199	0.00137608	8.03367e-05	0.000838253	5.32468e-05	0.000169927
37.9636	-5.86731e-05	-0.000450822	-0.00109508	-0.000553028	-0.00062715	-0.000477624	-0.000358139	-0.000147954	-0.000543795	-0.000180438	-0.00013918	-0.000259783	-0.000330889	0.000199104	0.000140372	0.00137677	8.90499e-05	0.000835254	6.24472e-05	0.000173988
38.0206	-4.38483e-05	-0.000454096	-0.00109906	-0.000551968	-0.000627273	-0.000476383	-0.0003577	-0.000152991	-0.000542815	-0.000179832	-0.000141387	-0.000256171	-0.000332251	0.000208317	0.000147815	0.0013778	9.82343e-05	0.000832238	7.18641e-05	0.000178373
38.0776	-2.88377e-05	-0.000457618	-0.00110308	-0.000551074	-0.000627401	-0.000475442	-0.000357283	-0.000157985	-0.000541777	-0.000179042	-0.000143596	-0.000252582	-0.00033373	0.000217821	0.00015553	0.00137917	0.000107889	0.000829209	8.14971e-05	0.000183116
38.1346	-1.36743e-05	-0.000461376	-0.00110711	-0.000550339	-0.000627554	-0.000474809	-0.000356903	-0.000162954	-0.000540691	-0.000178049	-0.0001458	-0.000249042	-0.000335333	0.000227612	0.000163519	0.00138089	0.000118008	0.000826168	9.13452e-05	0.000188249
38.1917	1.61118e-06	-0.000465357	-0.00111116	-0.000549752	-0.000627747	-0.000474494	-0.000356578	-0.000167915	-0.000539566	-0.000176834	-0.000147995	-0.000245583	-0.000337072	0.000237685	0.000171784	0.00138294	0.000128584	0.000823119	0.000101407	0.000193804
38.2487	1.69905e-05	-0.000469546	-0.00111522	-0.000549302	-0.000627998	-0.000474504	-0.000356327	-0.000172882	-0.000538413	-0.000175378	-0.000150177	-0.000242234	-0.000338955	0.000248039	0.000180332	0.00138532	0.000139605	0.000820064	0.000111684	0.000199811
38.3057	3.24394e-05	-0.000473932	-0.00111929	-0.000548974	-0.00062832	-0.000474843	-0.00035617	-0.000177867	-0.000537244	-0.000173663	-0.000152346	-0.000239028	-0.000340993	0.000258673	0.000189166	0.00138802	0.000151056	0.000817007	0.000122174	0.000206295
38.3628	4.79379e-05	-0.000478501	-0.00112335	-0.000548755	-0.000628725	-0.000475513	-0.000356129	-0.000182873	-0.000536069	-0.000171674	-0.000154501	-0.000235999	-0.000343198	0.000269589	0.000198295	0.00139103	0.000162919	0.00081395	0.000132878	0.000213283
38.4198	6.34695e-05	-0.000483241	-0.00112741	-0.000548627	-0.000629222	-0.000476509	-0.000356224	-0.000187905	-0.000534901	-0.000169394	-0.000156644	-0.000233179	-0.00034558	0.000280789	0.000207729	0.00139433	0.00017517	0.000810896	0.000143799	0.000220799
38.4768	7.90201e-05	-0.000488141	-0.00113146	-0.000548576	-0.00062982	-0.000477827	-0.000356474	-0.000192962	-0.000533751	-0.000166812	-0.000158778	-0.0002306	-0.000348149	0.000292275	0.000217479	0.0013979	0.000187784	0.000807849	0.00015494	0.000228867
38.5338	9.45768e-05	-0.000493189	-0.00113548	-0.000548584	-0.000630524	-0.000479455	-0.000356896	-0.000198043	-0.000532629	-0.000163916	-0.000160908	-0.000228292	-0.000350913	0.000304048	0.000227561	0.00140172	0.000200732	0.000804815	0.000166306	0.000237508
38.5909	0.000110127	-0.000498372	-0.00113946	-0.000548636	-0.000631339	-0.000481381	-0.000357505	-0.000203145	-0.000531548	-0.000160697	-0.000163038	-0.00022628	-0.000353878	0.000316111	0.00023799	0.00140578	0.000213985	0.000801802	0.000177904	0.000246742
38.6479	0.000125659	-0.000503678	-0.00114341	-0.000548715	-0.000632267	-0.000483589	-0.000358313	-0.000208267	-0.000530519	-0.000157149	-0.00016517	-0.000224588	-0.000357044	0.000328462	0.000248784	0.00141005	0.000227512	0.000798821	0.000189741	0.000256588
38.7049	0.000141163	-0.000509093	-0.00114731	-0.000548804	-0.000633309	-0.000486063	-0.000359331	-0.000213405	-0.000529549	-0.000153268	-0.000167306	-0.00022323	-0.00036041	0.0003411	0.000259961	0.0014145	0.000241287	0.000795884	0.000201827	0.000267062
38.7619	0.000156631	-0.000514602	-0.00115114	-0.00054889	-0.000634462	-0.00048878	-0.000360568	-0.000218557	-0.000528645	-0.000149057	-0.000169444	-0.000222216	-0.000363969	0.000354021	0.000271538	0.00141911	0.000255283	0.000793006	0.000214176	0.000278178
38.819	0.000172059	-0.000520193	-0.0011549	-0.00054896	-0.000635725	-0.000491719	-0.000362032	-0.000223718	-0.000527805	-0.000144517	-0.000171578	-0.00022155	-0.000367715	0.000367224	0.000283536	0.00142386	0.000269474	0.000790204	0.000226802	0.000289949
38.876	0.000187443	-0.000525849	-0.00115858	-0.000549005	-0.000637094	-0.000494855	-0.000363729	-0.000228885	-0.000527029	-0.000139654	-0.000173702	-0.000221225	-0.000371642	0.000380705	0.000295977	0.0014287	0.000283835	0.000787499	0.000239722	0.000302383
38.933	0.000202786	-0.000531556	-0.00116217	-0.000549017	-0.000638564	-0.000498161	-0.000365667	-0.000234056	-0.000526311	-0.000134476	-0.000175805	-0.000221233	-0.000375742	0.000394464	0.000308882	0.00143362	0.000298341	0.000784912	0.000252954	0.000315487
38.9901	0.000218093	-0.000537298	-0.00116565	-0.00054899	-0.000640129	-0.000501612	-0.00036785	-0.000239233	-0.000525642	-0.000128997	-0.000177874	-0.000221557	-0.00038001	0.000408502	0.000322275	0.00143858	0.000312966	0.00078247	0.000266515	0.000329265
39.0471	0.000233373	-0.000543058	-0.00116902	-0.000548923	-0.00064178	-0.000505183	-0.000370283	-0.00024442	-0.00052501	-0.000123231	-0.000179896	-0.000222181	-0.000384437	0.000422826	0.000336178	0.00144355	0.000327687	0.000780197	0.000280425	0.000343723
39.1041	0.000248637	-0.000548819	-0.00117226	-0.000548815	-0.000643509	-0.000508847	-0.000372967	-0.000249619	-0.0005244	-0.0001172	-0.000181853	-0.000223087	-0.000389012	0.000437442	0.000350612	0.00144851	0.000342481	0.000778118	0.000294701	0.000358859
39.1611	0.000263902	-0.000554563	-0.00117538	-0.000548669	-0.000645305	-0.000512583	-0.000375904	-0.000254832	-0.000523797	-0.000110923	-0.000183727	-0.000224256	-0.000393723	0.00045236	0.0003656	0.00145345	0.000357328	0.000776259	0.000309362	0.000374674
39.2182	0.000279182	-0.000560275	-0.00117837	-0.000548491	-0.000647157	-0.000516368	-0.000379089	-0.000260056	-0.000523181	-0.000104425	-0.000185501	-0.000225671	-0.000398551	0.000467588	0.000381159	0.00145834	0.000372209	0.000774641	0.000324425	0.000391165
39.2752	0.000294498	-0.000565936	-0.00118122	-0.000548289	-0.00064905	-0.000520185	-0.000382515	-0.00026529	-0.000522533	-9.77332e-05	-0.000187156	-0.000227318	-0.000403476	0.000483139	0.000397305	0.00146317	0.000387107	0.000773288	0.000339908	0.000408327
39.3322	0.00030987	-0.000571535	-0.00118393	-0.000548074	-0.000650971	-0.000524017	-0.000386171	-0.000270531	-0.000521836	-9.08736e-05	-0.000188675	-0.000229178	-0.000408475	0.000499025	0.000414052	0.00146794	0.000402009	0.000772218	0.00035583	0.000426154
39.3893	0.000325319	-0.00057706	-0.00118649	-0.000547858	-0.000652905	-0.000527849	-0.000390044	-0.000275777	-0.00052107	-8.38762e-05	-0.000190043	-0.000231236	-0.000413522	0.000515261	0.000431405	0.00147263	0.000416899	0.00077145	0.000372208	0.000444638
39.4463	0.00034087	-0.000582501	-0.0011889	-0.000547652	-0.000654835	-0.000531669	-0.000394119	-0.000281021	-0.000520214	-7.67718e-05	-0.000191249	-0.000233473	-0.000418591	0.000531863	0.000449371	0.00147725	0.000431769	0.000771	0.000389058	0.000463765
39.5033	0.00035655	-0.000587851	-0.00119114	-0.000547469	-0.000656747	-0.000535466	-0.000398378	-0.000286255	-0.00051925	-6.95933e-05	-0.000192284	-0.00023587	-0.000423656	0.000548849	0.000467952	0.0014818	0.000446608	0.000770881	0.000406396	0.000483522
39.5603	0.000372389	-0.000593108	-0.00119322	-0.000547324	-0.000658628	-0.00053923	-0.0004028	-0.000291466	-0.000518156	-6.23762e-05	-0.000193141	-0.000238404	-0.000428692	0.000566238	0.000487146	0.00148629	0.000461414	0.000771108	0.000424237	0.000503894
39.6174	0.00038842	-0.000598269	-0.00119513	-0.000547229	-0.000660463	-0.000542955	-0.000407364	-0.000296636	-0.000516914	-5.51579e-05	-0.000193815	-0.000241055	-0.000433673	0.000584048	0.000506953	0.00149072	0.000476186	0.000771691	0.000442595	0.000524863
39.6744	0.000404676	-0.000603335	-0.00119686	-0.000547202	-0.000662242	-0.000546635	-0.000412045	-0.000301744	-0.000515507	-4.79777e-05	-0.000194306	-0.000243803	-0.000438572	0.000602298	0.000527369	0.0014951	0.000490929	0.000772643	0.000461485	0.000546411
39.7314	0.000421193	-0.000608309	-0.00119841	-0.000547258	-0.000663955	-0.000550266	-0.000416819	-0.000306766	-0.000513922	-4.08747e-05	-0.000194614	-0.000246629	-0.000443358	0.000621005	0.000548389	0.00149946	0.000505654	0.000773975	0.000480917	0.000568523
39.7885	0.000438009	-0.000613194	-0.00119976	-0.000547415	-0.000665597	-0.000553847	-0.000421659	-0.000311673	-0.000512148	-3.38854e-05	-0.000194738	-0.000249517	-0.000448003	0.000640186	0.000570005	0.00150379	0.000520377	0.000775697	0.000500904	0.000591184
39.8455	0.000455162	-0.000617993	-0.00120092	-0.000547693	-0.000667164	-0.000557374	-0.000426536	-0.00031644	-0.000510181	-2.70438e-05	-0.000194682	-0.000252452	-0.00045247	0.000659852	0.00059221	0.00150812	0.000535121	0.000777818	0.000521456	0.000614381
39.9025	0.000472692	-0.000622711	-0.00120188	-0.000548112	-0.000668656	-0.000560849	-0.00043142	-0.000321043	-0.000508024	-2.03816e-05	-0.000194448	-0.00025542	-0.000456727	0.000680016	0.000614994	0.00151247	0.000549918	0.000780348	0.000542583	0.000638108
39.9595	0.000490637	-0.000627354	-0.00120264	-0.000548693	-0.000670077	-0.000564273	-0.000436285	-0.000325457	-0.000505683	-1.39278e-05	-0.000194043	-0.000258408	-0.000460739	0.000700683	0.000638348	0.00151685	0.000564802	0.000783291	0.000564292	0.000662364
40.0166	0.000509034	-0.000631928	-0.00120319	-0.000549453	-0.000671431	-0.00056765	-0.000441103	-0.000329666	-0.000503167	-7.70789e-06	-0.000193477	-0.000261404	-0.000464475	0.000721859	0.000662261	0.00152128	0.000579815	0.000786651	0.000586591	0.000687153
40.0736	0.000527921	-0.000636441	-0.00120354	-0.000550405	-0.000672727	-0.000570986	-0.000445852	-0.000333657	-0.000500483	-1.74269e-06	-0.000192758	-0.000264395	-0.000467904	0.000743552	0.000686724	0.00152577	0.000595004	0.000790429	0.000609484	0.000712481
40.1306	0.00054733	-0.000640897	-0.00120367	-0.000551561	-0.000673976	-0.000574287	-0.000450511	-0.000337423	-0.000497639	3.95195e-06	-0.000191898	-0.000267366	-0.000470997	0.000765768	0.000711728	0.00153035	0.000610421	0.000794625	0.000632978	0.000738362
40.1877	0.00056729	-0.000645305	-0.0012036	-0.000552928	-0.000675189	-0.000577563	-0.000455063	-0.000340958	-0.000494644	9.36504e-06	-0.000190909	-0.000270304	-0.000473725	0.000788518	0.000737267	0.00153504	0.000626124	0.000799236	0.00065708	0.000764811
40.2447	0.000587827	-0.000649667	-0.00120333	-0.000554511	-0.000676381	-0.000580823	-0.000459491	-0.000344261	-0.000491502	1.44893e-05	-0.000189802	-0.000273191	-0.000476064	0.00081181	0.000763337	0.00153984	0.000642172	0.00080426	0.0006818	0.000791847
40.3017	0.000608963	-0.00065399	-0.00120285	-0.000556309	-0.000677567	-0.000584077	-0.000463784	-0.000347336	-0.000488218	1.93214e-05	-0.000188586	-0.000276013	-0.000477989	0.000835652	0.000789935	0.00154477	0.000658629	0.00080969	0.000707147	0.000819492
40.3587	0.000630713	-0.000658277	-0.00120217	-0.00055832	-0.000678761	-0.000587337	-0.000467927	-0.000350189	-0.000484795	2.3862e-05	-0.000187272	-0.000278757	-0.000479484	0.000860053	0.000817062	0.00154985	0.000675561	0.000815523	0.000733134	0.000847769
40.4158	0.000653093	-0.00066253	-0.00120129	-0.000560539	-0.000679978	-0.000590612	-0.00047191	-0.000352831	-0.000481233	2.81157e-05	-0.000185869	-0.000281409	-0.000480536	0.000885019	0.000844716	0.00155509	0.00069304	0.000821754	0.000759773	0.000876708
40.4728	0.000676113	-0.000666749	-0.00120023	-0.000562958	-0.000681234	-0.000593911	-0.000475723	-0.000355277	-0.000477531	3.20913e-05	-0.000184384	-0.000283958	-0.000481137	0.000910557	0.000872897	0.00156049	0.000711136	0.000828378	0.000787079	0.000906338
40.5298	0.000699781	-0.000670933	-0.00119898	-0.000565568	-0.000682545	-0.000597242	-0.00047936	-0.000357543	-0.000473688	3.58018e-05	-0.000182824	-0.000286391	-0.000481287	0.000936669	0.000901605	0.00156607	0.000729921	0.000835393	0.000815067	0.000936693
40.5868	0.000724104	-0.000675077	-0.00119756	-0.00056836	-0.000683927	-0.000600609	-0.000482814	-0.000359647	-0.0004697	3.92636e-05	-0.000181193	-0.000288699	-0.000480987	0.000963358	0.000930838	0.00157184	0.000749466	0.000842797	0.000843755	0.000967807
40.6439	0.000749084	-0.000679175	-0.00119598	-0.000571322	-0.000685397	-0.000604018	-0.00048608	-0.000361605	-0.000465566	4.24957e-05	-0.000179493	-0.000290873	-0.000480247	0.000990626	0.000960597	0.00157781	0.000769838	0.000850591	0.000873158	0.000999711
40.7009	0.000774723	-0.000683218	-0.00119423	-0.000574442	-0.000686971	-0.000607475	-0.000489157	-0.000363431	-0.00046128	4.55189e-05	-0.000177726	-0.000292904	-0.000479078	0.00101848	0.000990884	0.00158401	0.000791103	0.000858775	0.000903295	0.00103244
40.7579	0.000801023	-0.000687193	-0.00119234	-0.000577704	-0.000688664	-0.000610983	-0.000492042	-0.000365132	-0.000456842	4.8357e-05	-0.000175888	-0.000294784	-0.000477496	0.00104691	0.0010217	0.00159042	0.000813318	0.000867347	0.000934184	0.00106603
40.815	0.000827982	-0.000691086	-0.0011903	-0.000581093	-0.00069049	-0.00061455	-0.000494737	-0.000366713	-0.000452248	5.10366e-05	-0.000173977	-0.000296505	-0.000475519	0.00107594	0.00105305	0.00159706	0.000836538	0.000876307	0.000965841	0.00110051
40.872	0.000855596	-0.000694881	-0.00118813	-0.000584592	-0.000692461	-0.000618183	-0.000497245	-0.000368174	-0.0004475	5.35885e-05	-0.000171992	-0.000298057	-0.000473167	0.00110557	0.00108494	0.00160394	0.000860809	0.000885653	0.000998287	0.00113592
40.929	0.00088386	-0.00069856	-0.00118583	-0.000588183	-0.000694587	-0.000621891	-0.000499573	-0.000369512	-0.0004426	5.60477e-05	-0.000169927	-0.000299431	-0.00047046	0.00113581	0.00111737	0.00161104	0.000886172	0.000895387	0.00103154	0.00117229
40.986	0.000912766	-0.000702103	-0.00118341	-0.000591849	-0.000696877	-0.000625682	-0.000501732	-0.000370724	-0.000437551	5.84531e-05	-0.000167781	-0.000300619	-0.000467423	0.00116667	0.00115036	0.00161838	0.000912663	0.00090551	0.00106563	0.00120968
41.0431	0.000942306	-0.00070549	-0.00118089	-0.000595572	-0.000699337	-0.000629563	-0.000503733	-0.000371806	-0.000432361	6.0846e-05	-0.000165548	-0.00030161	-0.000464079	0.00119817	0.00118392	0.00162595	0.000940308	0.000916024	0.00110057	0.00124814
41.1001	0.000972472	-0.000708703	-0.00117825	-0.000599335	-0.00070197	-0.000633537	-0.000505589	-0.000372751	-0.000427038	6.32683e-05	-0.000163227	-0.000302395	-0.00046045	0.00123033	0.00121806	0.00163373	0.000969129	0.000926933	0.00113639	0.00128769
41.1571	0.00100325	-0.00071172	-0.00117552	-0.00060312	-0.000704777	-0.000637601	-0.000507311	-0.000373552	-0.000421594	6.57618e-05	-0.000160815	-0.000302968	-0.000456556	0.00126318	0.00125279	0.00164173	0.000999139	0.00093824	0.00117312	0.00132841
41.2142	0.00103465	-0.000714521	-0.00117269	-0.000606912	-0.000707757	-0.000641751	-0.000508913	-0.0003742	-0.000416043	6.83683e-05	-0.00015831	-0.000303318	-0.000452415	0.00129674	0.00128814	0.00164995	0.00103035	0.000949952	0.00121076	0.00137034
41.2712	0.00106663	-0.000717086	-0.00116978	-0.000610693	-0.000710905	-0.000645977	-0.000510404	-0.000374685	-0.000410397	7.11308e-05	-0.00015571	-0.000303438	-0.000448047	0.00133106	0.00132412	0.00165837	0.00106276	0.000962072	0.00124935	0.00141351
41.3282	0.00109921	-0.000719397	-0.00116679	-0.000614447	-0.000714215	-0.000650269	-0.000511796	-0.000374992	-0.000404672	7.4094e-05	-0.000153014	-0.000303315	-0.000443469	0.00136615	0.00136077	0.001667	0.00109637	0.000974607	0.0012889	0.00145799
41.3852	0.00113237	-0.000721436	-0.00116372	-0.000618155	-0.000717675	-0.000654611	-0.000513098	-0.000375108	-0.000398878	7.73043e-05	-0.000150221	-0.000302935	-0.000438702	0.00140205	0.0013981	0.00167582	0.00113118	0.000987563	0.00132942	0.00150381
41.4423	0.00116612	-0.000723185	-0.00116057	-0.0006218	-0.000721275	-0.000658986	-0.000514319	-0.000375021	-0.000393029	8.08087e-05	-0.000147328	-0.000302282	-0.000433765	0.0014388	0.00143615	0.00168484	0.00116718	0.00100095	0.00137093	0.00155101
41.4993	0.00120043	-0.000724631	-0.00115736	-0.000625363	-0.000724998	-0.000663373	-0.000515467	-0.000374717	-0.000387134	8.46552e-05	-0.000144335	-0.000301338	-0.000428678	0.00147643	0.00147494	0.00169402	0.00120436	0.00101476	0.00141343	0.00159965
41.5563	0.00123533	-0.00072576	-0.00115409	-0.000628829	-0.00072883	-0.000667749	-0.000516552	-0.000374185	-0.000381205	8.88912e-05	-0.000141238	-0.000300079	-0.00042346	0.00151497	0.00151451	0.00170337	0.00124271	0.00102903	0.00145693	0.00164974
41.6134	0.00127081	-0.000726561	-0.00115077	-0.000632181	-0.000732751	-0.000672087	-0.000517584	-0.000373413	-0.000375253	9.3563e-05	-0.000138032	-0.000298486	-0.00041813	0.00155447	0.00155487	0.00171286	0.00128221	0.00104374	0.00150145	0.00170133
41.6704	0.00130688	-0.000727025	-0.00114741	-0.000635407	-0.000736744	-0.000676359	-0.000518573	-0.000372386	-0.000369287	9.87157e-05	-0.000134714	-0.000296535	-0.000412704	0.00159495	0.00159606	0.00172247	0.00132286	0.0010589	0.00154698	0.00175443
41.7274	0.00134355	-0.000727141	-0.00114401	-0.000638494	-0.000740787	-0.000680536	-0.000519532	-0.000371095	-0.000363318	0.000104391	-0.000131279	-0.000294207	-0.0004072	0.00163646	0.0016381	0.00173219	0.00136463	0.00107454	0.00159355	0.00180907
41.7844	0.00138083	-0.0007269	-0.00114057	-0.000641434	-0.00074486	-0.000684587	-0.000520474	-0.00036953	-0.000357357	0.000110629	-0.000127724	-0.00029148	-0.000401633	0.00167902	0.00168102	0.001742	0.00140751	0.00109065	0.00164117	0.00186527
41.8415	0.00141871	-0.000726294	-0.00113712	-0.000644219	-0.000748942	-0.000688481	-0.00052141	-0.000367689	-0.000351413	0.000117465	-0.000124044	-0.000288337	-0.00039602	0.00172266	0.00172483	0.00175188	0.00145149	0.00110725	0.00168983	0.00192302
41.8985	0.00145723	-0.000725315	-0.00113365	-0.000646845	-0.000753011	-0.000692188	-0.000522353	-0.000365574	-0.000345497	0.00012493	-0.000120236	-0.000284765	-0.000390378	0.00176743	0.00176957	0.0017618	0.00149655	0.00112435	0.00173956	0.00198233
41.9555	0.00149639	-0.000723954	-0.00113017	-0.000649313	-0.000757047	-0.000695679	-0.00052331	-0.000363191	-0.000339618	0.000133051	-0.000116297	-0.000280749	-0.000384722	0.00181335	0.00181525	0.00177175	0.00154268	0.00114196	0.00179036	0.00204321
42.0126	0.00153621	-0.000722207	-0.00112669	-0.000651624	-0.000761027	-0.000698927	-0.000524291	-0.000360548	-0.000333784	0.000141846	-0.000112221	-0.00027628	-0.000379072	0.00186046	0.00186191	0.00178171	0.00158984	0.00116011	0.00184226	0.00210565
42.0696	0.00157671	-0.00072007	-0.00112322	-0.000653783	-0.00076493	-0.000701907	-0.0005253	-0.000357654	-0.000328	0.000151329	-0.000108001	-0.000271344	-0.000373444	0.0019088	0.00190955	0.00179167	0.00163803	0.00117881	0.00189526	0.00216964
42.1266	0.00161791	-0.000717544	-0.00111977	-0.000655797	-0.000768737	-0.000704599	-0.000526341	-0.000354518	-0.000322269	0.000161506	-0.00010363	-0.000265932	-0.000367856	0.00195839	0.00195822	0.00180161	0.00168723	0.00119807	0.00194937	0.00223517
42.1836	0.00165983	-0.000714633	-0.00111633	-0.000657673	-0.00077243	-0.000706982	-0.00052742	-0.000351151	-0.000316588	0.000172374	-9.90979e-05	-0.00026003	-0.000362324	0.00200928	0.00200793	0.00181153	0.0017374	0.00121792	0.0020046	0.00230221
42.2407	0.00170251	-0.000711347	-0.00111292	-0.000659422	-0.000775993	-0.000709042	-0.000528539	-0.000347561	-0.000310954	0.000183925	-9.43955e-05	-0.000253629	-0.000356865	0.00206151	0.00205871	0.0018214	0.00178854	0.00123837	0.00206097	0.00237075
42.2977	0.00174598	-0.000707696	-0.00110955	-0.000661055	-0.000779413	-0.000710771	-0.000529701	-0.000343761	-0.000305359	0.000196146	-8.9512e-05	-0.000246718	-0.000351492	0.00211509	0.0021106	0.00183123	0.00184064	0.00125943	0.00211848	0.00244078
42.3547	0.00179027	-0.000703698	-0.00110621	-0.000662586	-0.000782679	-0.000712164	-0.000530907	-0.000339765	-0.00029979	0.000209021	-8.44373e-05	-0.000239294	-0.000346218	0.00217009	0.00216363	0.001841	0.00189367	0.00128111	0.00217714	0.00251225
42.4117	0.00183543	-0.000699376	-0.00110293	-0.000664027	-0.000785782	-0.000713222	-0.000532157	-0.00033559	-0.000294233	0.000222531	-7.91622e-05	-0.000231355	-0.000341052	0.00222651	0.00221782	0.0018507	0.00194763	0.00130344	0.00223695	0.00258514
42.4688	0.00188148	-0.000694755	-0.00109969	-0.000665395	-0.000788714	-0.000713954	-0.000533444	-0.000331255	-0.000288673	0.000236657	-7.368e-05	-0.000222903	-0.000336	0.00228441	0.00227321	0.00186034	0.00200252	0.00132641	0.00229792	0.00265943
42.5258	0.00192847	-0.000689867	-0.00109652	-0.000666703	-0.00079147	-0.00071437	-0.000534763	-0.000326786	-0.000283093	0.000251374	-6.79862e-05	-0.000213945	-0.000331068	0.00234379	0.00232982	0.00186991	0.00205833	0.00135003	0.00236006	0.00273508
42.5828	0.00197645	-0.000684745	-0.00109342	-0.000667964	-0.000794043	-0.000714488	-0.000536103	-0.000322213	-0.000277475	0.000266655	-6.20793e-05	-0.000204491	-0.000326255	0.0024047	0.00238769	0.00187941	0.00211507	0.00137431	0.00242336	0.00281204
42.6399	0.00202545	-0.000679426	-0.00109039	-0.000669194	-0.00079643	-0.000714325	-0.000537449	-0.000317568	-0.0002718	0.000282474	-5.59612e-05	-0.000194555	-0.000321561	0.00246715	0.00244684	0.00188883	0.00217274	0.00139925	0.00248782	0.0028903
42.6969	0.00207551	-0.000673947	-0.00108745	-0.000670403	-0.000798626	-0.000713903	-0.000538784	-0.000312885	-0.000266053	0.000298802	-4.96375e-05	-0.000184154	-0.00031698	0.00253115	0.00250731	0.00189818	0.00223136	0.00142485	0.00255344	0.00296979
42.7539	0.00212666	-0.000668346	-0.0010846	-0.000671602	-0.000800631	-0.000713249	-0.000540089	-0.000308198	-0.00026022	0.000315611	-4.31174e-05	-0.00017331	-0.000312509	0.00259671	0.0025691	0.00190747	0.00229093	0.0014511	0.00262022	0.0030505
42.8109	0.00217896	-0.000662664	-0.00108184	-0.000672803	-0.000802441	-0.000712391	-0.000541342	-0.00030354	-0.00025429	0.000332876	-3.64143e-05	-0.000162047	-0.000308141	0.00266385	0.00263225	0.00191669	0.00235149	0.001478	0.00268815	0.00313239
42.868	0.00223243	-0.00065694	-0.0010792	-0.000674015	-0.000804058	-0.000711358	-0.000542523	-0.000298945	-0.000248255	0.000350569	-2.95461e-05	-0.000150393	-0.000303872	0.00273255	0.00269677	0.00192586	0.00241303	0.00150555	0.00275722	0.00321541
42.925	0.00228711	-0.000651211	-0.00107666	-0.000675249	-0.000805483	-0.000710179	-0.000543608	-0.000294442	-0.000242108	0.000368663	-2.25347e-05	-0.00013838	-0.000299696	0.00280281	0.00276266	0.00193499	0.0024756	0.00153375	0.00282743	0.00329955
42.982	0.00234302	-0.000645515	-0.00107423	-0.000676515	-0.00080672	-0.000708883	-0.000544578	-0.00029006	-0.000235842	0.00038713	-1.54052e-05	-0.000126039	-0.000295607	0.00287462	0.00282995	0.00194407	0.0025392	0.00156259	0.00289874	0.00338478
43.0391	0.0024002	-0.000639887	-0.00107192	-0.000677822	-0.000807774	-0.0007075	-0.00054541	-0.000285826	-0.000229447	0.00040594	-8.18452e-06	-0.000113403	-0.000291598	0.00294795	0.00289863	0.00195314	0.00260386	0.00159206	0.00297116	0.00347108
43.0961	0.00245866	-0.000634363	-0.00106972	-0.000679178	-0.000808651	-0.000706058	-0.000546086	-0.000281765	-0.000222915	0.000425066	-8.99466e-07	-0.000100504	-0.000287665	0.00302278	0.0029687	0.00196218	0.00266961	0.00162216	0.00304467	0.00355843
43.1531	0.00251842	-0.000628978	-0.00106763	-0.000680591	-0.00080936	-0.000704583	-0.000546586	-0.0002779	-0.000216233	0.000444482	6.42394e-06	-8.73718e-05	-0.000283801	0.00309909	0.00304016	0.00197123	0.00273649	0.00165288	0.00311923	0.00364681
43.2101	0.0025795	-0.000623767	-0.00106567	-0.000682064	-0.000809906	-0.000703101	-0.000546893	-0.000274248	-0.000209392	0.000464163	1.37616e-05	-7.40369e-05	-0.00028	0.00317683	0.003113	0.00198028	0.00280452	0.00168423	0.00319485	0.00373621
43.2672	0.0026419	-0.000618763	-0.00106382	-0.000683598	-0.0008103	-0.000701635	-0.000546996	-0.000270827	-0.000202377	0.000484086	2.10917e-05	-6.05278e-05	-0.000276257	0.00325598	0.0031872	0.00198936	0.00287373	0.00171619	0.00327149	0.00382664
43.3242	0.00270563	-0.000613995	-0.00106208	-0.000685191	-0.000810552	-0.000700204	-0.000546884	-0.000267649	-0.000195174	0.000504234	2.83947e-05	-4.68718e-05	-0.000272569	0.0033365	0.00326274	0.00199848	0.00294415	0.00174876	0.00334913	0.00391808
43.3812	0.00277067	-0.000609492	-0.00106047	-0.000686838	-0.000810672	-0.00069883	-0.000546551	-0.000264729	-0.000187767	0.000524592	3.56539e-05	-3.30937e-05	-0.000268936	0.00341835	0.0033396	0.00200765	0.00301581	0.00178194	0.00342776	0.00401053
43.4383	0.00283702	-0.000605275	-0.00105898	-0.000688528	-0.000810672	-0.000697531	-0.000545992	-0.000262077	-0.00018014	0.000545154	4.28555e-05	-1.92158e-05	-0.000265359	0.0035015	0.00341774	0.00201688	0.00308874	0.00181571	0.00350733	0.004104
43.4953	0.00290465	-0.000601363	-0.00105761	-0.000690249	-0.000810566	-0.000696325	-0.000545206	-0.000259703	-0.000172274	0.000565921	4.99884e-05	-5.25755e-06	-0.000261843	0.00358588	0.00349713	0.00202619	0.00316294	0.00185006	0.00358784	0.00419849
43.5523	0.00297354	-0.00059777	-0.00105637	-0.000691984	-0.000810366	-0.000695227	-0.000544194	-0.00025761	-0.000164153	0.0005869	5.70443e-05	8.76411e-06	-0.000258395	0.00367147	0.00357772	0.00203558	0.00323845	0.001885	0.00366926	0.004294
43.6093	0.00304366	-0.000594504	-0.00105527	-0.000693716	-0.000810085	-0.000694254	-0.000542956	-0.000255803	-0.000155758	0.000608101	6.40179e-05	2.28336e-05	-0.000255021	0.0037582	0.00365947	0.00204505	0.00331525	0.00192051	0.00375156	0.00439052
43.6664	0.00311496	-0.000591572	-0.0010543	-0.000695423	-0.000809735	-0.000693423	-0.000541497	-0.000254279	-0.00014707	0.000629541	7.09068e-05	3.69356e-05	-0.00025173	0.00384603	0.00374232	0.00205459	0.00339337	0.00195658	0.00383471	0.00448805
43.7234	0.00318742	-0.000588977	-0.00105347	-0.000697085	-0.000809326	-0.00069275	-0.000539823	-0.000253034	-0.000138071	0.000651234	7.77109e-05	5.10556e-05	-0.000248526	0.00393491	0.00382621	0.0020642	0.00347281	0.0019932	0.0039187	0.00458657
43.7804	0.00326097	-0.00058672	-0.00105278	-0.000698682	-0.00080887	-0.00069225	-0.000537945	-0.000252057	-0.000128742	0.000673197	8.44314e-05	6.51794e-05	-0.000245415	0.00402476	0.00391108	0.00207384	0.00355355	0.00203038	0.00400348	0.00468609
43.8375	0.00333557	-0.000584799	-0.00105223	-0.000700192	-0.000808376	-0.000691938	-0.000535873	-0.000251332	-0.000119067	0.000695454	9.10702e-05	7.92939e-05	-0.000242403	0.00411554	0.00399687	0.00208352	0.0036356	0.00206809	0.00408902	0.00478657
43.8945	0.00341117	-0.000583211	-0.00105181	-0.000701594	-0.00080785	-0.000691825	-0.000533622	-0.000250838	-0.000109032	0.00071803	9.76294e-05	9.3387e-05	-0.00023949	0.00420717	0.00408349	0.00209319	0.00371893	0.00210634	0.00417529	0.00488801
43.9515	0.00348771	-0.00058195	-0.00105153	-0.000702869	-0.000807298	-0.000691921	-0.000531203	-0.000250547	-9.8626e-05	0.000740956	0.000104112	0.000107449	-0.000236678	0.00429958	0.00417087	0.00210284	0.00380351	0.00214512	0.00426225	0.0049904
44.0085	0.00356513	-0.000581007	-0.00105137	-0.000703996	-0.000806723	-0.000692232	-0.00052863	-0.000250428	-8.78429e-05	0.000764269	0.000110522	0.00012147	-0.000233963	0.00439272	0.00425895	0.00211244	0.00388931	0.0021844	0.00434986	0.0050937
44.0656	0.00364335	-0.000580369	-0.00105133	-0.000704954	-0.000806125	-0.000692762	-0.000525915	-0.000250444	-7.66805e-05	0.000788011	0.000116863	0.000135443	-0.000231342	0.0044865	0.00434764	0.00212196	0.0039763	0.00222419	0.00443807	0.00519789
44.1226	0.00372232	-0.00058002	-0.00105141	-0.000705724	-0.000805505	-0.00069351	-0.000523068	-0.000250553	-6.51408e-05	0.000812226	0.000123141	0.00014936	-0.000228807	0.00458087	0.00443689	0.00213136	0.0040644	0.00226445	0.00452685	0.00530296
44.1796	0.00380195	-0.000579943	-0.00105159	-0.000706287	-0.000804858	-0.000694473	-0.000520103	-0.000250709	-5.32278e-05	0.000836966	0.000129361	0.000163214	-0.000226349	0.00467575	0.00452661	0.00214061	0.00415356	0.00230518	0.00461614	0.00540886
44.2366	0.00388217	-0.000580116	-0.00105188	-0.000706625	-0.00080418	-0.000695646	-0.000517033	-0.000250865	-4.09464e-05	0.000862283	0.00013553	0.000176998	-0.000223956	0.00477108	0.00461674	0.00214969	0.0042437	0.00234635	0.00470589	0.00551558
44.2937	0.00396291	-0.00058052	-0.00105225	-0.000706725	-0.000803462	-0.000697018	-0.000513872	-0.000250976	-2.83025e-05	0.000888235	0.000141652	0.000190703	-0.000221615	0.00486678	0.00470722	0.00215854	0.00433475	0.00238795	0.00479604	0.00562307
44.3507	0.00404408	-0.000581131	-0.00105272	-0.000706576	-0.000802695	-0.000698576	-0.000510639	-0.000250994	-1.53023e-05	0.000914882	0.000147733	0.000204325	-0.000219311	0.00496278	0.00479798	0.00216715	0.00442663	0.00242994	0.00488655	0.00573129
44.4077	0.00412561	-0.000581929	-0.00105327	-0.000706168	-0.000801869	-0.000700304	-0.000507354	-0.000250877	-1.95241e-06	0.000942287	0.000153777	0.000217854	-0.000217024	0.00505901	0.00488896	0.00217547	0.00451925	0.00247231	0.00497735	0.00584019
44.4648	0.0042074	-0.000582892	-0.0010539	-0.000705498	-0.00080097	-0.000702182	-0.000504041	-0.000250578	1.17407e-05	0.00097051	0.000159785	0.000231282	-0.000214737	0.00515539	0.0049801	0.00218348	0.00461253	0.00251502	0.00506838	0.00594971
44.5218	0.00428936	-0.000584002	-0.00105461	-0.000704559	-0.000799987	-0.000704188	-0.000500724	-0.000250057	2.57697e-05	0.000999611	0.000165761	0.0002446	-0.000212427	0.00525184	0.00507133	0.00219114	0.00470636	0.00255807	0.00515958	0.00605979
44.5788	0.00437143	-0.000585236	-0.00105539	-0.00070335	-0.000798908	-0.000706297	-0.000497428	-0.000249276	4.01271e-05	0.00102965	0.000171703	0.000257799	-0.000210074	0.00534829	0.00516262	0.00219843	0.00480064	0.00260141	0.00525088	0.00617034
44.6358	0.0044535	-0.000586575	-0.00105625	-0.000701872	-0.000797722	-0.000708484	-0.000494181	-0.0002482	5.48042e-05	0.00106067	0.000177609	0.000270875	-0.000207658	0.00544464	0.00525388	0.0022053	0.00489525	0.00264503	0.00534223	0.00628129
44.6929	0.00453548	-0.000587997	-0.00105717	-0.000700127	-0.000796416	-0.00071072	-0.000491006	-0.0002468	6.97913e-05	0.00109274	0.000183476	0.000283824	-0.00020516	0.00554082	0.00534508	0.00221172	0.0049901	0.00268888	0.00543355	0.00639253
44.7499	0.00461728	-0.000589479	-0.00105816	-0.000698121	-0.000794979	-0.000712977	-0.000487928	-0.00024505	8.50776e-05	0.00112588	0.000189298	0.000296651	-0.000202563	0.00563673	0.00543616	0.00221767	0.00508504	0.00273294	0.00552477	0.00650396
44.8069	0.00469882	-0.000590999	-0.00105922	-0.00069586	-0.000793402	-0.000715226	-0.000484969	-0.000242933	0.000100651	0.00116015	0.000195073	0.000309362	-0.000199847	0.00573229	0.00552704	0.00222313	0.00517996	0.00277717	0.00561581	0.00661546
44.864	0.00477999	-0.000592532	-0.00106033	-0.000693357	-0.000791674	-0.000717437	-0.00048215	-0.000240437	0.000116496	0.00119557	0.000200796	0.000321968	-0.000196994	0.0058274	0.00561767	0.00222806	0.00527471	0.00282154	0.0057066	0.00672693
44.921	0.00486071	-0.000594053	-0.00106149	-0.000690626	-0.000789789	-0.000719582	-0.000479488	-0.000237562	0.0001326	0.00123217	0.000206465	0.000334482	-0.000193983	0.00592197	0.00570797	0.00223246	0.00536917	0.002866	0.00579706	0.00683824
44.978	0.00494088	-0.000595539	-0.0010627	-0.000687685	-0.000787741	-0.000721632	-0.000476998	-0.000234315	0.000148949	0.00126998	0.00021208	0.00034692	-0.000190794	0.00601588	0.00579787	0.00223631	0.0054632	0.00291053	0.00588711	0.00694926
45.035	0.0050204	-0.000596966	-0.00106394	-0.000684556	-0.000785528	-0.000723561	-0.000474697	-0.00023071	0.00016553	0.00130901	0.000217645	0.000359301	-0.000187405	0.00610905	0.00588728	0.00223961	0.00555665	0.00295507	0.00597665	0.00705987
45.0921	0.00509918	-0.000598315	-0.00106522	-0.000681264	-0.00078315	-0.000725346	-0.000472598	-0.000226772	0.00018233	0.0013493	0.000223164	0.000371643	-0.000183793	0.00620137	0.00597612	0.00224236	0.00564937	0.0029996	0.00606561	0.00716991
45.1491	0.00517712	-0.000599565	-0.00106653	-0.000677834	-0.000780608	-0.00072697	-0.000470714	-0.000222534	0.000199337	0.00139086	0.000228648	0.000383969	-0.00017994	0.00629275	0.0060643	0.00224454	0.00574123	0.00304406	0.0061539	0.00727926
45.2061	0.00525413	-0.000600701	-0.00106785	-0.000674293	-0.000777905	-0.00072842	-0.000469054	-0.00021804	0.00021654	0.0014337	0.000234107	0.0003963	-0.000175826	0.00638307	0.00615171	0.00224619	0.00583207	0.00308842	0.00624141	0.00738778
45.2632	0.0053301	-0.000601712	-0.00106918	-0.000670668	-0.000775045	-0.000729688	-0.000467625	-0.000213338	0.000233931	0.00147784	0.000239558	0.000408659	-0.000171437	0.00647224	0.00623827	0.00224729	0.00592175	0.00313263	0.00632805	0.0074953
45.3202	0.00540495	-0.000602592	-0.00107052	-0.000666984	-0.000772033	-0.000730773	-0.000466432	-0.000208481	0.000251499	0.00152329	0.000245017	0.000421069	-0.000166759	0.00656015	0.00632386	0.00224786	0.00601013	0.00317666	0.00641373	0.0076017
45.3772	0.00547857	-0.000603338	-0.00107186	-0.000663268	-0.000768876	-0.000731676	-0.000465474	-0.000203526	0.000269235	0.00157005	0.000250501	0.000433554	-0.000161779	0.0066467	0.00640839	0.00224792	0.00609706	0.00322046	0.00649834	0.00770683
45.4342	0.00555087	-0.000603954	-0.00107321	-0.000659545	-0.000765578	-0.000732405	-0.000464749	-0.000198525	0.000287129	0.00161813	0.000256029	0.000446136	-0.000156486	0.00673178	0.00649174	0.00224746	0.0061824	0.00326398	0.00658176	0.00781054
45.4913	0.00562178	-0.000604447	-0.00107455	-0.000655841	-0.000762147	-0.000732969	-0.000464251	-0.000193533	0.000305169	0.00166753	0.000261621	0.000458836	-0.000150873	0.00681529	0.00657381	0.00224652	0.006266	0.00330719	0.00666388	0.00791269
45.5483	0.0056912	-0.000604829	-0.00107589	-0.000652176	-0.000758592	-0.000733385	-0.000463968	-0.000188603	0.000323345	0.00171825	0.000267294	0.000471674	-0.000144932	0.00689711	0.00665449	0.00224511	0.00634773	0.00335003	0.0067446	0.00801313
45.6053	0.00575908	-0.000605113	-0.00107723	-0.000648571	-0.000754921	-0.000733671	-0.000463886	-0.000183784	0.000341644	0.00177029	0.000273064	0.000484668	-0.000138658	0.00697715	0.00673368	0.00224324	0.00642745	0.00339246	0.00682378	0.00811171
45.6623	0.00582534	-0.000605317	-0.00107856	-0.00064504	-0.000751144	-0.000733849	-0.000463987	-0.000179127	0.000360054	0.00182363	0.000278945	0.000497837	-0.000132046	0.00705528	0.00681128	0.00224093	0.00650502	0.00343443	0.0069013	0.00820831
45.7194	0.00588992	-0.000605457	-0.00107989	-0.000641599	-0.00074727	-0.000733943	-0.000464248	-0.000174678	0.000378561	0.00187827	0.000284948	0.000511194	-0.000125091	0.0071314	0.00688717	0.0022382	0.00658032	0.00347589	0.00697704	0.00830278
45.7764	0.00595275	-0.000605551	-0.00108121	-0.000638257	-0.00074331	-0.000733977	-0.000464642	-0.000170478	0.000397151	0.0019342	0.000291082	0.000524753	-0.000117787	0.00720538	0.00696125	0.00223507	0.00665324	0.00351678	0.00705087	0.008395
45.8334	0.0060138	-0.000605619	-0.00108252	-0.000635022	-0.000739278	-0.000733973	-0.00046514	-0.000166564	0.000415812	0.00199139	0.000297355	0.000538522	-0.000110132	0.00727712	0.00703343	0.00223154	0.00672366	0.00355705	0.00712266	0.00848483
45.8905	0.00607299	-0.000605679	-0.00108383	-0.000631901	-0.000735186	-0.000733955	-0.000465708	-0.000162966	0.000434532	0.00204984	0.00030377	0.000552506	-0.000102128	0.00734649	0.00710359	0.00222764	0.00679147	0.00359666	0.00719229	0.00857214
45.9475	0.00613027	-0.000605748	-0.00108512	-0.000628898	-0.00073105	-0.000733943	-0.000466313	-0.000159712	0.0004533	0.00210954	0.000310335	0.000566711	-9.37787e-05	0.00741338	0.00717164	0.00222336	0.00685657	0.00363554	0.00725964	0.00865682
46.0045	0.0061856	-0.000605844	-0.0010864	-0.000626019	-0.000726887	-0.000733957	-0.00046692	-0.000156825	0.000472108	0.00217047	0.000317054	0.000581137	-8.50928e-05	0.00747767	0.0072375	0.00221873	0.00691886	0.00367363	0.00732458	0.00873874
46.0615	0.00623892	-0.000605979	-0.00108766	-0.000623266	-0.000722715	-0.000734014	-0.000467498	-0.000154325	0.000490949	0.00223262	0.000323935	0.000595784	-7.60814e-05	0.00753925	0.00730106	0.00221374	0.00697824	0.00371088	0.007387	0.00881779
46.1186	0.00629019	-0.000606168	-0.00108891	-0.000620642	-0.000718556	-0.000734133	-0.000468016	-0.000152225	0.00050982	0.00229598	0.000330986	0.000610651	-6.67572e-05	0.00759799	0.00736223	0.0022084	0.00703462	0.00374721	0.00744676	0.00889385
46.1756	0.00633933	-0.000606421	-0.00109013	-0.000618149	-0.000714429	-0.000734329	-0.000468447	-0.000150536	0.000528716	0.00236055	0.000338218	0.000625736	-5.71333e-05	0.0076538	0.00742094	0.00220272	0.00708791	0.00378259	0.00750376	0.00896681
46.2326	0.0063863	-0.000606744	-0.00109134	-0.000615788	-0.000710357	-0.000734618	-0.000468763	-0.000149256	0.000547639	0.00242632	0.000345644	0.000641033	-4.7223e-05	0.00770657	0.00747708	0.00219669	0.00713804	0.00381694	0.00755788	0.00903658
46.2897	0.00643104	-0.000607143	-0.00109252	-0.00061356	-0.000706364	-0.000735016	-0.000468941	-0.000148381	0.000566591	0.00249328	0.000353279	0.000656538	-3.70399e-05	0.00775619	0.00753059	0.00219032	0.00718494	0.0038502	0.00760902	0.00910305
46.3467	0.00647349	-0.000607621	-0.00109368	-0.000611465	-0.00070247	-0.000735536	-0.000468957	-0.000147898	0.000585577	0.00256142	0.00036114	0.000672249	-2.65964e-05	0.00780257	0.00758137	0.00218361	0.00722854	0.00388232	0.00765708	0.00916615
46.4037	0.00651359	-0.000608176	-0.00109483	-0.000609504	-0.000698699	-0.000736193	-0.000468791	-0.000147792	0.000604604	0.00263073	0.000369245	0.000688163	-1.59046e-05	0.0078456	0.00762935	0.00217655	0.00726879	0.00391325	0.00770196	0.00922577
46.4607	0.00655128	-0.00060881	-0.00109595	-0.000607673	-0.000695071	-0.000737	-0.000468424	-0.00014804	0.00062368	0.00270122	0.000377617	0.000704281	-4.9768e-06	0.00788521	0.00767445	0.00216913	0.00730565	0.00394291	0.00774356	0.00928186
46.5178	0.00658651	-0.000609522	-0.00109706	-0.000605968	-0.000691607	-0.000737968	-0.00046784	-0.000148615	0.000642815	0.00277287	0.000386276	0.000720606	6.17399e-06	0.00792131	0.0077166	0.00216134	0.00733908	0.00397126	0.00778182	0.00933434
46.5748	0.0066192	-0.000610309	-0.00109816	-0.000604382	-0.000688326	-0.000739107	-0.000467024	-0.000149487	0.000662021	0.0028457	0.000395246	0.000737144	1.75342e-05	0.00795381	0.00775573	0.00215317	0.00736903	0.00399825	0.00781666	0.00938316
46.6318	0.00664931	-0.000611173	-0.00109924	-0.000602906	-0.000685245	-0.000740424	-0.000465965	-0.000150619	0.000681312	0.00291969	0.000404552	0.000753901	2.90904e-05	0.00798264	0.00779177	0.0021446	0.00739549	0.00402382	0.00784799	0.00942827
46.6889	0.00667677	-0.000612113	-0.00110032	-0.000601527	-0.00068238	-0.000741924	-0.000464652	-0.000151972	0.000700705	0.00299486	0.000414216	0.000770887	4.08309e-05	0.00800774	0.00782466	0.00213561	0.00741841	0.00404791	0.00787578	0.00946963
46.7459	0.00670152	-0.000613131	-0.0011014	-0.000600232	-0.000679746	-0.000743608	-0.000463077	-0.000153501	0.000720218	0.0030712	0.000424262	0.000788109	5.27469e-05	0.00802905	0.00785434	0.00212618	0.00743778	0.00407049	0.00789997	0.0095072
46.8029	0.00672352	-0.000614227	-0.00110247	-0.000599005	-0.000677355	-0.000745474	-0.000461232	-0.000155158	0.000739872	0.00314873	0.000434712	0.000805571	6.48333e-05	0.0080465	0.00788073	0.0021163	0.00745357	0.0040915	0.0079205	0.00954096
46.8599	0.00674269	-0.000615402	-0.00110356	-0.00059783	-0.000675218	-0.000747516	-0.000459112	-0.000156888	0.000759687	0.00322746	0.000445587	0.000823278	7.70903e-05	0.00806005	0.00790379	0.00210596	0.00746575	0.0041109	0.00793734	0.00957086
46.917	0.00675898	-0.000616657	-0.00110467	-0.00059669	-0.000673345	-0.000749721	-0.000456709	-0.000158633	0.000779682	0.00330739	0.000456906	0.000841231	8.9524e-05	0.00806965	0.00792347	0.00209515	0.00747431	0.00412864	0.00795046	0.00959689
46.974	0.00677234	-0.00061799	-0.00110579	-0.000595569	-0.000671747	-0.000752075	-0.000454022	-0.000160332	0.000799872	0.00338853	0.00046869	0.00085943	0.000102144	0.00807527	0.00793972	0.00208385	0.00747924	0.00414469	0.00795984	0.00961902
47.031	0.00678273	-0.000619398	-0.00110695	-0.000594451	-0.00067043	-0.000754559	-0.00045105	-0.000161925	0.000820269	0.0034709	0.000480954	0.000877873	0.000114961	0.00807687	0.00795248	0.00207208	0.00748054	0.00415901	0.00796545	0.00963722
47.0881	0.0067901	-0.000620879	-0.00110813	-0.000593321	-0.0006694	-0.00075715	-0.000447795	-0.000163354	0.000840881	0.00355449	0.000493716	0.000896556	0.000127991	0.00807443	0.00796173	0.00205982	0.0074782	0.00417157	0.00796729	0.0096515
47.1451	0.00679442	-0.000622431	-0.00110935	-0.000592167	-0.000668661	-0.000759822	-0.000444264	-0.000164559	0.000861719	0.00363933	0.00050699	0.000915475	0.000141247	0.00806793	0.00796743	0.0020471	0.00747225	0.00418232	0.00796535	0.00966182
47.2021	0.00679565	-0.00062405	-0.00111061	-0.000590976	-0.000668213	-0.000762549	-0.000440469	-0.000165485	0.00088279	0.00372542	0.00052079	0.000934624	0.000154748	0.00805736	0.00796955	0.00203393	0.00746269	0.00419126	0.00795962	0.00966819
47.2591	0.00679376	-0.000625732	-0.0011119	-0.000589737	-0.000668056	-0.0007653	-0.000436425	-0.000166078	0.000904103	0.00381276	0.000535132	0.000953996	0.000168513	0.00804273	0.00796808	0.0020203	0.00744956	0.00419834	0.00795012	0.00967059
47.3162	0.00678874	-0.000627474	-0.00111324	-0.000588441	-0.000668186	-0.000768044	-0.000432149	-0.000166289	0.000925667	0.00390136	0.000550028	0.000973583	0.000182568	0.00802404	0.00796299	0.00200625	0.00743287	0.00420355	0.00793684	0.00966901
47.3732	0.00678055	-0.000629271	-0.00111463	-0.000587079	-0.000668597	-0.00077075	-0.000427666	-0.000166078	0.000947489	0.00399124	0.000565492	0.000993373	0.000196938	0.00800131	0.00795429	0.00199179	0.00741266	0.00420686	0.00791983	0.00966344
47.4302	0.00676919	-0.000631118	-0.00111605	-0.00058565	-0.000669284	-0.000773384	-0.000423001	-0.00016541	0.000969578	0.00408239	0.000581532	0.00101336	0.000211654	0.00797459	0.00794197	0.00197694	0.00738897	0.00420825	0.00789909	0.00965389
47.4872	0.00675466	-0.00063301	-0.00111752	-0.000584151	-0.000670239	-0.000775914	-0.000418185	-0.00016426	0.000991944	0.00417481	0.000598157	0.00103352	0.00022675	0.00794391	0.00792605	0.00196171	0.00736183	0.00420771	0.00787466	0.00964036
47.5443	0.00673694	-0.00063494	-0.00111902	-0.000582584	-0.000671453	-0.000778305	-0.000413252	-0.000162611	0.00101459	0.0042685	0.00061537	0.00105385	0.000242261	0.00790933	0.00790654	0.00194612	0.00733129	0.00420523	0.00784657	0.00962286
47.6013	0.00671607	-0.0006369	-0.00112057	-0.000580956	-0.000672916	-0.000780525	-0.000408237	-0.000160452	0.00103754	0.00436346	0.000633174	0.00107433	0.000258222	0.00787091	0.00788346	0.0019302	0.00729739	0.00420079	0.00781488	0.00960139
47.6583	0.00669204	-0.000638882	-0.00112214	-0.000579274	-0.000674618	-0.00078254	-0.000403179	-0.000157783	0.0010608	0.00445967	0.000651569	0.00109496	0.000274665	0.00782871	0.00785685	0.00191396	0.00726019	0.00419439	0.00777963	0.00957597
47.7154	0.0066649	-0.000640874	-0.00112375	-0.000577549	-0.00067655	-0.000784318	-0.000398116	-0.00015461	0.00108438	0.00455711	0.000670558	0.00111572	0.00029162	0.00778283	0.00782674	0.00189743	0.00721974	0.00418603	0.00774086	0.00954664
47.7724	0.00663468	-0.000642864	-0.00112539	-0.000575794	-0.000678702	-0.000785826	-0.000393085	-0.000150947	0.00110829	0.00465576	0.000690142	0.00113661	0.000309116	0.00773333	0.00779318	0.00188063	0.00717611	0.00417572	0.00769864	0.00951342
47.8294	0.00660142	-0.000644838	-0.00112706	-0.000574024	-0.000681065	-0.000787034	-0.000388124	-0.00014681	0.00113254	0.00475558	0.000710328	0.0011576	0.000327178	0.00768031	0.00775621	0.00186359	0.00712935	0.00416347	0.00765304	0.00947634
47.8864	0.00656518	-0.000646782	-0.00112876	-0.000572255	-0.000683629	-0.000787914	-0.00038327	-0.000142223	0.00115716	0.00485656	0.000731125	0.0011787	0.000345826	0.00762386	0.00771588	0.00184632	0.00707953	0.00414928	0.00760411	0.00943544
47.9435	0.00652601	-0.000648678	-0.00113048	-0.000570505	-0.000686387	-0.00078844	-0.000378556	-0.000137213	0.00118216	0.00495864	0.00075254	0.00119989	0.000365077	0.0075641	0.00767226	0.00182887	0.00702671	0.00413317	0.00755194	0.00939076
48.0005	0.00648397	-0.000650508	-0.00113223	-0.000568788	-0.000689328	-0.000788593	-0.000374015	-0.000131811	0.00120756	0.00506177	0.000774585	0.00122117	0.000384945	0.00750111	0.00762541	0.00181124	0.00697097	0.00411514	0.00749659	0.00934236
48.0575	0.00643915	-0.000652253	-0.001134	-0.000567121	-0.000692445	-0.000788356	-0.000369678	-0.000126057	0.00123339	0.00516592	0.000797271	0.00124253	0.000405438	0.00743502	0.00757539	0.00179348	0.00691238	0.00409523	0.00743815	0.00929027
48.1146	0.00639161	-0.000653894	-0.00113578	-0.000565524	-0.000695727	-0.000787721	-0.000365575	-0.000119994	0.00125965	0.00527103	0.00082061	0.00126397	0.000426562	0.00736592	0.00752227	0.0017756	0.00685101	0.00407344	0.0073767	0.00923456
48.1716	0.00634145	-0.000655415	-0.00113758	-0.000564013	-0.000699163	-0.00078668	-0.00036173	-0.000113672	0.00128638	0.00537705	0.000844617	0.00128549	0.00044832	0.00729395	0.00746613	0.00175764	0.00678694	0.00404981	0.00731235	0.00917528
48.2286	0.00628875	-0.0006568	-0.00113938	-0.000562607	-0.000702745	-0.000785232	-0.000358169	-0.000107141	0.00131359	0.00548391	0.000869302	0.00130709	0.000470712	0.00721921	0.00740703	0.00173962	0.00672026	0.00402436	0.00724516	0.0091125
48.2856	0.00623362	-0.000658032	-0.00114118	-0.000561323	-0.000706463	-0.00078338	-0.000354913	-0.000100454	0.00134131	0.00559155	0.00089468	0.00132877	0.000493733	0.00714184	0.00734506	0.00172158	0.00665105	0.00399712	0.00717525	0.00904632
48.3427	0.00617615	-0.000659101	-0.00114298	-0.000560175	-0.000710308	-0.00078113	-0.000351982	-9.36626e-05	0.00136956	0.0056999	0.000920762	0.00135051	0.000517374	0.00706194	0.00728029	0.00170355	0.00657941	0.00396812	0.00710271	0.00897681
48.3997	0.00611645	-0.000659997	-0.00114476	-0.000559177	-0.000714272	-0.000778497	-0.000349391	-8.68154e-05	0.00139836	0.00580887	0.00094756	0.00137232	0.000541618	0.00697966	0.00721281	0.00168556	0.00650546	0.00393741	0.00702764	0.00890406
48.4567	0.00605463	-0.000660714	-0.00114652	-0.000558341	-0.000718347	-0.000775498	-0.000347155	-7.99617e-05	0.00142772	0.00591838	0.000975088	0.00139419	0.000566446	0.00689512	0.00714272	0.00166764	0.00642929	0.00390503	0.00695013	0.0088282
48.5138	0.00599079	-0.000661247	-0.00114824	-0.000557675	-0.000722525	-0.000772155	-0.000345281	-7.315e-05	0.00145766	0.00602834	0.00100336	0.0014161	0.000591833	0.00680843	0.00707009	0.00164984	0.00635103	0.00387101	0.00687029	0.00874932
48.5708	0.00592504	-0.0006616	-0.0011499	-0.000557184	-0.0007268	-0.000768492	-0.000343776	-6.64272e-05	0.0014882	0.00613866	0.00103238	0.00143805	0.000617752	0.00671973	0.00699504	0.00163217	0.00627082	0.00383541	0.00678822	0.00866756
48.6278	0.00585751	-0.000661777	-0.00115151	-0.00055687	-0.000731165	-0.000764536	-0.000342639	-5.98371e-05	0.00151938	0.00624924	0.00106216	0.00146002	0.000644172	0.00662914	0.00691764	0.00161466	0.00618876	0.00379826	0.00670402	0.00858303
48.6848	0.00578833	-0.000661786	-0.00115305	-0.000556732	-0.000735612	-0.000760314	-0.000341868	-5.34191e-05	0.00155121	0.00635997	0.00109271	0.00148201	0.000671059	0.00653679	0.00683801	0.00159733	0.00610501	0.00375962	0.00661778	0.0084959
48.7419	0.00571762	-0.000661639	-0.0011545	-0.000556764	-0.000740136	-0.000755853	-0.000341455	-4.72066e-05	0.00158372	0.00647076	0.00112404	0.001504	0.000698379	0.00644278	0.00675624	0.00158021	0.00601969	0.00371954	0.00652961	0.00840629
48.7989	0.00564553	-0.000661347	-0.00115586	-0.000556957	-0.000744731	-0.000751184	-0.000341389	-4.12281e-05	0.00161695	0.0065815	0.00115615	0.00152599	0.000726094	0.00634725	0.00667243	0.00156331	0.00593294	0.00367806	0.00643961	0.00831436
48.8559	0.00557219	-0.000660921	-0.00115712	-0.000557297	-0.000749392	-0.000746337	-0.000341655	-3.55079e-05	0.00165093	0.00669209	0.00118906	0.00154796	0.00075417	0.0062503	0.00658669	0.00154665	0.0058449	0.00363523	0.00634786	0.00822026
48.913	0.00549775	-0.000660372	-0.00115826	-0.000557767	-0.000754116	-0.00074134	-0.000342233	-3.00665e-05	0.00168569	0.00680243	0.00122277	0.00156991	0.000782569	0.00615205	0.00649911	0.00153023	0.00575572	0.00359112	0.00625448	0.00812416
48.97	0.00542235	-0.00065971	-0.00115927	-0.000558349	-0.0007589	-0.000736223	-0.000343101	-2.49195e-05	0.00172125	0.00691241	0.00125729	0.00159184	0.000811251	0.00605262	0.0064098	0.00151408	0.00566553	0.00354578	0.00615956	0.00802621
49.027	0.00534615	-0.000658941	-0.00116014	-0.000559022	-0.000763739	-0.000731015	-0.00034423	-2.0077e-05	0.00175766	0.00702192	0.00129262	0.00161375	0.000840172	0.0059521	0.00631886	0.0014982	0.00557446	0.00349928	0.00606322	0.00792659
49.084	0.0052693	-0.000658074	-0.00116085	-0.000559763	-0.00076863	-0.000725744	-0.00034559	-1.55448e-05	0.00179494	0.00713087	0.00132878	0.00163565	0.000869288	0.00585063	0.00622638	0.00148259	0.00548267	0.00345167	0.00596554	0.00782547
49.1411	0.00519194	-0.000657116	-0.0011614	-0.00056055	-0.000773571	-0.00072044	-0.000347147	-1.13241e-05	0.00183313	0.00723914	0.00136578	0.00165754	0.00089855	0.0057483	0.00613246	0.00146727	0.00539029	0.00340302	0.00586666	0.00772301
49.1981	0.00511423	-0.000656072	-0.00116176	-0.000561361	-0.000778558	-0.00071513	-0.000348866	-7.41102e-06	0.00187226	0.00734662	0.00140364	0.00167943	0.000927907	0.00564525	0.0060372	0.00145223	0.00529744	0.0033534	0.00576667	0.00761939
49.2551	0.00503629	-0.000654949	-0.00116191	-0.000562169	-0.000783585	-0.000709844	-0.000350713	-3.7957e-06	0.00191237	0.00745321	0.00144236	0.00170133	0.000957305	0.00554158	0.00594071	0.00143747	0.00520427	0.00330288	0.0056657	0.00751479
49.3121	0.00495827	-0.00065375	-0.00116185	-0.000562949	-0.00078865	-0.000704609	-0.000352654	-4.60794e-07	0.00195349	0.0075588	0.00148196	0.00172328	0.000986692	0.00543742	0.00584308	0.001423	0.00511088	0.00325152	0.00556384	0.00740937
49.3692	0.00488028	-0.00065248	-0.00116155	-0.000563677	-0.000793745	-0.000699453	-0.000354653	2.61863e-06	0.00199566	0.00766327	0.00152246	0.00174529	0.00101602	0.0053329	0.00574442	0.0014088	0.00501741	0.00319939	0.00546121	0.0073033
49.4262	0.00480245	-0.000651144	-0.001161	-0.00056433	-0.000798867	-0.000694407	-0.000356679	5.47485e-06	0.00203891	0.00776651	0.00156389	0.00176738	0.00104523	0.00522812	0.00564483	0.00139489	0.00492396	0.00314656	0.0053579	0.00719674
49.4832	0.0047249	-0.000649753	-0.00116018	-0.000564887	-0.000804008	-0.000689499	-0.000358701	8.14793e-06	0.00208329	0.00786843	0.00160626	0.00178959	0.00107429	0.00512322	0.00554443	0.00138124	0.00483065	0.0030931	0.00525404	0.00708987
49.5403	0.00464772	-0.000648318	-0.00115907	-0.000565326	-0.000809165	-0.000684759	-0.000360692	1.06832e-05	0.00212882	0.00796891	0.0016496	0.00181195	0.00110315	0.0050183	0.0054433	0.00136785	0.00473759	0.00303909	0.00514972	0.00698285
49.5973	0.00457103	-0.000646856	-0.00115766	-0.000565628	-0.000814331	-0.000680215	-0.000362624	1.31291e-05	0.00217554	0.00806785	0.00169395	0.0018345	0.00113177	0.0049135	0.00534156	0.00135471	0.00464488	0.0029846	0.00504504	0.00687584
49.6543	0.00449492	-0.000645387	-0.00115594	-0.000565773	-0.000819503	-0.000675892	-0.000364473	1.55353e-05	0.00222348	0.00816515	0.00173934	0.00185726	0.00116013	0.00480893	0.00523931	0.00134178	0.00455262	0.00292969	0.00494012	0.00676899
49.7113	0.0044195	-0.000643935	-0.0011539	-0.000565743	-0.000824676	-0.00067181	-0.000366216	1.79526e-05	0.00227268	0.00826071	0.0017858	0.00188029	0.00118819	0.00470471	0.00513666	0.00132905	0.00446092	0.00287445	0.00483506	0.00666246
49.7684	0.00434487	-0.000642523	-0.00115153	-0.00056552	-0.000829847	-0.000667989	-0.000367833	2.04311e-05	0.00232317	0.00835444	0.00183338	0.00190361	0.00121595	0.00460094	0.00503371	0.0013165	0.00436989	0.00281894	0.00472998	0.0065564
49.8254	0.00427111	-0.000641178	-0.00114882	-0.000565088	-0.000835013	-0.000664447	-0.000369305	2.30184e-05	0.00237499	0.00844624	0.00188211	0.00192725	0.00124337	0.00449775	0.00493059	0.0013041	0.00427961	0.00276325	0.00462497	0.00645095
49.8824	0.00419832	-0.000639927	-0.00114579	-0.000564432	-0.000840172	-0.000661198	-0.000370619	2.57589e-05	0.00242815	0.00853605	0.00193205	0.00195126	0.00127046	0.00439522	0.00482738	0.00129182	0.00419021	0.00270745	0.00452014	0.00634623
49.9395	0.00412658	-0.000638798	-0.00114241	-0.000563539	-0.000845318	-0.000658255	-0.000371762	2.86934e-05	0.0024827	0.00862378	0.00198323	0.00197566	0.0012972	0.00429347	0.00472419	0.00127963	0.00410176	0.0026516	0.0044156	0.00624237
49.9965	0.00405596	-0.000637815	-0.0011387	-0.000562401	-0.000850449	-0.000655626	-0.000372723	3.18588e-05	0.00253865	0.00870935	0.00203571	0.00200046	0.00132359	0.00419259	0.00462113	0.00126751	0.00401438	0.00259578	0.00431145	0.00613948
50.0535	0.00398655	-0.000637002	-0.00113465	-0.00056101	-0.000855562	-0.000653313	-0.000373493	3.52888e-05	0.00259603	0.00879269	0.00208952	0.00202568	0.00134963	0.00409266	0.0045183	0.00125543	0.00392816	0.00254007	0.00420778	0.00603765
50.1105	0.00391841	-0.000636377	-0.00113027	-0.000559362	-0.000860654	-0.000651318	-0.000374065	3.90145e-05	0.00265487	0.00887373	0.00214472	0.00205133	0.00137531	0.00399378	0.00441579	0.00124337	0.00384319	0.00248453	0.00410471	0.00593697
50.1676	0.00385161	-0.000635959	-0.00112556	-0.000557457	-0.000865722	-0.000649636	-0.000374434	4.30669e-05	0.0027152	0.00895239	0.00220134	0.00207742	0.00140065	0.00389603	0.00431371	0.00123129	0.00375956	0.00242922	0.00400232	0.00583752
50.2246	0.00378621	-0.000635758	-0.00112051	-0.000555297	-0.000870764	-0.00064826	-0.000374595	4.74785e-05	0.00277703	0.00902861	0.00225942	0.00210397	0.00142565	0.00379948	0.00421215	0.00121919	0.00367737	0.00237421	0.00390071	0.00573936
50.2816	0.00372225	-0.000635786	-0.00111513	-0.000552891	-0.000875778	-0.000647178	-0.000374548	5.22831e-05	0.0028404	0.00910231	0.00231902	0.00213098	0.00145033	0.0037042	0.00411121	0.00120704	0.00359672	0.00231956	0.00379998	0.00564254
50.3387	0.00365981	-0.00063605	-0.00110942	-0.000550246	-0.00088076	-0.000646375	-0.000374295	5.75143e-05	0.00290533	0.00917342	0.00238018	0.00215847	0.0014747	0.00361028	0.00401099	0.00119483	0.00351768	0.00226533	0.00370022	0.00554712
50.3957	0.00359891	-0.000636555	-0.00110337	-0.000547377	-0.000885707	-0.000645831	-0.00037384	6.32045e-05	0.00297183	0.00924189	0.00244293	0.00218644	0.00149878	0.00351777	0.0039116	0.00118255	0.00344035	0.00221157	0.0036015	0.00545315
50.4527	0.00353961	-0.000637301	-0.001097	-0.0005443	-0.000890612	-0.000645526	-0.000373191	6.93827e-05	0.00303993	0.00930763	0.00250732	0.0022149	0.00152258	0.00342674	0.00381312	0.0011702	0.0033648	0.00215834	0.00350393	0.00536065
50.5097	0.00348195	-0.000638288	-0.00109029	-0.000541034	-0.00089547	-0.000645433	-0.000372356	7.60745e-05	0.00310965	0.00937061	0.00257338	0.00224386	0.00154612	0.00333727	0.00371565	0.00115779	0.00329112	0.00210568	0.00340757	0.00526967
50.5668	0.00342594	-0.00063951	-0.00108326	-0.0005376	-0.000900272	-0.000645527	-0.000371345	8.33011e-05	0.00318102	0.00943075	0.00264116	0.00227335	0.00156942	0.00324941	0.00361928	0.00114533	0.00321937	0.00205365	0.00331252	0.00518024
50.6238	0.00337163	-0.000640959	-0.00107591	-0.000534021	-0.000905011	-0.000645778	-0.000370168	9.10793e-05	0.00325405	0.009488	0.00271069	0.00230338	0.00159248	0.00316322	0.00352409	0.00113281	0.00314963	0.00200227	0.00321885	0.00509238
50.6808	0.00331904	-0.000642625	-0.00106823	-0.000530323	-0.000909677	-0.000646157	-0.000368834	9.94204e-05	0.00332876	0.00954232	0.00278202	0.00233396	0.00161533	0.00307878	0.00343017	0.00112026	0.00308194	0.00195162	0.00312665	0.00500612
50.7379	0.00326818	-0.000644495	-0.00106024	-0.000526531	-0.000914257	-0.000646635	-0.000367352	0.00010833	0.00340518	0.00959366	0.00285518	0.00236512	0.00163798	0.00299612	0.00333759	0.00110769	0.00301637	0.00190171	0.00303598	0.00492149
50.7949	0.00321908	-0.000646552	-0.00105193	-0.000522675	-0.00091874	-0.000647182	-0.00036573	0.000117809	0.0034833	0.00964198	0.00293022	0.00239687	0.00166045	0.00291531	0.00324643	0.00109511	0.00295294	0.0018526	0.00294693	0.0048385
50.8519	0.00317175	-0.000648778	-0.00104331	-0.000518783	-0.000923113	-0.000647775	-0.000363977	0.000127851	0.00356316	0.00968722	0.00300718	0.00242925	0.00168274	0.00283639	0.00315676	0.00108255	0.00289171	0.00180432	0.00285955	0.00475718
50.9089	0.00312622	-0.000651152	-0.00103437	-0.000514886	-0.000927363	-0.000648389	-0.0003621	0.000138446	0.00364475	0.00972935	0.00308611	0.00246228	0.00170487	0.00275941	0.00306864	0.00107003	0.00283269	0.00175693	0.00277393	0.00467753
50.966	0.0030825	-0.000653652	-0.00102513	-0.000511012	-0.000931474	-0.000649004	-0.000360105	0.000149578	0.0037281	0.00976831	0.00316705	0.00249599	0.00172684	0.00268441	0.00298212	0.00105757	0.00277593	0.00171045	0.00269011	0.00459958
51.023	0.00304059	-0.000656252	-0.00101559	-0.000507186	-0.00093543	-0.000649601	-0.000357997	0.000161226	0.00381321	0.00980406	0.00325005	0.00253042	0.00174866	0.00261142	0.00289727	0.00104519	0.00272143	0.00166494	0.00260818	0.00452332
51.08	0.00300051	-0.000658929	-0.00100573	-0.000503434	-0.00093921	-0.000650163	-0.00035578	0.000173361	0.00390008	0.00983655	0.00333513	0.0025656	0.00177034	0.00254048	0.00281414	0.00103293	0.00266923	0.00162043	0.00252817	0.00444877
51.137	0.00296224	-0.000661656	-0.00099558	-0.000499774	-0.000942796	-0.000650678	-0.00035346	0.000185953	0.00398873	0.00986572	0.00342235	0.00260156	0.00179189	0.00247162	0.00273277	0.00102081	0.00261935	0.00157697	0.00245016	0.00437593
51.1941	0.00292579	-0.000664406	-0.000985127	-0.00049622	-0.000946166	-0.000651134	-0.000351037	0.000198965	0.00407915	0.00989154	0.00351175	0.00263836	0.00181329	0.00240485	0.0026532	0.00100886	0.00257179	0.00153458	0.00237421	0.00430478
51.2511	0.00289114	-0.000667152	-0.000974375	-0.000492784	-0.000949298	-0.000651525	-0.000348514	0.000212357	0.00417134	0.00991395	0.00360335	0.00267605	0.00183456	0.00234021	0.00257547	0.000997098	0.00252656	0.00149331	0.00230035	0.00423534
51.3081	0.00285829	-0.000669866	-0.000963325	-0.000489472	-0.000952171	-0.000651842	-0.000345888	0.000226088	0.00426531	0.00993291	0.00369721	0.00271466	0.0018557	0.00227771	0.00249962	0.000985558	0.00248369	0.00145318	0.00222864	0.0041676
51.3652	0.00282723	-0.00067252	-0.000951975	-0.000486288	-0.000954762	-0.000652081	-0.000343159	0.000240118	0.00436103	0.00994839	0.00379334	0.00275427	0.00187671	0.00221735	0.00242567	0.000974261	0.00244317	0.00141423	0.00215913	0.00410155
51.4222	0.00279792	-0.000675089	-0.000940324	-0.000483232	-0.000957048	-0.000652233	-0.000340326	0.000254405	0.00445849	0.00996037	0.00389179	0.00279492	0.00189757	0.00215916	0.00235365	0.000963231	0.00240502	0.00137649	0.00209186	0.00403718
51.4792	0.00277034	-0.000677551	-0.000928367	-0.000480299	-0.000959009	-0.000652295	-0.00033739	0.00026891	0.00455769	0.00996882	0.00399259	0.00283667	0.00191829	0.00210313	0.00228357	0.000952489	0.00236923	0.00133998	0.00202686	0.00397449
51.5362	0.00274448	-0.000679886	-0.000916101	-0.000477482	-0.000960621	-0.000652261	-0.000334348	0.0002836	0.00465861	0.00997376	0.00409576	0.00287958	0.00193886	0.00204925	0.00221546	0.000942053	0.00233583	0.00130474	0.00196415	0.00391348
51.5933	0.0027203	-0.000682077	-0.000903521	-0.000474768	-0.000961861	-0.000652126	-0.000331202	0.000298441	0.00476123	0.00997518	0.00420133	0.00292372	0.00195926	0.00199752	0.00214933	0.00093194	0.00230479	0.00127078	0.00190378	0.00385414
51.6503	0.00269777	-0.000684109	-0.00089062	-0.000472141	-0.000962707	-0.000651886	-0.000327946	0.000313406	0.00486554	0.0099731	0.00430933	0.00296914	0.00197949	0.00194792	0.00208521	0.000922162	0.00227613	0.00123813	0.00184575	0.00379647
51.7073	0.00267687	-0.00068597	-0.000877393	-0.000469582	-0.000963138	-0.000651537	-0.000324575	0.00032847	0.00497152	0.00996754	0.00441976	0.0030159	0.00199951	0.00190044	0.00202311	0.000912727	0.00224982	0.0012068	0.00179007	0.00374047
51.7644	0.00265756	-0.000687648	-0.000863831	-0.000467067	-0.000963134	-0.000651077	-0.00032108	0.00034361	0.00507914	0.00995852	0.00453266	0.00306406	0.00201932	0.00185505	0.00196304	0.000903641	0.00222586	0.0011768	0.00173676	0.00368613
51.8214	0.00263981	-0.000689133	-0.000849928	-0.00046457	-0.000962676	-0.000650502	-0.000317451	0.000358808	0.0051884	0.00994607	0.00464804	0.00311368	0.00203889	0.00181173	0.00190504	0.000894907	0.00220421	0.00114815	0.00168581	0.00363347
51.8784	0.00262359	-0.000690416	-0.000835674	-0.00046206	-0.00096175	-0.000649812	-0.000313673	0.000374051	0.00529924	0.0099302	0.00476591	0.00316483	0.00205818	0.00177045	0.00184909	0.000886527	0.00218487	0.00112084	0.00163722	0.00358248
51.9354	0.00260887	-0.000691488	-0.00082106	-0.000459507	-0.000960344	-0.000649005	-0.000309728	0.000389328	0.00541165	0.00991097	0.0048863	0.00321757	0.00207719	0.00173117	0.00179522	0.000878502	0.00216778	0.00109487	0.00159097	0.00353318
51.9925	0.00259562	-0.000692341	-0.000806077	-0.000456877	-0.000958448	-0.000648081	-0.000305596	0.000404632	0.00552559	0.00988839	0.0050092	0.00327195	0.00209589	0.00169386	0.00174342	0.000870827	0.0021529	0.00107023	0.00154707	0.00348557
52.0495	0.00258381	-0.000692968	-0.000790715	-0.000454136	-0.000956057	-0.00064704	-0.000301256	0.00041996	0.00564102	0.00986251	0.00513464	0.00332804	0.00211426	0.00165848	0.00169371	0.0008635	0.00214018	0.00104689	0.00150548	0.00343967
52.1065	0.0025734	-0.000693361	-0.000774966	-0.00045125	-0.000953169	-0.00064588	-0.000296685	0.000435309	0.00575791	0.00983337	0.0052626	0.0033859	0.00213228	0.00162499	0.00164608	0.000856514	0.00212957	0.00102485	0.0014662	0.00339548
52.1636	0.00256438	-0.000693515	-0.000758822	-0.000448186	-0.000949789	-0.000644605	-0.000291863	0.00045068	0.00587622	0.00980101	0.00539309	0.00344558	0.00214997	0.00159334	0.00160054	0.000849859	0.00212098	0.00100407	0.0014292	0.00335301
52.2206	0.0025567	-0.000693423	-0.000742272	-0.000444908	-0.000945922	-0.000643217	-0.000286769	0.000466074	0.0059959	0.00976548	0.00552611	0.00350715	0.0021673	0.0015635	0.00155707	0.000843525	0.00211436	0.000984512	0.00139446	0.00331226
52.2776	0.00255034	-0.00069308	-0.000725309	-0.000441381	-0.000941577	-0.000641724	-0.000281385	0.000481489	0.00611692	0.00972683	0.00566164	0.00357063	0.00218428	0.00153543	0.00151566	0.000837498	0.00210962	0.000966152	0.00136196	0.00327322
52.3346	0.00254526	-0.000692483	-0.000707922	-0.000437569	-0.000936769	-0.000640134	-0.000275696	0.000496923	0.00623922	0.00968512	0.00579967	0.0036361	0.0022009	0.00150909	0.0014763	0.000831764	0.00210667	0.000948948	0.00133168	0.00323586
52.3917	0.00254143	-0.000691631	-0.000690101	-0.000433435	-0.000931513	-0.000638456	-0.000269687	0.000512372	0.00636275	0.0096404	0.00594017	0.00370359	0.00221717	0.00148444	0.00143895	0.000826312	0.00210541	0.000932856	0.00130361	0.00320018
52.4487	0.00253879	-0.000690529	-0.000671832	-0.000428942	-0.000925825	-0.000636701	-0.000263346	0.000527834	0.00648745	0.00959274	0.00608313	0.00377314	0.00223309	0.00146145	0.00140361	0.000821126	0.00210576	0.000917832	0.00127772	0.00316614
52.5057	0.0025373	-0.000689186	-0.000653105	-0.000424057	-0.000919724	-0.000634878	-0.000256663	0.000543305	0.00661327	0.0095422	0.00622851	0.00384481	0.00224866	0.00144006	0.00137024	0.000816192	0.00210762	0.000903827	0.001254	0.00313373
52.5628	0.00253689	-0.000687615	-0.000633904	-0.000418746	-0.000913227	-0.000633002	-0.000249627	0.000558782	0.00674013	0.00948886	0.00637628	0.00391862	0.00226391	0.00142025	0.00133882	0.000811496	0.00211089	0.000890792	0.00123244	0.00310289
52.6198	0.0025375	-0.000685833	-0.000614216	-0.00041298	-0.000906355	-0.000631086	-0.000242229	0.000574265	0.00686797	0.00943279	0.00652639	0.00399461	0.00227884	0.00140197	0.00130934	0.000807021	0.00211545	0.000878674	0.00121301	0.00307361
52.6768	0.00253906	-0.000683859	-0.000594025	-0.000406726	-0.000899124	-0.000629146	-0.000234462	0.000589756	0.00699669	0.00937406	0.00667879	0.0040728	0.00229348	0.00138518	0.00128176	0.000802753	0.00212121	0.000867421	0.00119568	0.00304583
52.7338	0.00254149	-0.000681718	-0.000573315	-0.000399957	-0.000891555	-0.000627197	-0.000226317	0.000605266	0.00712622	0.00931276	0.00683344	0.00415323	0.00230785	0.00136982	0.00125605	0.000798675	0.00212805	0.00085698	0.00118043	0.00301953
52.7909	0.00254471	-0.000679438	-0.000552071	-0.000392642	-0.000883665	-0.000625252	-0.000217788	0.000620809	0.00725647	0.00924895	0.00699026	0.00423591	0.00232199	0.00135586	0.00123218	0.000794774	0.00213588	0.000847301	0.00116721	0.00299466
52.8479	0.00254865	-0.00067705	-0.000530274	-0.000384754	-0.000875471	-0.000623321	-0.000208867	0.000636405	0.00738732	0.00918273	0.00714919	0.00432086	0.00233595	0.00134323	0.00121012	0.000791032	0.00214458	0.000838334	0.00115599	0.00297117
52.9049	0.00255324	-0.000674583	-0.000507906	-0.000376262	-0.000866994	-0.000621414	-0.000199546	0.000652077	0.00751868	0.00911415	0.00731015	0.0044081	0.00234976	0.0013319	0.00118983	0.000787435	0.00215406	0.000830035	0.00114673	0.00294901
52.9619	0.0025584	-0.00067207	-0.000484948	-0.00036714	-0.000858253	-0.000619536	-0.000189817	0.00066785	0.00765046	0.0090433	0.00747304	0.00449764	0.00236349	0.00132178	0.00117128	0.000783968	0.00216422	0.000822358	0.00113938	0.00292814
53.019	0.00256405	-0.000669544	-0.000461381	-0.000357361	-0.000849268	-0.000617691	-0.000179671	0.000683746	0.00778252	0.00897027	0.00763776	0.00458949	0.00237718	0.00131284	0.00115445	0.000780617	0.00217499	0.000815259	0.00113391	0.00290848
53.076	0.00257013	-0.000667033	-0.000437182	-0.000346901	-0.000840061	-0.000615883	-0.000169097	0.000699791	0.00791477	0.00889513	0.00780421	0.00468364	0.0023909	0.00130501	0.00113928	0.00077737	0.00218626	0.000808694	0.00113027	0.00288998
53.133	0.00257657	-0.000664568	-0.000412331	-0.000335738	-0.000830652	-0.00061411	-0.000158085	0.000716007	0.00804707	0.00881797	0.00797225	0.00478007	0.00240471	0.00129823	0.00112576	0.000774218	0.00219795	0.000802622	0.00112843	0.00287259
53.1901	0.00258331	-0.000662174	-0.000386804	-0.000323855	-0.000821067	-0.000612369	-0.000146622	0.000732415	0.00817931	0.00873886	0.00814175	0.00487879	0.00241867	0.00129245	0.00111384	0.000771157	0.00221	0.000797001	0.00112832	0.00285622
53.2471	0.00259027	-0.000659876	-0.00036058	-0.000311236	-0.00081133	-0.000610656	-0.000134694	0.000749033	0.00831135	0.00865788	0.00831255	0.00497975	0.00243286	0.00128761	0.00110349	0.000768185	0.00222231	0.000791793	0.00112992	0.0028408
53.3041	0.00259739	-0.000657692	-0.000333633	-0.00029787	-0.000801467	-0.000608962	-0.000122287	0.000765876	0.00844304	0.0085751	0.00848451	0.00508295	0.00244736	0.00128365	0.00109468	0.000765303	0.00223481	0.000786957	0.00113317	0.00282625
53.3611	0.00260462	-0.000655641	-0.000305941	-0.000283752	-0.000791505	-0.000607274	-0.000109381	0.000782955	0.00857424	0.00849059	0.00865743	0.00518834	0.00246225	0.00128054	0.00108735	0.000762517	0.00224744	0.000782458	0.00113802	0.00281248
53.4182	0.00261189	-0.000653731	-0.000277478	-0.000268878	-0.000781473	-0.00060558	-9.59587e-05	0.000800277	0.0087048	0.00840442	0.00883113	0.00529588	0.00247762	0.00127823	0.00108147	0.000759832	0.00226012	0.000778257	0.00114441	0.00279941
53.4752	0.00261916	-0.000651971	-0.000248216	-0.000253245	-0.000771396	-0.000603866	-8.19985e-05	0.000817842	0.00883458	0.00831665	0.00900541	0.00540555	0.00249357	0.00127669	0.00107701	0.000757257	0.00227278	0.000774322	0.0011523	0.00278695
53.5322	0.00262638	-0.000650363	-0.000218128	-0.000236857	-0.0007613	-0.000602118	-6.74802e-05	0.000835647	0.00896342	0.00822734	0.00918006	0.00551728	0.00251019	0.00127589	0.00107392	0.000754797	0.00228537	0.000770621	0.00116162	0.00277499
53.5893	0.0026335	-0.000648904	-0.000187183	-0.000219716	-0.000751208	-0.000600323	-5.23831e-05	0.000853683	0.00909115	0.00813656	0.00935488	0.00563104	0.00252758	0.00127583	0.00107217	0.000752456	0.00229783	0.000767124	0.00117232	0.00276345
53.6463	0.00264048	-0.000647591	-0.000155353	-0.000201828	-0.000741144	-0.000598468	-3.6685e-05	0.000871941	0.00921761	0.00804436	0.00952963	0.00574677	0.00254586	0.00127648	0.00107173	0.000750238	0.0023101	0.000763803	0.00118434	0.00275224
53.7033	0.00264728	-0.000646417	-0.000122604	-0.0001832	-0.000731126	-0.000596541	-2.03629e-05	0.000890405	0.00934264	0.0079508	0.0097041	0.0058644	0.00256512	0.00127785	0.00107256	0.000748141	0.00232215	0.000760635	0.00119763	0.00274129
53.7603	0.00265387	-0.000645368	-8.89044e-05	-0.000163838	-0.000721175	-0.000594531	-3.39212e-06	0.000909057	0.00946606	0.00785594	0.00987804	0.00598389	0.00258548	0.00127993	0.00107464	0.000746162	0.00233392	0.000757596	0.00121212	0.00273051
53.8174	0.00266023	-0.000644434	-5.422e-05	-0.000143748	-0.000711306	-0.000592427	1.42537e-05	0.000927877	0.00958772	0.00775984	0.0100512	0.00610515	0.00260705	0.00128272	0.00107792	0.000744298	0.00234537	0.000754665	0.00122777	0.00271984
53.8744	0.00266631	-0.000643596	-1.85168e-05	-0.000122935	-0.000701535	-0.00059022	3.26033e-05	0.000946843	0.00970743	0.00766256	0.0102234	0.00622812	0.00262995	0.00128625	0.00108237	0.000742543	0.00235647	0.000751821	0.00124451	0.00270923
53.9314	0.00267209	-0.00064284	1.82399e-05	-0.0001014	-0.000691878	-0.000587901	5.16878e-05	0.000965934	0.00982502	0.00756415	0.0103944	0.00635271	0.00265429	0.00129051	0.00108794	0.000740894	0.0023672	0.000749048	0.0012623	0.0026986
53.9885	0.00267754	-0.000642147	5.60844e-05	-7.91428e-05	-0.000682345	-0.000585461	7.15403e-05	0.000985133	0.00994031	0.00746468	0.0105638	0.00647883	0.00268017	0.00129552	0.00109461	0.000739345	0.00237753	0.000746332	0.00128106	0.00268793
54.0455	0.00268264	-0.000641495	9.50506e-05	-5.61569e-05	-0.000672949	-0.000582891	9.21956e-05	0.00100442	0.0100531	0.00736422	0.0107315	0.00660639	0.00270772	0.00130128	0.00110234	0.000737891	0.00238743	0.000743661	0.00130075	0.00267715
54.1025	0.00268735	-0.000640862	0.000135172	-3.24311e-05	-0.000663698	-0.000580182	0.000113689	0.00102379	0.0101633	0.00726283	0.0108972	0.00673529	0.00273704	0.00130782	0.0011111	0.000736529	0.00239691	0.000741028	0.00132131	0.00266624
54.1595	0.00269166	-0.000640225	0.000176482	-7.94888e-06	-0.000654598	-0.000577324	0.000136054	0.00104323	0.0102706	0.00716059	0.0110605	0.0068654	0.00276823	0.00131514	0.00112085	0.000735254	0.00240595	0.000738428	0.00134268	0.00265515
54.2166	0.00269554	-0.000639558	0.000219013	1.73117e-05	-0.000645657	-0.000574307	0.000159324	0.00106273	0.0103748	0.00705758	0.0112213	0.00699662	0.00280137	0.00132324	0.00113157	0.000734063	0.00241456	0.000735857	0.00136481	0.00264386
54.2736	0.00269897	-0.000638836	0.000262798	4.33787e-05	-0.000636875	-0.000571121	0.00018353	0.00108229	0.0104759	0.00695388	0.0113792	0.00712881	0.00283655	0.00133214	0.00114322	0.000732953	0.00242275	0.000733314	0.00138764	0.00263232
54.3306	0.00270192	-0.000638033	0.000307872	7.02872e-05	-0.000628253	-0.000567755	0.000208703	0.00110192	0.0105735	0.00684958	0.0115339	0.00726183	0.00287385	0.00134184	0.00115579	0.00073192	0.00243054	0.000730797	0.00141112	0.00262051
54.3876	0.00270436	-0.000637121	0.000354269	9.80779e-05	-0.000619786	-0.000564195	0.000234874	0.00112162	0.0106675	0.00674476	0.0116852	0.00739556	0.00291334	0.00135234	0.00116925	0.000730962	0.00243793	0.000728307	0.0014352	0.0026084
54.4447	0.00270628	-0.000636074	0.000402024	0.000126798	-0.000611469	-0.000560427	0.000262073	0.0011414	0.0107578	0.00663951	0.0118328	0.00752984	0.00295507	0.00136363	0.00118357	0.000730077	0.00244497	0.000725844	0.00145984	0.00259595
54.5017	0.00270764	-0.000634868	0.000451174	0.000156499	-0.000603294	-0.000556437	0.000290332	0.00116127	0.0108441	0.00653393	0.0119763	0.00766452	0.00299911	0.00137571	0.00119874	0.000729265	0.00245167	0.000723412	0.001485	0.00258313
54.5587	0.00270842	-0.000633474	0.000501756	0.000187242	-0.000595254	-0.000552209	0.000319677	0.00118124	0.0109262	0.0064281	0.0121156	0.00779944	0.00304549	0.00138857	0.00121473	0.000728526	0.00245807	0.000721015	0.00151064	0.00256993
54.6158	0.00270861	-0.000631868	0.000553809	0.00021909	-0.000587339	-0.000547731	0.000350138	0.00120132	0.0110041	0.00632213	0.0122503	0.00793444	0.00309426	0.0014022	0.00123151	0.000727858	0.00246421	0.00071866	0.00153673	0.00255633
54.6728	0.00270817	-0.000630023	0.000607376	0.000252113	-0.000579545	-0.000542988	0.000381743	0.00122154	0.0110775	0.00621611	0.0123802	0.00806936	0.00314544	0.00141657	0.00124906	0.00072726	0.00247011	0.000716359	0.00156323	0.00254232
54.7298	0.00270709	-0.000627913	0.0006625	0.000286386	-0.000571865	-0.000537969	0.000414518	0.00124193	0.0111463	0.00611015	0.012505	0.00820401	0.00319907	0.00143166	0.00126736	0.000726732	0.00247582	0.000714121	0.00159013	0.00252788
54.7868	0.00270534	-0.000625511	0.000719228	0.000321988	-0.000564296	-0.00053266	0.000448491	0.0012625	0.0112104	0.00600433	0.0126244	0.00833821	0.00325517	0.00144745	0.00128639	0.00072627	0.00248136	0.000711958	0.00161741	0.00251304
54.8439	0.00270291	-0.000622791	0.000777606	0.000359	-0.000556835	-0.000527049	0.000483689	0.00128329	0.0112695	0.00589876	0.0127381	0.00847178	0.00331374	0.00146393	0.00130611	0.000725872	0.00248677	0.000709882	0.00164502	0.0024978
54.9009	0.00269978	-0.00061973	0.000837686	0.000397506	-0.000549485	-0.000521126	0.000520138	0.00130434	0.0113237	0.00579352	0.0128461	0.00860454	0.00337478	0.00148108	0.0013265	0.000725533	0.00249208	0.000707901	0.00167296	0.0024822
54.9579	0.00269594	-0.000616305	0.000899517	0.000437593	-0.00054225	-0.000514879	0.000557866	0.00132569	0.0113726	0.00568872	0.012948	0.00873628	0.00343829	0.00149887	0.00134756	0.00072525	0.00249731	0.000706024	0.00170119	0.00246627
55.015	0.00269139	-0.000612493	0.000963153	0.000479355	-0.000535138	-0.000508299	0.000596901	0.00134738	0.0114163	0.00558443	0.0130436	0.00886683	0.00350427	0.00151729	0.00136925	0.000725014	0.00250247	0.000704258	0.00172969	0.00245004
55.072	0.00268612	-0.000608275	0.00102865	0.000522886	-0.000528161	-0.000501377	0.00063727	0.00136945	0.0114546	0.00548076	0.0131327	0.00899599	0.00357268	0.00153632	0.00139157	0.000724821	0.00250757	0.000702607	0.00175843	0.00243357
55.129	0.00268013	-0.000603633	0.00109605	0.000568286	-0.000521332	-0.000494108	0.000679003	0.00139195	0.0114875	0.00537778	0.0132152	0.00912356	0.00364352	0.00155595	0.00141451	0.000724662	0.00251261	0.000701075	0.00178738	0.00241689
55.186	0.00267342	-0.000598551	0.00116543	0.000615654	-0.000514667	-0.000486485	0.000722128	0.00141492	0.0115148	0.00527558	0.013291	0.00924936	0.00371677	0.00157616	0.00143803	0.00072453	0.00251761	0.000699659	0.00181651	0.00240004
55.2431	0.00266602	-0.000593017	0.00123684	0.000665092	-0.000508183	-0.000478503	0.000766677	0.00143843	0.0115365	0.00517426	0.0133597	0.00937318	0.0037924	0.00159693	0.00146213	0.000724416	0.00252254	0.000698355	0.0018458	0.00238307
55.3001	0.00265792	-0.000587019	0.00131033	0.000716703	-0.000501897	-0.000470159	0.000812681	0.00146252	0.0115525	0.00507391	0.0134215	0.00949486	0.00387039	0.00161825	0.00148679	0.000724313	0.00252739	0.000697157	0.00187522	0.00236601
55.3571	0.00264916	-0.000580547	0.00138597	0.000770589	-0.000495827	-0.000461452	0.000860172	0.00148725	0.0115628	0.0049746	0.013476	0.00961418	0.00395071	0.00164011	0.00151201	0.000724217	0.00253216	0.000696054	0.00190475	0.00234891
55.4142	0.00263975	-0.000573594	0.00146382	0.000826853	-0.000489988	-0.000452384	0.000909184	0.00151269	0.0115674	0.00487642	0.0135233	0.00973098	0.00403335	0.00166249	0.00153777	0.000724122	0.0025368	0.000695036	0.00193435	0.0023318
55.4712	0.00262971	-0.000566153	0.00154394	0.000885597	-0.000484395	-0.000442958	0.000959751	0.00153887	0.0115662	0.00477946	0.0135632	0.00984508	0.00411828	0.00168539	0.00156407	0.000724024	0.0025413	0.00069409	0.001964	0.00231472
55.5282	0.00261909	-0.000558221	0.0016264	0.000946924	-0.000479059	-0.000433181	0.00101191	0.00156587	0.0115592	0.00468377	0.0135957	0.00995628	0.00420546	0.00170879	0.0015909	0.000723919	0.00254561	0.000693206	0.00199368	0.00229771
55.5852	0.00260789	-0.000549797	0.00171124	0.00101093	-0.000473992	-0.000423062	0.00106569	0.00159373	0.0115464	0.00458945	0.0136207	0.0100644	0.00429489	0.00173269	0.00161825	0.000723802	0.00254971	0.000692371	0.00202336	0.00228079
55.6423	0.00259615	-0.000540886	0.00179854	0.00107772	-0.000469198	-0.000412608	0.00112112	0.00162251	0.0115279	0.00449655	0.0136382	0.0101693	0.00438652	0.00175707	0.0016461	0.000723668	0.00255355	0.000691571	0.00205302	0.00226399
55.6993	0.0025839	-0.000531497	0.00188835	0.00114738	-0.000464683	-0.000401828	0.00117825	0.00165225	0.0115036	0.00440514	0.0136481	0.0102707	0.00448036	0.00178193	0.00167445	0.000723512	0.0025571	0.000690793	0.00208261	0.00224734
55.7563	0.00257116	-0.000521647	0.00198074	0.00122002	-0.000460444	-0.00039073	0.00123709	0.001683	0.0114735	0.00431528	0.0136505	0.0103685	0.00457639	0.00180724	0.00170328	0.000723328	0.00256033	0.000690019	0.00211213	0.00223085
55.8134	0.00255797	-0.000511354	0.00207577	0.00129572	-0.000456476	-0.00037932	0.00129769	0.00171483	0.0114378	0.00422703	0.0136454	0.0104625	0.0046746	0.00183299	0.00173259	0.000723111	0.0025632	0.000689233	0.00214155	0.00221454
55.8704	0.00254434	-0.000500643	0.0021735	0.00137457	-0.000452772	-0.000367606	0.00136007	0.00174777	0.0113964	0.00414043	0.0136327	0.0105526	0.00477499	0.00185915	0.00176237	0.000722852	0.00256567	0.000688419	0.00217083	0.00219843
55.9274	0.0025303	-0.00048954	0.00227398	0.00145665	-0.000449322	-0.000355595	0.00142427	0.00178188	0.0113494	0.00405552	0.0136125	0.0106384	0.00487757	0.0018857	0.00179259	0.000722542	0.00256771	0.000687559	0.00219995	0.00218252
55.9844	0.00251586	-0.000478076	0.00237727	0.00154206	-0.000446114	-0.000343293	0.00149031	0.00181721	0.0112969	0.00397233	0.0135848	0.01072	0.00498236	0.0019126	0.00182325	0.000722173	0.00256928	0.000686637	0.00222886	0.00216684
56.0415	0.00250107	-0.000466281	0.00248342	0.00163085	-0.000443135	-0.000330705	0.00155824	0.00185379	0.011239	0.00389088	0.0135496	0.010797	0.00508936	0.00193981	0.00185434	0.000721735	0.00257033	0.000685639	0.00225754	0.00215139
56.0985	0.00248592	-0.000454188	0.0025925	0.00172312	-0.000440374	-0.000317833	0.00162809	0.00189166	0.0111757	0.00381119	0.013507	0.0108694	0.00519862	0.00196729	0.00188581	0.000721218	0.00257082	0.000684551	0.00228595	0.00213618
56.1555	0.00247047	-0.000441828	0.00270454	0.00181892	-0.000437819	-0.000304675	0.00169991	0.00193086	0.0111071	0.00373326	0.0134572	0.010937	0.00531013	0.00199497	0.00191766	0.000720612	0.00257074	0.000683366	0.00231406	0.00212122
56.2126	0.00245472	-0.000429235	0.0028196	0.00191832	-0.00043546	-0.000291231	0.00177374	0.00197141	0.0110333	0.0036571	0.0134001	0.0109997	0.00542395	0.00202281	0.00194984	0.000719906	0.00257003	0.000682078	0.00234183	0.00210652
56.2696	0.00243872	-0.000416439	0.00293773	0.00202139	-0.000433286	-0.000277497	0.00184963	0.00201333	0.0109544	0.0035827	0.0133359	0.0110572	0.00554008	0.00205074	0.00198233	0.000719091	0.00256867	0.000680685	0.00236924	0.0020921
56.3266	0.0024225	-0.000403468	0.00305897	0.00212818	-0.000431289	-0.000263467	0.00192763	0.00205665	0.0108706	0.00351005	0.0132646	0.0111096	0.00565855	0.0020787	0.00201509	0.000718156	0.00256664	0.000679183	0.00239626	0.00207794
56.3836	0.00240609	-0.000390344	0.00318336	0.00223876	-0.000429457	-0.000249137	0.00200777	0.00210137	0.010782	0.00343913	0.0131865	0.0111566	0.00577939	0.00210664	0.0020481	0.000717092	0.0025639	0.000677572	0.00242285	0.00206406
56.4407	0.00238952	-0.000377086	0.00331094	0.00235316	-0.000427779	-0.0002345	0.00209012	0.0021475	0.0106887	0.00336991	0.0131015	0.0111982	0.00590261	0.00213448	0.0020813	0.000715894	0.00256044	0.000675848	0.00244898	0.00205044
56.4977	0.00237282	-0.000363708	0.00344175	0.00247144	-0.000426243	-0.00021955	0.00217471	0.00219504	0.0105908	0.00330236	0.0130099	0.0112342	0.00602823	0.00216218	0.00211465	0.000714557	0.00255623	0.000674013	0.00247464	0.00203709
56.5547	0.00235602	-0.00035022	0.00357581	0.00259364	-0.000424834	-0.000204281	0.00226161	0.00224401	0.0104885	0.00323646	0.0129117	0.0112646	0.00615626	0.00218967	0.00214812	0.000713079	0.00255125	0.000672065	0.00249979	0.002024
56.6117	0.00233914	-0.000336629	0.00371316	0.0027198	-0.000423539	-0.00018869	0.00235086	0.00229441	0.0103819	0.00317216	0.0128072	0.0112893	0.00628671	0.00221691	0.00218164	0.00071146	0.00254549	0.000670006	0.00252442	0.00201117
56.6688	0.00232222	-0.000322937	0.00385382	0.00284997	-0.000422342	-0.000172774	0.00244253	0.00234624	0.0102713	0.00310943	0.0126964	0.0113083	0.00641957	0.00224384	0.00221518	0.000709703	0.00253892	0.000667838	0.0025485	0.00199859
56.7258	0.00230528	-0.000309142	0.00399781	0.00298417	-0.000421226	-0.000156529	0.00253667	0.0023995	0.0101567	0.00304823	0.0125795	0.0113214	0.00655484	0.00227041	0.00224867	0.000707808	0.00253154	0.000665564	0.002572	0.00198627
56.7828	0.00228835	-0.00029524	0.00414515	0.00312244	-0.000420173	-0.000139952	0.00263335	0.00245418	0.0100384	0.0029885	0.0124568	0.0113286	0.00669251	0.00229659	0.00228207	0.000705776	0.00252333	0.00066319	0.00259491	0.00197422
56.8399	0.00227145	-0.000281227	0.00429584	0.00326481	-0.000419162	-0.000123039	0.00273265	0.00251029	0.00991644	0.00293021	0.0123284	0.0113299	0.00683254	0.00232234	0.00231533	0.000703609	0.00251429	0.000660726	0.0026172	0.00196243
56.8969	0.00225461	-0.000267094	0.00444989	0.0034113	-0.000418169	-0.000105787	0.00283462	0.00256781	0.00979104	0.00287331	0.0121945	0.0113254	0.00697492	0.00234761	0.0023484	0.000701311	0.00250443	0.000658184	0.00263887	0.00195094
56.9539	0.00223784	-0.000252832	0.00460729	0.00356195	-0.000417167	-8.81964e-05	0.00293935	0.00262673	0.00966236	0.00281776	0.0120552	0.0113149	0.00711959	0.00237239	0.00238122	0.000698887	0.00249377	0.00065558	0.00265988	0.00193975
57.0109	0.00222116	-0.000238432	0.00476804	0.00371677	-0.000416126	-7.02627e-05	0.0030469	0.00268705	0.00953055	0.00276353	0.0119109	0.0112985	0.00726649	0.00239664	0.00241374	0.00069634	0.00248233	0.000652933	0.00268024	0.00192889
57.068	0.00220459	-0.000223886	0.00493211	0.00387578	-0.000415012	-5.19823e-05	0.00315733	0.00274874	0.00939577	0.00271057	0.0117618	0.0112763	0.00741555	0.00242033	0.00244591	0.000693678	0.00247014	0.000650263	0.00269992	0.00191839
57.125	0.00218814	-0.00020918	0.00509949	0.004039	-0.000413788	-3.33495e-05	0.00327073	0.0028118	0.00925817	0.00265887	0.0116079	0.0112482	0.00756668	0.00244344	0.00247766	0.000690906	0.00245724	0.000647593	0.00271892	0.00190825
57.182	0.00217182	-0.000194304	0.00527014	0.00420644	-0.000412416	-1.43576e-05	0.00338715	0.00287622	0.00911792	0.00260838	0.0114496	0.0112144	0.00771977	0.00246596	0.00250893	0.000688034	0.00244367	0.00064495	0.00273722	0.00189849
57.2391	0.00215565	-0.000179242	0.00544403	0.00437812	-0.000410852	5.00123e-06	0.00350667	0.00294198	0.00897516	0.00255908	0.011287	0.0111748	0.0078747	0.00248784	0.00253967	0.00068507	0.00242948	0.000642363	0.00275483	0.00188912
57.2961	0.00213964	-0.000163977	0.0056211	0.00455403	-0.000409054	2.47363e-05	0.00362936	0.00300908	0.00883005	0.00251095	0.0111204	0.0111297	0.00803134	0.0025091	0.00256983	0.000682027	0.00241474	0.000639863	0.00277174	0.00188015
57.3531	0.00212378	-0.000148488	0.00580131	0.00473419	-0.000406976	4.48583e-05	0.00375529	0.00307751	0.00868275	0.00246397	0.01095	0.0110789	0.00818953	0.0025297	0.00259933	0.000678917	0.00239949	0.000637483	0.00278793	0.00187157
57.4101	0.0021081	-0.000132753	0.00598461	0.00491857	-0.000404575	6.53796e-05	0.00388452	0.00314729	0.00853342	0.00241812	0.010776	0.0110228	0.00834911	0.00254963	0.00262812	0.000675752	0.00238381	0.000635253	0.00280339	0.00186338
57.4672	0.00209259	-0.000116743	0.00617091	0.00510717	-0.000401807	8.63148e-05	0.00401712	0.0032184	0.00838221	0.00237339	0.0105986	0.0109612	0.00850987	0.00256889	0.00265617	0.000672545	0.00236777	0.000633203	0.00281812	0.00185557
57.5242	0.00207726	-0.00010043	0.00636015	0.00529996	-0.000398628	0.000107681	0.00415316	0.00329086	0.00822929	0.00232976	0.010418	0.0108944	0.00867163	0.00258744	0.00268343	0.000669309	0.00235142	0.000631362	0.00283211	0.00184813
57.5812	0.00206211	-8.37804e-05	0.00655223	0.00549691	-0.000394998	0.0001295	0.00429268	0.00336469	0.00807483	0.00228722	0.0102346	0.0108225	0.00883415	0.00260528	0.00270985	0.00066606	0.00233486	0.000629753	0.00284533	0.00184103
57.6383	0.00204713	-6.67575e-05	0.00674706	0.00569798	-0.000390879	0.000151796	0.00443576	0.00343989	0.007919	0.00224575	0.0100484	0.0107456	0.00899721	0.00262239	0.0027354	0.00066281	0.00231813	0.0006284	0.00285779	0.00183427
57.6953	0.00203232	-4.9323e-05	0.00694454	0.00590312	-0.000386236	0.000174596	0.00458243	0.00351649	0.00776197	0.00220536	0.00985982	0.0106637	0.00916055	0.00263873	0.00276004	0.000659574	0.00230132	0.00062732	0.00286948	0.00182783
57.7523	0.00201767	-3.14364e-05	0.00714456	0.00611226	-0.000381035	0.000197934	0.00473275	0.00359451	0.00760392	0.00216601	0.00966899	0.0105772	0.00932392	0.00265429	0.00278376	0.000656362	0.00228448	0.000626531	0.00288038	0.0018217
57.8093	0.00200319	-1.3056e-05	0.007347	0.00632532	-0.000375247	0.000221846	0.00488677	0.00367397	0.00744503	0.00212772	0.00947617	0.010486	0.00948703	0.00266903	0.00280651	0.000653186	0.00226769	0.000626047	0.0028905	0.00181587
57.8664	0.00198885	5.8604e-06	0.00755172	0.00654224	-0.000368846	0.000246373	0.00504451	0.0037549	0.00728548	0.00209047	0.00928163	0.0103903	0.0096496	0.00268292	0.00282826	0.000650056	0.002251	0.000625877	0.00289981	0.00181034
57.9234	0.00197467	2.5354e-05	0.0077586	0.00676289	-0.000361807	0.000271557	0.00520602	0.00383734	0.00712545	0.00205425	0.00908561	0.0102903	0.00981132	0.00269593	0.002849	0.000646982	0.00223447	0.000626026	0.00290833	0.00180511
57.9804	0.00196063	4.54648e-05	0.00796749	0.00698717	-0.00035411	0.000297441	0.00537134	0.00392132	0.00696512	0.00201906	0.00888838	0.0101861	0.00997188	0.00270803	0.0028687	0.000643975	0.00221815	0.000626495	0.00291604	0.00180018
58.0374	0.00194674	6.62302e-05	0.00817824	0.00721496	-0.000345737	0.000324069	0.00554049	0.00400688	0.00680469	0.00198491	0.00869022	0.0100779	0.0101309	0.00271919	0.00288731	0.000641045	0.00220208	0.000627277	0.00292294	0.00179556
58.0945	0.00193301	8.76854e-05	0.00839069	0.00744611	-0.000336672	0.000351487	0.00571351	0.00409407	0.00664433	0.00195179	0.00849138	0.00996588	0.0102882	0.00272939	0.00290482	0.000638201	0.0021863	0.000628365	0.00292903	0.00179128
58.1515	0.00191943	0.000109863	0.00860466	0.00768048	-0.000326902	0.000379738	0.00589041	0.00418292	0.00648423	0.0019197	0.00829215	0.00985017	0.0104433	0.00273861	0.00292119	0.000635452	0.00217083	0.000629742	0.00293431	0.00178734
58.2085	0.00190601	0.000132794	0.00881999	0.00791789	-0.000316413	0.000408868	0.00607121	0.00427347	0.00632459	0.00188865	0.00809281	0.00973095	0.0105959	0.00274683	0.0029364	0.000632806	0.0021557	0.000631392	0.00293877	0.00178377
58.2656	0.00189278	0.000156506	0.0090365	0.00815818	-0.000305195	0.000438919	0.00625592	0.00436577	0.00616559	0.00185863	0.00789364	0.00960838	0.0107457	0.00275402	0.00295043	0.000630268	0.00214093	0.000633289	0.00294243	0.00178059
58.3226	0.00187973	0.000181025	0.00925397	0.00840116	-0.000293238	0.00046993	0.00644454	0.00445986	0.00600742	0.00182963	0.00769491	0.00948264	0.0108923	0.00276017	0.00296324	0.000627842	0.00212652	0.000635407	0.00294528	0.00177783
58.3796	0.00186689	0.000206374	0.00947223	0.00864661	-0.000280532	0.000501939	0.00663707	0.00455578	0.00585027	0.00180165	0.0074969	0.0093539	0.0110354	0.00276526	0.00297482	0.000625531	0.00211249	0.000637717	0.00294734	0.0017755
58.4366	0.00185426	0.000232573	0.00969105	0.00889435	-0.000267072	0.000534982	0.00683349	0.00465356	0.00569431	0.00177469	0.00729989	0.00922234	0.0111748	0.00276928	0.00298514	0.000623335	0.00209885	0.000640188	0.00294863	0.00177364
58.4937	0.00184186	0.000259637	0.00991022	0.00914413	-0.000252848	0.000569093	0.00703379	0.00475325	0.00553974	0.00174872	0.00710414	0.00908813	0.01131	0.00277222	0.00299421	0.000621253	0.00208562	0.000642786	0.00294915	0.00177225
58.5507	0.0018297	0.000287576	0.0101295	0.00939571	-0.000237857	0.000604304	0.00723792	0.00485487	0.00538672	0.00172375	0.00690991	0.00895146	0.0114408	0.00277406	0.003002	0.000619284	0.0020728	0.000645479	0.00294895	0.00177133
58.6077	0.00181779	0.000316398	0.0103487	0.00964884	-0.00022209	0.000640649	0.00744583	0.00495847	0.00523543	0.00169977	0.00671744	0.00881251	0.011567	0.00277478	0.00300851	0.000617427	0.0020604	0.000648234	0.00294804	0.0017709
58.6648	0.00180615	0.000346102	0.0105676	0.00990326	-0.000205537	0.000678156	0.00765746	0.00506408	0.00508604	0.00167677	0.00652697	0.00867146	0.0116881	0.00277438	0.00301376	0.000615678	0.00204841	0.00065102	0.00294645	0.00177096
58.7218	0.00179477	0.000376686	0.0107859	0.0101587	-0.000188186	0.000716853	0.00787275	0.00517172	0.00493872	0.00165474	0.00633872	0.00852849	0.0118041	0.00277284	0.00301776	0.000614039	0.00203683	0.000653808	0.00294422	0.00177148
58.7788	0.00178369	0.000408142	0.0110033	0.0104148	-0.000170022	0.000756768	0.0080916	0.00528142	0.00479361	0.00163366	0.00615292	0.0083838	0.0119146	0.00277015	0.00302053	0.000612508	0.00202563	0.000656573	0.00294137	0.00177245
58.8358	0.00177289	0.000440459	0.0112197	0.0106713	-0.000151028	0.000797924	0.00831391	0.0053932	0.00465086	0.00161353	0.00596975	0.00823757	0.0120194	0.00276629	0.00302209	0.000611084	0.00201482	0.000659292	0.00293794	0.00177384
58.8929	0.00176238	0.000473624	0.0114348	0.0109279	-0.000131184	0.000840347	0.00853957	0.00550707	0.00451062	0.00159432	0.00578942	0.00808996	0.0121183	0.00276127	0.00302248	0.000609769	0.00200436	0.000661944	0.00293395	0.00177565
58.9499	0.00175217	0.000507619	0.0116483	0.0111843	-0.000110474	0.000884059	0.00876846	0.00562306	0.00437302	0.00157601	0.00561209	0.00794117	0.0122111	0.00275506	0.00302174	0.000608562	0.00199423	0.000664512	0.00292943	0.00177783
59.0069	0.00174226	0.000542427	0.0118599	0.0114401	-8.88754e-05	0.000929082	0.00900044	0.00574116	0.00423819	0.00155859	0.00543794	0.00779137	0.0122976	0.00274768	0.00301989	0.000607468	0.00198441	0.000666976	0.00292441	0.00178038
59.064	0.00173264	0.000578031	0.0120694	0.0116949	-6.63704e-05	0.000975436	0.00923537	0.00586138	0.00410622	0.00154203	0.00526714	0.00764073	0.0123778	0.00273912	0.00301699	0.000606489	0.00197487	0.000669319	0.00291892	0.00178327
59.121	0.00172332	0.000614413	0.0122766	0.0119486	-4.29399e-05	0.00102314	0.00947308	0.00598374	0.00397724	0.00152628	0.00509982	0.00748942	0.0124513	0.00272938	0.00301307	0.000605631	0.00196559	0.000671525	0.00291299	0.0017865
59.178	0.00171427	0.00065156	0.0124811	0.0122005	-1.85665e-05	0.00107222	0.00971341	0.00610823	0.00385135	0.00151134	0.00493612	0.00733762	0.0125182	0.00271848	0.00300818	0.000604897	0.00195653	0.000673579	0.00290665	0.00179005
59.235	0.00170551	0.00068946	0.0126826	0.0124505	6.76627e-06	0.00112269	0.00995617	0.00623484	0.00372864	0.00149716	0.00477619	0.00718551	0.0125784	0.00270642	0.00300238	0.000604294	0.00194766	0.000675469	0.00289992	0.00179391
59.2921	0.00169702	0.000728105	0.012881	0.0126981	3.30743e-05	0.00117456	0.0102012	0.00636358	0.00360919	0.00148371	0.00462013	0.00703328	0.0126317	0.00269321	0.00299571	0.000603824	0.00193897	0.000677182	0.00289281	0.00179808
59.3491	0.0016888	0.000767491	0.013076	0.0129429	6.03717e-05	0.00122786	0.0104482	0.00649441	0.00349308	0.00147095	0.00446805	0.00688108	0.0126782	0.00267887	0.00298822	0.00060349	0.00193041	0.000678706	0.00288534	0.00180255
59.4061	0.00168085	0.000807616	0.0132671	0.0131845	8.86702e-05	0.0012826	0.010697	0.00662733	0.0033804	0.00145886	0.00432006	0.00672911	0.0127178	0.00266342	0.00297995	0.000603293	0.00192195	0.000680033	0.00287752	0.0018073
59.4632	0.00167319	0.000848482	0.0134543	0.0134226	0.00011798	0.0013388	0.0109474	0.00676231	0.00327119	0.0014474	0.00417623	0.00657754	0.0127504	0.00264691	0.00297095	0.000603235	0.00191357	0.000681156	0.00286936	0.00181233
59.5202	0.00166582	0.000890094	0.0136371	0.0136568	0.00014831	0.00139648	0.0111992	0.00689932	0.00316552	0.00143653	0.00403665	0.00642658	0.0127762	0.00262935	0.00296124	0.000603316	0.00190523	0.000682071	0.00286088	0.00181761
59.5772	0.00165876	0.000932461	0.0138154	0.0138867	0.00017967	0.00145566	0.011452	0.00703832	0.00306341	0.00142623	0.00390137	0.00627639	0.0127951	0.0026108	0.00295088	0.000603533	0.00189691	0.000682773	0.00285209	0.00182314
59.6342	0.00165202	0.0009756	0.0139888	0.0141119	0.000212068	0.00151636	0.0117057	0.00717928	0.00296492	0.00141648	0.00377046	0.00612719	0.0128072	0.00259129	0.0029399	0.000603886	0.00188858	0.00068326	0.00284299	0.0018289
59.6913	0.00164561	0.00101953	0.0141572	0.014332	0.000245516	0.00157862	0.0119599	0.00732213	0.00287005	0.00140724	0.00364395	0.00597914	0.0128126	0.0025709	0.00292833	0.000604369	0.00188025	0.00068353	0.0028336	0.00183487
59.7483	0.00163953	0.00106428	0.0143201	0.0145467	0.000280028	0.00164245	0.0122145	0.00746681	0.00277882	0.00139851	0.00352187	0.00583244	0.0128112	0.00254966	0.0029162	0.000604979	0.00187189	0.00068358	0.00282392	0.00184106
59.8053	0.00163381	0.00110988	0.0144774	0.0147556	0.000315619	0.00170788	0.012469	0.00761327	0.00269121	0.00139026	0.00340425	0.00568729	0.0128032	0.00252765	0.00290355	0.000605708	0.00186351	0.000683411	0.00281394	0.00184745
59.8624	0.00162844	0.00115637	0.0146288	0.0149583	0.000352311	0.00177496	0.0127233	0.00776141	0.00260721	0.00138246	0.0032911	0.00554384	0.0127887	0.00250494	0.00289038	0.000606548	0.0018551	0.000683024	0.00280368	0.00185402
59.9194	0.00162342	0.00120378	0.0147741	0.0151546	0.000390127	0.00184371	0.0129771	0.00791119	0.00252678	0.00137511	0.00318243	0.00540229	0.0127677	0.00248159	0.00287673	0.000607489	0.00184668	0.000682421	0.00279312	0.00186077
59.9764	0.00161874	0.00125216	0.0149131	0.015344	0.000429093	0.00191419	0.01323	0.00806252	0.00244987	0.00136819	0.00307822	0.0052628	0.0127404	0.00245769	0.00286261	0.000608521	0.00183825	0.000681609	0.00278225	0.00186768
60.0334	0.00161439	0.00130156	0.0150454	0.0155262	0.000469237	0.00198644	0.0134817	0.00821533	0.00237643	0.00136169	0.00297847	0.00512554	0.0127069	0.0024333	0.00284805	0.000609632	0.00182981	0.000680593	0.00277107	0.00187473
60.0905	0.00161036	0.00135204	0.0151709	0.015701	0.000510593	0.0020605	0.0137319	0.00836956	0.00230638	0.00135561	0.00288314	0.00499065	0.0126672	0.0024085	0.00283308	0.000610807	0.00182138	0.000679383	0.00275956	0.0018819
60.1475	0.00160663	0.00140366	0.0152894	0.015868	0.000553198	0.00213643	0.0139804	0.00852513	0.00223966	0.00134995	0.00279221	0.00485828	0.0126215	0.00238336	0.00281771	0.000612029	0.00181298	0.000677988	0.00274772	0.00188916
60.2045	0.00160318	0.00145648	0.0154006	0.016027	0.00059709	0.00221427	0.0142267	0.00868199	0.00217617	0.00134471	0.00270562	0.00472857	0.0125698	0.00235794	0.00280197	0.00061328	0.00180463	0.000676416	0.00273554	0.00189648
60.2615	0.00159997	0.00151059	0.0155044	0.0161778	0.000642311	0.00229409	0.0144706	0.00884006	0.00211582	0.0013399	0.0026233	0.00460164	0.0125123	0.0023323	0.00278588	0.000614542	0.00179636	0.000674681	0.002723	0.00190384
60.3186	0.00159699	0.00156605	0.0156005	0.01632	0.000688901	0.00237592	0.0147117	0.00899931	0.00205851	0.00133551	0.0025452	0.00447759	0.0124492	0.00230652	0.00276946	0.000615796	0.00178818	0.000672794	0.00271009	0.00191119
60.3756	0.0015942	0.00162295	0.0156889	0.0164534	0.000736903	0.00245982	0.0149497	0.00915968	0.00200412	0.00133155	0.00247121	0.00435653	0.0123804	0.00228063	0.00275273	0.000617025	0.00178013	0.000670768	0.00269681	0.0019185
60.4326	0.0015916	0.00168139	0.0157692	0.0165779	0.000786358	0.00254585	0.0151843	0.00932112	0.00195255	0.00132801	0.00240125	0.00423855	0.0123061	0.0022547	0.00273569	0.000618215	0.00177223	0.000668616	0.00268315	0.00192572
60.4897	0.00158915	0.00174145	0.0158415	0.0166932	0.000837304	0.00263408	0.0154151	0.00948359	0.0019037	0.0013249	0.00233519	0.00412371	0.0122264	0.00222878	0.00271835	0.00061935	0.00176451	0.000666355	0.0026691	0.00193281
60.5467	0.00158685	0.00180325	0.0159055	0.0167991	0.000889782	0.00272455	0.0156418	0.00964705	0.00185744	0.00132223	0.00227294	0.00401209	0.0121415	0.00220292	0.00270071	0.000620414	0.00175701	0.000664004	0.00265465	0.00193971
60.6037	0.00158467	0.00186688	0.0159611	0.0168956	0.000943835	0.00281734	0.0158641	0.00981147	0.00181366	0.00131998	0.00221435	0.00390372	0.0120513	0.00217715	0.00268278	0.000621394	0.00174974	0.000661583	0.0026398	0.00194639
60.6607	0.00158262	0.00193245	0.0160082	0.0169824	0.000999505	0.00291253	0.0160816	0.0099768	0.00177228	0.00131816	0.00215929	0.00379866	0.0119561	0.00215154	0.00266455	0.000622272	0.00174273	0.000659116	0.00262454	0.00195279
60.7178	0.00158067	0.00200007	0.0160467	0.0170594	0.00105684	0.00301018	0.016294	0.010143	0.00173316	0.00131678	0.00210764	0.00369693	0.0118558	0.00212612	0.00264603	0.000623033	0.001736	0.000656625	0.00260888	0.00195886
60.7748	0.00157883	0.00206985	0.0160765	0.0171265	0.00111587	0.00311038	0.016501	0.0103101	0.00169622	0.00131584	0.00205924	0.00359854	0.0117506	0.00210094	0.00262724	0.000623665	0.00172956	0.000654134	0.00259281	0.00196456
60.8318	0.00157708	0.00214191	0.0160975	0.0171836	0.00117665	0.00321321	0.0167023	0.010478	0.00166136	0.00131533	0.00201396	0.0035035	0.0116405	0.00207604	0.00260816	0.000624153	0.00172342	0.000651665	0.00257633	0.00196986
60.8889	0.00157542	0.00221636	0.0161097	0.0172306	0.00123922	0.00331875	0.0168975	0.0106467	0.00162849	0.00131526	0.00197167	0.00341182	0.0115257	0.00205147	0.00258882	0.000624485	0.00171757	0.000649241	0.00255944	0.00197473
60.9459	0.00157385	0.00229333	0.0161131	0.0172675	0.00130361	0.00342709	0.0170864	0.0108161	0.00159752	0.00131561	0.00193223	0.00332347	0.0114063	0.00202724	0.00256921	0.000624651	0.00171204	0.000646884	0.00254215	0.00197915
61.0029	0.00157237	0.00237293	0.0161075	0.0172941	0.00136988	0.00353831	0.0172687	0.0109861	0.00156839	0.00131637	0.00189551	0.00323845	0.0112823	0.00200341	0.00254934	0.000624641	0.00170683	0.000644614	0.00252445	0.0019831
61.0599	0.00157098	0.00245529	0.0160931	0.0173105	0.00143805	0.0036525	0.017444	0.0111568	0.00154102	0.00131753	0.0018614	0.00315674	0.0111539	0.00198001	0.00252922	0.00062445	0.00170195	0.000642453	0.00250634	0.00198657
61.117	0.00156968	0.00254052	0.0160697	0.0173166	0.00150816	0.00376974	0.0176121	0.011328	0.00151535	0.00131905	0.00182976	0.0030783	0.0110212	0.00195707	0.00250887	0.000624073	0.00169742	0.000640416	0.00248784	0.00198957
61.174	0.00156849	0.00262873	0.0160373	0.0173124	0.00158026	0.00389012	0.0177726	0.0114998	0.00149133	0.00132093	0.00180047	0.0030031	0.0108843	0.00193462	0.00248828	0.00062351	0.00169327	0.000638519	0.00246895	0.00199209
61.231	0.0015674	0.00272003	0.0159961	0.017298	0.00165439	0.00401372	0.0179254	0.011672	0.0014689	0.00132312	0.00177342	0.00293111	0.0107433	0.0019127	0.00246747	0.000622761	0.00168953	0.000636771	0.00244965	0.00199416
61.2881	0.00156644	0.0028145	0.015946	0.0172733	0.00173057	0.00414062	0.0180702	0.0118446	0.00144801	0.00132562	0.00174849	0.00286226	0.0105984	0.00189135	0.00244644	0.000621829	0.00168622	0.000635177	0.00242996	0.00199577
61.3451	0.00156561	0.00291223	0.0158871	0.0172385	0.00180885	0.00427091	0.0182067	0.0120175	0.00142859	0.00132837	0.00172557	0.00279653	0.0104497	0.0018706	0.00242521	0.00062072	0.00168339	0.000633734	0.00240986	0.00199694
61.4021	0.00156493	0.0030133	0.0158194	0.0171936	0.00188927	0.00440465	0.0183347	0.0121907	0.00141062	0.00133137	0.00170452	0.00273383	0.0102973	0.00185048	0.00240379	0.000619439	0.00168108	0.000632434	0.00238936	0.00199768
61.4591	0.00156441	0.00311779	0.0157429	0.0171387	0.00197186	0.00454191	0.018454	0.012364	0.00139404	0.00133458	0.00168526	0.00267411	0.0101414	0.00183102	0.00238217	0.000617993	0.00167931	0.00063126	0.00236845	0.001998
61.5162	0.00156407	0.00322575	0.0156579	0.0170738	0.00205668	0.00468278	0.0185642	0.0125375	0.0013788	0.00133798	0.00166764	0.00261729	0.00998225	0.00181225	0.00236038	0.000616391	0.00167813	0.000630192	0.00234711	0.00199793
61.5732	0.00156391	0.00333726	0.0155643	0.0169992	0.00214377	0.0048273	0.0186653	0.0127109	0.00136486	0.00134154	0.00165156	0.00256327	0.00981992	0.00179419	0.00233842	0.000614641	0.00167756	0.000629204	0.00232535	0.00199745
61.6302	0.00156393	0.00345236	0.0154623	0.0169149	0.00223317	0.00497554	0.018757	0.0128841	0.00135219	0.00134524	0.0016369	0.00251198	0.00965464	0.00177686	0.00231631	0.00061275	0.00167761	0.000628265	0.00230314	0.0019966
61.6872	0.00156416	0.00357109	0.015352	0.0168211	0.00232494	0.00512756	0.0188392	0.0130572	0.00134073	0.00134904	0.00162353	0.00246331	0.00948663	0.00176027	0.00229406	0.000610727	0.00167832	0.000627344	0.0022805	0.00199537
61.7443	0.0015646	0.00369348	0.0152335	0.0167179	0.00241912	0.00528341	0.0189116	0.0132298	0.00133045	0.00135292	0.00161135	0.00241716	0.00931611	0.00174443	0.00227168	0.000608583	0.00167969	0.00062641	0.00225743	0.00199376
61.8013	0.00156524	0.00381957	0.015107	0.0166055	0.00251578	0.00544313	0.0189741	0.0134019	0.0013213	0.00135687	0.00160022	0.00237344	0.0091433	0.00172935	0.00224921	0.000606329	0.00168174	0.000625434	0.00223393	0.00199179
61.8583	0.00156609	0.00394937	0.0149726	0.0164841	0.00261497	0.00560675	0.0190265	0.0135734	0.00131323	0.00136085	0.00159004	0.00233202	0.00896845	0.001715	0.00222667	0.00060398	0.00168447	0.000624388	0.00221004	0.00198947
61.9154	0.00156716	0.00408289	0.0148305	0.0163539	0.00271677	0.0057743	0.0190688	0.0137441	0.00130619	0.00136486	0.00158069	0.00229281	0.00879182	0.00170139	0.00220408	0.00060155	0.00168789	0.000623246	0.00218576	0.00198682
61.9724	0.00156843	0.00422015	0.0146808	0.016215	0.00282122	0.00594581	0.0191008	0.0139137	0.00130013	0.00136887	0.00157205	0.0022557	0.00861367	0.00168851	0.00218148	0.000599056	0.001692	0.000621985	0.00216115	0.00198387
62.0294	0.00156991	0.00436114	0.0145239	0.0160677	0.00292841	0.00612128	0.0191225	0.0140822	0.001295	0.00137287	0.00156402	0.00222059	0.00843427	0.00167633	0.00215892	0.000596514	0.00169682	0.000620585	0.00213622	0.00198064
62.0864	0.00157158	0.00450587	0.0143598	0.0159122	0.00303839	0.00630072	0.0191337	0.0142493	0.00129075	0.00137686	0.0015565	0.00218736	0.0082539	0.00166485	0.00213644	0.00059394	0.00170232	0.000619028	0.00211104	0.00197717
62.1435	0.00157345	0.00465434	0.0141887	0.0157488	0.00315123	0.00648413	0.0191344	0.0144148	0.00128732	0.00138084	0.00154937	0.00215592	0.00807285	0.00165403	0.00211407	0.000591346	0.00170851	0.000617297	0.00208564	0.0019735
62.2005	0.00157549	0.00480655	0.014011	0.0155776	0.00326701	0.00667148	0.0191245	0.0145786	0.00128467	0.00138481	0.00154255	0.00212618	0.00789141	0.00164387	0.00209188	0.000588746	0.00171536	0.000615381	0.00206009	0.00196967
62.2575	0.00157769	0.00496249	0.0138268	0.015399	0.0033858	0.00686277	0.0191041	0.0147402	0.00128274	0.00138877	0.00153594	0.00209803	0.00770987	0.00163435	0.0020699	0.000586148	0.00172287	0.00061327	0.00203445	0.00196572
62.3146	0.00158004	0.00512216	0.0136365	0.0152131	0.00350765	0.00705797	0.0190731	0.0148997	0.00128149	0.00139274	0.00152947	0.00207139	0.00752853	0.00162544	0.00204818	0.000583561	0.00173101	0.000610954	0.00200877	0.00196169
62.3716	0.0015825	0.00528556	0.0134401	0.0150203	0.00363264	0.00725704	0.0190316	0.0150566	0.00128086	0.00139674	0.00152307	0.00204617	0.00734768	0.00161714	0.00202678	0.000580996	0.00173978	0.000608428	0.00198313	0.00195762
62.4286	0.00158507	0.00545266	0.0132381	0.0148209	0.00376084	0.00745994	0.0189795	0.0152108	0.00128082	0.00140076	0.00151668	0.00202229	0.00716761	0.00160942	0.00200573	0.000578462	0.00174914	0.000605688	0.00195761	0.00195356
62.4856	0.00158772	0.00562346	0.0130306	0.0146152	0.0038923	0.00766662	0.0189169	0.0153621	0.00128133	0.00140483	0.00151024	0.0019997	0.00698859	0.00160227	0.00198508	0.000575969	0.00175908	0.000602732	0.00193228	0.00194956
62.5427	0.00159042	0.00579795	0.012818	0.0144034	0.0040271	0.00787704	0.0188439	0.0155101	0.00128234	0.00140895	0.00150372	0.00197831	0.00681089	0.00159567	0.00196488	0.000573529	0.00176956	0.000599559	0.00190723	0.00194565
62.5997	0.00159315	0.00597612	0.0126005	0.0141859	0.00416529	0.00809112	0.0187606	0.0156547	0.00128383	0.00141314	0.00149708	0.00195807	0.00663477	0.00158962	0.00194515	0.000571152	0.00178055	0.000596172	0.00188254	0.00194189
62.6567	0.00159592	0.00615798	0.0123784	0.013963	0.00430692	0.00830881	0.018667	0.0157957	0.00128577	0.0014174	0.00149032	0.00193894	0.0064605	0.00158411	0.00192594	0.00056885	0.001792	0.000592579	0.00185828	0.0019383
62.7138	0.0015987	0.00634352	0.012152	0.013735	0.00445207	0.00853001	0.0185633	0.0159326	0.00128811	0.00142174	0.00148342	0.00192084	0.0062883	0.00157913	0.00190726	0.000566634	0.00180387	0.000588787	0.00183454	0.00193494
62.7708	0.0016015	0.00653274	0.0119217	0.0135022	0.00460079	0.00875464	0.0184497	0.0160655	0.00129083	0.00142619	0.00147639	0.00190373	0.00611843	0.00157467	0.00188913	0.000564516	0.00181609	0.000584809	0.0018114	0.00193183
62.8278	0.00160432	0.00672566	0.0116876	0.0132651	0.00475312	0.00898262	0.0183262	0.0161938	0.0012939	0.00143074	0.00146925	0.00188755	0.0059511	0.00157074	0.00187157	0.000562509	0.00182861	0.000580658	0.00178894	0.001929
62.8848	0.00160715	0.00692228	0.0114501	0.0130239	0.00490914	0.00921383	0.0181931	0.0163176	0.00129727	0.0014354	0.001462	0.00187226	0.00578653	0.00156734	0.00185458	0.000560624	0.00184136	0.000576348	0.00176724	0.00192647
62.9419	0.00161	0.0071226	0.0112096	0.012779	0.00506888	0.00944817	0.0180505	0.0164364	0.00130091	0.0014402	0.00145468	0.00185781	0.00562491	0.00156448	0.00183816	0.000558873	0.00185429	0.000571897	0.00174637	0.00192428
62.9989	0.00161288	0.00732663	0.0109662	0.0125307	0.00523241	0.0096855	0.0178987	0.0165502	0.00130476	0.00144512	0.00144734	0.00184415	0.00546644	0.00156216	0.00182231	0.000557268	0.00186732	0.000567323	0.0017264	0.00192243
63.0559	0.00161577	0.00753436	0.0107204	0.0122795	0.00539978	0.00992569	0.0177378	0.0166586	0.00130879	0.0014502	0.00144001	0.00183124	0.00531128	0.00156041	0.00180701	0.000555822	0.00188038	0.000562644	0.00170739	0.00192094
63.1129	0.00161867	0.00774579	0.0104725	0.0120256	0.00557104	0.0101686	0.0175681	0.0167615	0.00131294	0.00145542	0.00143274	0.00181905	0.0051596	0.00155922	0.00179227	0.000554545	0.0018934	0.000557879	0.00168942	0.0019198
63.17	0.00162156	0.00796092	0.0102226	0.0117694	0.00574624	0.010414	0.0173899	0.0168587	0.00131715	0.00146079	0.00142559	0.00180753	0.00501151	0.0015586	0.00177805	0.000553451	0.0019063	0.000553051	0.00167252	0.00191903
63.227	0.00162445	0.00817972	0.00997127	0.0115112	0.00592543	0.0106618	0.0172033	0.01695	0.00132138	0.00146631	0.00141859	0.00179666	0.00486713	0.00155856	0.00176436	0.000552547	0.00191903	0.000548184	0.00165676	0.00191861
63.284	0.0016273	0.00840217	0.00971866	0.0112516	0.00610865	0.0109118	0.0170088	0.0170352	0.00132557	0.00147198	0.0014118	0.0017864	0.00472656	0.00155909	0.00175116	0.00055184	0.00193151	0.000543304	0.00164215	0.00191854
63.3411	0.00163011	0.00862825	0.00946512	0.0109907	0.00629593	0.0111638	0.0168065	0.0171142	0.00132967	0.00147781	0.00140528	0.00177673	0.00458987	0.00156019	0.00173845	0.000551335	0.00194367	0.000538437	0.00162875	0.00191878
63.3981	0.00163284	0.00885792	0.00921095	0.0107289	0.00648732	0.0114176	0.0165968	0.0171869	0.00133362	0.00148377	0.00139907	0.00176764	0.00445714	0.00156186	0.00172621	0.000551036	0.00195545	0.000533607	0.00161655	0.00191933
63.4551	0.00163548	0.00909114	0.00895645	0.0104667	0.00668283	0.011673	0.0163801	0.017253	0.00133738	0.00148988	0.00139322	0.00175911	0.00432841	0.00156406	0.00171443	0.000550941	0.00196679	0.000528837	0.00160556	0.00192015
63.5121	0.00163801	0.00932785	0.0087019	0.0102044	0.00688249	0.0119298	0.0161565	0.0173125	0.0013409	0.0014961	0.00138776	0.00175114	0.00420372	0.00156678	0.00170308	0.000551049	0.00197764	0.000524147	0.00159579	0.00192119
63.5692	0.0016404	0.00956797	0.00844761	0.00994226	0.00708633	0.0121877	0.0159265	0.0173652	0.00134414	0.00150243	0.00138272	0.00174373	0.00408309	0.00157	0.00169215	0.000551354	0.00198795	0.000519557	0.00158722	0.00192242
63.6262	0.00164266	0.00981144	0.00819386	0.0096807	0.00729432	0.0124465	0.0156904	0.017411	0.00134706	0.00150883	0.00137812	0.00173686	0.00396654	0.00157369	0.00168162	0.00055185	0.00199768	0.000515082	0.00157983	0.00192379
63.6832	0.00164477	0.0100582	0.00794092	0.00942007	0.00750648	0.012706	0.0154485	0.0174499	0.00134965	0.00151529	0.00137398	0.00173054	0.00385404	0.0015778	0.00167145	0.000552531	0.0020068	0.000510737	0.00157357	0.00192527
63.7403	0.00164672	0.010308	0.00768906	0.00916068	0.00772278	0.0129659	0.0152013	0.0174818	0.00135186	0.00152175	0.00137032	0.00172478	0.0037456	0.0015823	0.00166163	0.000553385	0.00201527	0.000506533	0.00156842	0.00192681
63.7973	0.00164852	0.0105609	0.00743855	0.00890286	0.00794318	0.0132259	0.014949	0.0175066	0.00135369	0.00152819	0.00136715	0.00171955	0.00364115	0.00158715	0.00165211	0.0005544	0.00202309	0.000502481	0.00156432	0.00192837
63.8543	0.00165017	0.0108167	0.00718965	0.00864694	0.00816765	0.0134858	0.014692	0.0175242	0.00135513	0.00153457	0.00136449	0.00171488	0.00354065	0.00159231	0.00164288	0.000555556	0.00203024	0.000498588	0.00156123	0.00192992
63.9113	0.00165166	0.0110753	0.00694261	0.00839322	0.00839611	0.0137453	0.0144307	0.0175347	0.00135619	0.00154083	0.00136235	0.00171074	0.00344403	0.00159773	0.00163389	0.000556836	0.00203673	0.000494862	0.00155907	0.00193142
63.9684	0.001653	0.0113364	0.00669767	0.00814199	0.00862851	0.014004	0.0141655	0.017538	0.00135688	0.00154693	0.00136076	0.00170713	0.00335123	0.00160335	0.00162512	0.000558215	0.00204257	0.000491311	0.0015578	0.00193284
64.0254	0.0016542	0.0116	0.00645507	0.00789354	0.00886475	0.0142617	0.0138967	0.0175341	0.00135721	0.00155282	0.00135973	0.00170405	0.00326217	0.00160914	0.00161655	0.000559669	0.00204778	0.000487941	0.00155735	0.00193417
64.0824	0.00165526	0.0118659	0.00621503	0.00764812	0.00910472	0.014518	0.0136247	0.0175229	0.00135722	0.00155845	0.00135928	0.00170149	0.00317675	0.00161503	0.00160814	0.000561171	0.00205239	0.000484754	0.00155766	0.00193537
64.1395	0.00165618	0.0121337	0.00597777	0.00740601	0.00934833	0.0147727	0.01335	0.0175045	0.00135694	0.00156377	0.00135943	0.00169945	0.00309491	0.00162098	0.00159988	0.000562694	0.00205643	0.000481754	0.00155866	0.00193645
64.1965	0.00165697	0.0124034	0.00574349	0.00716744	0.00959544	0.0150253	0.0130727	0.0174789	0.00135639	0.00156872	0.00136019	0.00169792	0.00301656	0.00162694	0.00159175	0.000564209	0.00205994	0.000478943	0.00156029	0.00193739
64.2535	0.00165764	0.0126747	0.00551239	0.00693267	0.0098459	0.0152756	0.0127935	0.017446	0.00135563	0.00157327	0.00136156	0.0016969	0.00294159	0.00163287	0.00158372	0.000565689	0.00206297	0.000476325	0.00156251	0.00193819
64.3105	0.00165821	0.0129474	0.00528465	0.00670191	0.0100995	0.0155232	0.0125125	0.017406	0.00135469	0.00157734	0.00136355	0.00169639	0.00286992	0.00163871	0.00157578	0.000567105	0.00206556	0.000473903	0.00156524	0.00193887
64.3676	0.00165869	0.0132211	0.00506045	0.0064754	0.0103562	0.0157678	0.0122302	0.0173588	0.0013536	0.00158091	0.00136615	0.00169637	0.00280147	0.00164443	0.00156791	0.00056843	0.00206777	0.000471683	0.00156843	0.00193942
64.4246	0.00165911	0.0134955	0.00483996	0.00625333	0.0106157	0.016009	0.0119469	0.0173045	0.00135242	0.00158393	0.00136936	0.00169685	0.00273613	0.00164999	0.0015601	0.00056964	0.00206965	0.000469668	0.00157203	0.00193984
64.4816	0.00165947	0.0137705	0.00462334	0.00603591	0.0108778	0.0162464	0.011663	0.0172432	0.00135117	0.00158636	0.00137316	0.00169781	0.00267383	0.00165537	0.00155232	0.000570712	0.00207126	0.000467864	0.00157599	0.00194014
64.5387	0.00165979	0.0140455	0.00441073	0.00582331	0.0111422	0.0164798	0.0113788	0.0171748	0.0013499	0.00158817	0.00137754	0.00169925	0.00261446	0.00166053	0.00154456	0.000571626	0.00207266	0.000466276	0.00158027	0.00194033
64.5957	0.0016601	0.0143204	0.00420228	0.0056157	0.0114089	0.0167087	0.0110947	0.0170995	0.00134865	0.00158935	0.00138245	0.00170116	0.00255793	0.00166545	0.00153682	0.000572363	0.00207391	0.000464909	0.00158482	0.0019404
64.6527	0.00166039	0.0145947	0.0039981	0.00541322	0.0116774	0.0169328	0.0108109	0.0170173	0.00134744	0.00158989	0.00138787	0.00170354	0.00250416	0.00167011	0.00152908	0.00057291	0.00207505	0.000463767	0.00158959	0.00194036
64.7097	0.00166069	0.014868	0.00379831	0.00521601	0.0119475	0.0171518	0.010528	0.0169283	0.00134631	0.00158977	0.00139374	0.00170638	0.00245304	0.0016745	0.00152133	0.000573255	0.00207617	0.000462854	0.00159456	0.00194022
64.7668	0.00166099	0.0151401	0.00360302	0.00502418	0.012219	0.0173652	0.0102461	0.0168326	0.00134529	0.00158902	0.00140002	0.00170966	0.00240449	0.00167861	0.00151357	0.000573392	0.0020773	0.000462175	0.00159967	0.00193997
64.8238	0.0016613	0.0154104	0.00341232	0.00483781	0.0124916	0.0175728	0.00996558	0.0167303	0.0013444	0.00158764	0.00140665	0.00171337	0.00235841	0.00168241	0.00150581	0.000573316	0.0020785	0.000461733	0.00160489	0.00193964
64.8808	0.00166163	0.0156786	0.0032263	0.004657	0.0127649	0.0177741	0.00968678	0.0166214	0.00134366	0.00158567	0.00141358	0.0017175	0.00231473	0.00168591	0.00149805	0.000573026	0.00207982	0.000461531	0.00161019	0.00193922
64.9379	0.00166196	0.0159444	0.00304502	0.00448179	0.0130386	0.0179689	0.00940998	0.0165061	0.0013431	0.00158311	0.00142075	0.00172203	0.00227336	0.00168909	0.00149029	0.000572524	0.0020813	0.000461573	0.00161551	0.00193873
64.9949	0.00166229	0.0162072	0.00286855	0.00431224	0.0133125	0.0181568	0.00913548	0.0163844	0.00134271	0.00158002	0.00142808	0.00172695	0.00223422	0.00169194	0.00148257	0.000571813	0.00208299	0.000461863	0.00162083	0.00193818
65.0519	0.00166262	0.0164667	0.00269693	0.00414836	0.013586	0.0183374	0.00886356	0.0162566	0.0013425	0.00157642	0.00143553	0.00173224	0.00219724	0.00169445	0.00147491	0.000570905	0.00208493	0.000462403	0.00162609	0.00193758
65.1089	0.00166293	0.0167225	0.00253021	0.00399016	0.013859	0.0185104	0.0085945	0.0161227	0.00134249	0.00157236	0.00144304	0.00173788	0.00216234	0.00169663	0.00146734	0.00056981	0.00208716	0.000463199	0.00163126	0.00193696
65.166	0.00166323	0.0169741	0.0023684	0.00383764	0.0141309	0.0186756	0.00832858	0.0159828	0.00134267	0.0015679	0.00145055	0.00174385	0.00212945	0.00169847	0.0014599	0.000568545	0.00208969	0.000464255	0.00163629	0.00193632
65.223	0.00166351	0.0172211	0.00221153	0.00369078	0.0144016	0.0188325	0.00806604	0.0158371	0.00134303	0.00156308	0.00145801	0.00175011	0.00209849	0.00169998	0.00145263	0.000567128	0.00209256	0.000465576	0.00164117	0.00193568
65.28	0.00166376	0.0174631	0.0020596	0.00354955	0.0146704	0.018981	0.00780715	0.0156858	0.00134357	0.00155797	0.00146536	0.00175664	0.00206939	0.00170118	0.00144556	0.000565577	0.00209578	0.000467167	0.00164585	0.00193508
65.337	0.00166398	0.0176997	0.0019126	0.00341389	0.0149372	0.0191207	0.00755214	0.0155289	0.00134427	0.00155263	0.00147257	0.00176338	0.00204207	0.00170206	0.00143875	0.000563911	0.00209934	0.000469032	0.0016503	0.00193451
65.3941	0.00166416	0.0179305	0.00177052	0.00328376	0.0152014	0.0192514	0.00730123	0.0153667	0.00134513	0.00154712	0.00147959	0.00177029	0.00201648	0.00170265	0.00143224	0.00056215	0.00210323	0.000471175	0.00165451	0.00193401
65.4511	0.0016643	0.018155	0.00163334	0.00315909	0.0154627	0.0193729	0.00705465	0.0151993	0.00134614	0.00154151	0.00148639	0.00177732	0.00199255	0.00170297	0.00142606	0.000560313	0.00210745	0.000473599	0.00165845	0.00193359
65.5081	0.00166437	0.018373	0.00150102	0.00303981	0.0157207	0.0194849	0.0068126	0.0150268	0.00134731	0.00153587	0.00149294	0.00178442	0.0019702	0.00170304	0.00142028	0.00055842	0.00211197	0.000476307	0.0016621	0.00193326
65.5652	0.00166437	0.0185841	0.00137352	0.00292583	0.0159749	0.0195872	0.00657528	0.0148495	0.00134862	0.00153028	0.00149924	0.00179155	0.00194937	0.00170289	0.00141493	0.00055649	0.00211675	0.000479303	0.00166546	0.00193304
65.6222	0.00166428	0.0187878	0.00125079	0.00281706	0.016225	0.0196795	0.00634287	0.0146675	0.00135007	0.00152479	0.00150528	0.00179868	0.00193	0.00170254	0.00141005	0.000554539	0.00212175	0.000482592	0.00166852	0.00193292
65.6792	0.0016641	0.018984	0.00113278	0.0027134	0.0164706	0.0197618	0.00611554	0.014481	0.00135168	0.00151947	0.00151105	0.00180576	0.00191201	0.00170203	0.0014057	0.000552585	0.00212694	0.000486177	0.00167128	0.00193293
65.7362	0.00166382	0.0191721	0.00101942	0.00261476	0.0167112	0.0198339	0.00589347	0.0142902	0.00135343	0.0015144	0.00151658	0.00181277	0.00189534	0.00170138	0.00140189	0.000550645	0.00213226	0.000490067	0.00167372	0.00193306
65.7933	0.00166343	0.019352	0.00091064	0.002521	0.0169465	0.0198955	0.0056768	0.0140953	0.00135531	0.00150962	0.00152189	0.00181968	0.00187993	0.00170063	0.00139867	0.000548734	0.00213765	0.000494271	0.00167585	0.00193331
65.8503	0.00166293	0.0195233	0.000806367	0.00243201	0.0171761	0.0199466	0.00546567	0.0138965	0.00135732	0.00150519	0.00152701	0.00182646	0.0018657	0.00169978	0.00139606	0.000546867	0.00214305	0.0004988	0.00167766	0.00193369
65.9073	0.00166232	0.0196858	0.000706519	0.00234765	0.0173995	0.0199872	0.0052602	0.013694	0.00135944	0.00150117	0.00153196	0.00183311	0.0018526	0.00169888	0.00139409	0.000545053	0.00214839	0.000503669	0.00167916	0.00193418
65.9644	0.00166161	0.0198392	0.000611011	0.0022678	0.0176164	0.0200169	0.0050605	0.013488	0.00136166	0.0014976	0.00153681	0.00183961	0.00184055	0.00169795	0.00139277	0.000543297	0.00215361	0.000508895	0.00168034	0.00193478
66.0214	0.0016608	0.0199832	0.000519753	0.0021923	0.0178265	0.020036	0.00486668	0.0132788	0.00136396	0.0014945	0.00154159	0.00184593	0.0018295	0.00169701	0.0013921	0.000541603	0.00215862	0.000514496	0.0016812	0.00193548
66.0784	0.00165991	0.0201176	0.000432656	0.00212103	0.0180293	0.0200442	0.00467882	0.0130665	0.00136631	0.00149193	0.00154633	0.00185208	0.00181939	0.00169608	0.00139209	0.000539969	0.00216335	0.000520491	0.00168174	0.00193625
66.1354	0.00165894	0.0202422	0.000349623	0.00205382	0.0182245	0.0200415	0.00449697	0.0128514	0.0013687	0.00148988	0.0015511	0.00185803	0.00181015	0.00169519	0.00139273	0.000538394	0.00216772	0.000526901	0.00168198	0.00193708
66.1925	0.00165792	0.0203569	0.00027056	0.00199053	0.0184118	0.020028	0.00432121	0.0126338	0.00137109	0.00148838	0.00155593	0.00186377	0.00180173	0.00169433	0.00139401	0.000536876	0.00217166	0.000533751	0.00168192	0.00193795
66.2495	0.00165684	0.0204614	0.000195367	0.00193101	0.0185909	0.0200036	0.00415157	0.0124137	0.00137347	0.00148742	0.00156086	0.00186929	0.00179406	0.00169353	0.0013959	0.000535409	0.0021751	0.000541066	0.00168157	0.00193884
66.3065	0.00165573	0.0205556	0.000123946	0.00187511	0.0187614	0.0199684	0.00398806	0.0121916	0.0013758	0.00148699	0.00156593	0.00187456	0.00178708	0.00169278	0.00139839	0.000533987	0.00217798	0.000548875	0.00168096	0.00193971
66.3636	0.00165459	0.0206393	5.61918e-05	0.00182267	0.0189231	0.0199225	0.0038307	0.0119676	0.00137807	0.00148708	0.00157118	0.00187958	0.00178073	0.00169208	0.00140144	0.000532602	0.00218024	0.000557207	0.00168008	0.00194055
66.4206	0.00165344	0.0207124	-7.99774e-06	0.00177353	0.0190757	0.0198659	0.00367946	0.011742	0.00138024	0.00148767	0.00157663	0.00188433	0.00177495	0.00169141	0.00140503	0.000531245	0.00218183	0.00056609	0.00167897	0.00194131
66.4776	0.00165228	0.0207748	-6.87272e-05	0.00172755	0.0192189	0.0197986	0.00353431	0.011515	0.0013823	0.00148875	0.00158229	0.0018888	0.00176967	0.00169077	0.00140912	0.000529907	0.00218272	0.000575556	0.00167763	0.00194197
66.5346	0.00165114	0.0208264	-0.000126101	0.00168456	0.0193525	0.0197209	0.0033952	0.011287	0.00138422	0.00149028	0.00158818	0.00189296	0.00176484	0.00169012	0.00141368	0.000528576	0.00218287	0.000585637	0.00167609	0.0019425
66.5917	0.00165002	0.020867	-0.000180225	0.00164442	0.0194762	0.0196328	0.00326207	0.0110581	0.00138598	0.00149225	0.0015943	0.00189681	0.00176041	0.00168946	0.00141866	0.000527242	0.00218228	0.000596363	0.00167437	0.00194288
66.6487	0.00164895	0.0208967	-0.000231203	0.00160699	0.01959	0.0195344	0.00313483	0.0108286	0.00138756	0.00149461	0.00160064	0.00190034	0.00175633	0.00168875	0.00142402	0.000525893	0.00218092	0.000607766	0.00167249	0.00194307
66.7057	0.00164796	0.0209153	-0.00027914	0.00157211	0.0196934	0.0194259	0.00301339	0.0105988	0.00138897	0.00149733	0.00160721	0.00190354	0.00175256	0.00168797	0.0014297	0.000524519	0.00217879	0.000619872	0.00167046	0.00194306
66.7627	0.00164707	0.0209228	-0.00032414	0.00153966	0.0197865	0.0193074	0.00289765	0.010369	0.0013902	0.00150037	0.00161397	0.00190642	0.00174907	0.00168709	0.00143566	0.00052311	0.0021759	0.000632705	0.00166829	0.00194283
66.8198	0.00164631	0.0209192	-0.000366308	0.0015095	0.019869	0.0191792	0.00278748	0.0101395	0.00139126	0.00150367	0.00162092	0.00190898	0.00174583	0.00168608	0.00144183	0.000521658	0.00217226	0.000646284	0.001666	0.00194238
66.8768	0.00164571	0.0209045	-0.000405747	0.00148151	0.0199408	0.0190412	0.00268276	0.00991046	0.00139214	0.00150718	0.00162802	0.00191121	0.00174283	0.00168492	0.00144817	0.000520154	0.00216789	0.000660625	0.00166359	0.00194168
66.9338	0.00164532	0.0208787	-0.000442562	0.00145557	0.0200018	0.0188939	0.00258334	0.00968219	0.00139287	0.00151085	0.00163526	0.00191314	0.00174004	0.00168358	0.00145459	0.000518589	0.00216284	0.000675739	0.00166105	0.00194075
66.9909	0.00164516	0.0208418	-0.000476856	0.00143154	0.0200518	0.0187373	0.00248908	0.00945494	0.00139347	0.00151462	0.0016426	0.00191476	0.00173748	0.00168205	0.00146105	0.000516957	0.00215714	0.000691635	0.00165837	0.00193959
67.0479	0.00164528	0.0207938	-0.000508733	0.00140934	0.0200909	0.0185716	0.00239982	0.00922894	0.00139396	0.00151844	0.00165001	0.00191608	0.00173511	0.0016803	0.00146748	0.000515252	0.00215085	0.00070832	0.00165554	0.00193822
67.1049	0.00164569	0.0207349	-0.000538293	0.00138883	0.0201188	0.0183972	0.00231539	0.00900443	0.00139435	0.00152225	0.00165747	0.00191712	0.00173295	0.00167833	0.00147381	0.00051347	0.00214405	0.000725794	0.00165255	0.00193667
67.1619	0.00164645	0.0206651	-0.000565637	0.00136992	0.0201355	0.0182142	0.0022356	0.00878166	0.00139469	0.00152601	0.00166495	0.00191787	0.00173099	0.00167611	0.00147999	0.000511606	0.0021368	0.000744056	0.00164937	0.00193497
67.219	0.00164755	0.0205845	-0.000590866	0.0013525	0.0201411	0.0180228	0.0021603	0.00856084	0.00139499	0.00152968	0.00167241	0.00191835	0.00172924	0.00167365	0.00148596	0.000509656	0.0021292	0.000763098	0.00164599	0.00193314
67.276	0.00164902	0.0204932	-0.000614075	0.00133648	0.0201355	0.0178234	0.00208927	0.00834219	0.00139528	0.00153322	0.00167984	0.00191857	0.0017277	0.00167092	0.00149168	0.000507615	0.00212133	0.000782912	0.00164239	0.00193123
67.333	0.00165087	0.0203914	-0.000635363	0.00132177	0.0201187	0.0176162	0.00202235	0.00812591	0.00139559	0.0015366	0.0016872	0.00191853	0.00172638	0.00166792	0.00149711	0.000505479	0.00211329	0.000803483	0.00163854	0.00192926
67.3901	0.00165312	0.0202791	-0.000654825	0.00130829	0.0200907	0.0174014	0.00195933	0.00791219	0.00139593	0.00153977	0.00169446	0.00191824	0.00172531	0.00166465	0.00150221	0.000503242	0.00210517	0.00082479	0.00163444	0.00192727
67.4471	0.00165578	0.0201565	-0.000672554	0.00129596	0.0200515	0.0171794	0.00190004	0.00770121	0.00139633	0.00154273	0.00170159	0.0019177	0.00172451	0.00166111	0.00150695	0.000500903	0.00209709	0.00084681	0.00163004	0.0019253
67.5041	0.00165885	0.0200239	-0.000688643	0.00128472	0.0200013	0.0169505	0.00184429	0.00749313	0.00139681	0.00154544	0.00170855	0.00191693	0.00172399	0.0016573	0.00151132	0.000498459	0.00208914	0.000869518	0.00162533	0.00192335
67.5611	0.00166235	0.0198812	-0.000703183	0.00127451	0.01994	0.0167149	0.0017919	0.0072881	0.00139736	0.00154787	0.00171531	0.00191592	0.00172379	0.00165322	0.0015153	0.00049591	0.00208142	0.00089288	0.0016203	0.00192147
67.6182	0.00166629	0.0197288	-0.000716259	0.00126529	0.0198679	0.0164729	0.00174267	0.00708628	0.001398	0.00155003	0.00172183	0.00191467	0.00172393	0.00164889	0.00151886	0.000493258	0.00207404	0.000916865	0.00161493	0.00191968
67.6752	0.00167067	0.0195669	-0.000727955	0.00125701	0.0197849	0.016225	0.00169643	0.00688778	0.00139873	0.00155189	0.00172807	0.00191317	0.00172443	0.00164431	0.001522	0.000490505	0.0020671	0.000941432	0.00160919	0.00191798
67.7322	0.0016755	0.0193956	-0.000738351	0.00124963	0.0196913	0.0159713	0.001653	0.00669276	0.00139955	0.00155345	0.00173398	0.00191139	0.0017253	0.00163952	0.0015247	0.000487653	0.00206069	0.000966543	0.00160308	0.0019164
67.7893	0.00168077	0.0192151	-0.000747519	0.00124311	0.0195871	0.0157122	0.00161221	0.00650132	0.00140046	0.00155474	0.00173952	0.00190934	0.00172655	0.00163452	0.00152694	0.000484701	0.00205492	0.000992153	0.00159659	0.00191494
67.8463	0.00168648	0.0190258	-0.00075553	0.00123742	0.0194726	0.0154481	0.00157391	0.00631358	0.00140146	0.00155576	0.00174463	0.00190697	0.00172818	0.00162935	0.00152872	0.000481653	0.00204987	0.00101822	0.00158971	0.00191362
67.9033	0.00169263	0.0188278	-0.000762448	0.00123252	0.0193478	0.0151794	0.00153792	0.00612963	0.00140252	0.00155654	0.00174927	0.00190426	0.00173018	0.00162404	0.00153003	0.000478509	0.00204562	0.00104469	0.00158243	0.00191245
67.9603	0.00169919	0.0186214	-0.000768335	0.00122838	0.0192129	0.0149062	0.0015041	0.00594957	0.00140365	0.00155714	0.00175339	0.0019012	0.00173255	0.00161861	0.00153088	0.00047527	0.00204225	0.00107151	0.00157476	0.00191145
68.0174	0.00170616	0.0184069	-0.000773247	0.00122496	0.0190681	0.0146291	0.00147233	0.00577346	0.00140483	0.0015576	0.00175694	0.00189774	0.00173529	0.00161312	0.00153126	0.000471937	0.00203983	0.00109865	0.00156672	0.00191064
68.0744	0.00171352	0.0181846	-0.000777238	0.00122222	0.0189137	0.0143483	0.00144246	0.00560137	0.00140604	0.00155798	0.0017599	0.00189389	0.00173839	0.00160759	0.0015312	0.000468513	0.00203841	0.00112605	0.00155832	0.00191002
68.1314	0.00172124	0.0179547	-0.00078036	0.00122013	0.0187499	0.0140643	0.00141438	0.00543334	0.00140728	0.00155835	0.00176222	0.0018896	0.00174184	0.00160206	0.00153069	0.000464999	0.00203804	0.00115367	0.0015496	0.00190961
68.1885	0.00172931	0.0177175	-0.000782659	0.00121866	0.0185767	0.0137774	0.00138798	0.0052694	0.00140851	0.00155877	0.00176387	0.00188486	0.00174564	0.00159656	0.00152977	0.0004614	0.00203877	0.00118146	0.00154058	0.00190944
68.2455	0.0017377	0.0174735	-0.000784179	0.00121778	0.0183946	0.0134879	0.00136316	0.0051096	0.00140974	0.00155931	0.00176483	0.00187967	0.00174978	0.00159114	0.00152847	0.000457721	0.00204061	0.00120937	0.00153131	0.00190951
68.3025	0.0017464	0.0172228	-0.000784962	0.00121745	0.0182037	0.0131963	0.00133983	0.00495394	0.00141095	0.00156005	0.00176508	0.00187402	0.00175424	0.00158583	0.00152681	0.000453969	0.00204361	0.00123738	0.00152184	0.00190984
68.3595	0.0017554	0.0169659	-0.000785047	0.00121765	0.0180044	0.0129029	0.00131791	0.00480243	0.00141212	0.00156105	0.00176461	0.00186791	0.00175902	0.00158067	0.00152483	0.000450151	0.00204779	0.00126544	0.0015122	0.00191045
68.4166	0.00176466	0.0167031	-0.000784472	0.00121835	0.0177968	0.0126081	0.00129733	0.00465508	0.00141325	0.00156238	0.00176342	0.00186137	0.0017641	0.00157569	0.00152259	0.000446277	0.00205316	0.00129352	0.00150248	0.00191134
68.4736	0.00177417	0.0164347	-0.000783271	0.00121955	0.0175814	0.0123122	0.00127802	0.00451186	0.00141432	0.00156411	0.00176153	0.00185442	0.00176949	0.00157093	0.00152012	0.000442354	0.00205972	0.00132158	0.00149271	0.00191252
68.5306	0.00178391	0.0161611	-0.000781478	0.00122122	0.0173583	0.0120156	0.00125994	0.00437276	0.00141534	0.00156631	0.00175896	0.00184707	0.00177516	0.00156643	0.00151748	0.000438393	0.00206748	0.0013496	0.00148298	0.00191399
68.5876	0.00179386	0.0158826	-0.000779125	0.00122333	0.0171278	0.0117188	0.00124304	0.00423775	0.00141631	0.00156904	0.00175574	0.00183936	0.00178111	0.00156222	0.00151469	0.000434406	0.00207642	0.00137754	0.00147335	0.00191577
68.6447	0.00180399	0.0155997	-0.000776243	0.00122588	0.0168904	0.011422	0.00122729	0.00410678	0.00141722	0.00157235	0.00175191	0.00183132	0.00178733	0.00155834	0.00151182	0.000430404	0.00208651	0.00140536	0.00146389	0.00191785
68.7017	0.00181426	0.0153127	-0.000772863	0.00122884	0.0166464	0.0111256	0.00121264	0.0039798	0.00141807	0.0015763	0.00174752	0.00182298	0.0017938	0.0015548	0.00150889	0.000426401	0.00209772	0.00143305	0.00145468	0.00192022
68.7587	0.00182465	0.015022	-0.000769014	0.00123221	0.0163959	0.01083	0.00119905	0.00385677	0.00141887	0.00158093	0.00174263	0.00181436	0.00180053	0.00155164	0.00150595	0.00042241	0.00210998	0.00146057	0.00144578	0.00192286
68.8158	0.00183512	0.014728	-0.000764726	0.00123595	0.0161395	0.0105355	0.0011865	0.00373763	0.00141961	0.00158628	0.00173729	0.00180552	0.00180751	0.00154889	0.00150302	0.000418447	0.00212324	0.00148788	0.00143725	0.00192575
68.8728	0.00184564	0.014431	-0.000760027	0.00124006	0.0158774	0.0102425	0.00117497	0.00362231	0.00142031	0.00159237	0.00173159	0.00179648	0.00181473	0.00154657	0.00150016	0.000414529	0.00213742	0.00151497	0.00142916	0.00192887
68.9298	0.00185616	0.0141316	-0.000754946	0.00124451	0.0156101	0.00995134	0.00116442	0.00351076	0.00142096	0.00159923	0.00172561	0.00178729	0.00182218	0.0015447	0.00149738	0.000410675	0.00215243	0.00154179	0.00142157	0.00193217
68.9868	0.00186665	0.0138301	-0.000749511	0.00124927	0.0153378	0.00966237	0.00115485	0.00340292	0.00142156	0.00160686	0.00171943	0.00177799	0.00182986	0.0015433	0.00149472	0.000406907	0.00216818	0.00156834	0.00141451	0.00193564
69.0439	0.00187706	0.0135269	-0.00074375	0.00125433	0.015061	0.00937589	0.00114623	0.00329875	0.00142212	0.00161525	0.00171314	0.00176863	0.00183776	0.00154238	0.0014922	0.000403249	0.00218458	0.00159459	0.00140804	0.00193921
69.1009	0.00188737	0.0132223	-0.000737691	0.00125964	0.01478	0.00909223	0.00113854	0.00319818	0.00142263	0.00162439	0.00170684	0.00175927	0.00184587	0.00154196	0.00148985	0.000399726	0.00220151	0.0016205	0.0014022	0.00194286
69.1579	0.00189752	0.0129169	-0.000731361	0.00126519	0.0144953	0.00881171	0.00113176	0.00310118	0.0014231	0.00163427	0.00170061	0.00174994	0.00185418	0.00154204	0.00148769	0.00039636	0.00221887	0.00164607	0.00139701	0.00194653
69.215	0.0019075	0.0126109	-0.000724789	0.00127094	0.0142072	0.00853461	0.00112587	0.0030077	0.00142351	0.00164484	0.00169453	0.00174069	0.00186268	0.00154263	0.00148573	0.000393175	0.00223657	0.00167127	0.00139249	0.00195018
69.272	0.00191725	0.0123048	-0.000718002	0.00127686	0.0139161	0.00826123	0.00112084	0.00291769	0.00142388	0.00165608	0.00168869	0.00173158	0.00187138	0.0015437	0.001484	0.000390189	0.00225449	0.00169608	0.00138867	0.00195377
69.329	0.00192675	0.0119989	-0.000711027	0.0012829	0.0136225	0.00799183	0.00111665	0.00283109	0.00142418	0.00166793	0.00168316	0.00172266	0.00188026	0.00154527	0.0014825	0.00038742	0.00227252	0.00172049	0.00138556	0.00195726
69.386	0.00193597	0.0116936	-0.000703893	0.00128905	0.0133267	0.00772669	0.00111326	0.00274785	0.00142442	0.00168036	0.00167801	0.00171398	0.00188931	0.00154729	0.00148127	0.000384881	0.00229057	0.00174446	0.00138316	0.0019606
69.4431	0.00194488	0.0113893	-0.000696627	0.00129526	0.0130292	0.00746603	0.00111063	0.00266794	0.0014246	0.00169329	0.00167331	0.00170559	0.00189855	0.00154976	0.0014803	0.000382583	0.00230854	0.00176799	0.00138148	0.00196376
69.5001	0.00195345	0.0110862	-0.000689257	0.00130149	0.0127304	0.00721009	0.00110873	0.00259128	0.00142469	0.00170668	0.00166911	0.00169755	0.00190795	0.00155263	0.00147963	0.000380535	0.00232634	0.00179104	0.00138051	0.00196671
69.5571	0.00196164	0.0107848	-0.000681811	0.00130772	0.0124307	0.00695909	0.00110751	0.00251783	0.00142469	0.00172046	0.00166547	0.00168993	0.0019175	0.00155587	0.00147926	0.000378741	0.00234388	0.00181361	0.00138026	0.00196942
69.6142	0.00196944	0.0104853	-0.000674317	0.00131391	0.0121305	0.00671322	0.00110693	0.00244753	0.00142461	0.00173456	0.00166241	0.00168278	0.0019272	0.00155942	0.00147921	0.000377202	0.0023611	0.00183566	0.00138071	0.00197188
69.6712	0.00197681	0.010188	-0.000666802	0.00132002	0.0118303	0.00647266	0.00110694	0.00238034	0.00142442	0.00174891	0.00165997	0.00167618	0.00193704	0.00156323	0.00147949	0.000375918	0.00237793	0.00185718	0.00138186	0.00197407
69.7282	0.00198373	0.00989328	-0.000659292	0.00132602	0.0115303	0.00623759	0.0011075	0.00231619	0.00142415	0.00176345	0.00165816	0.00167018	0.00194701	0.00156724	0.0014801	0.000374883	0.00239433	0.00187816	0.00138368	0.00197598
69.7852	0.00199019	0.00960134	-0.000651812	0.00133188	0.0112311	0.00600815	0.00110855	0.00225502	0.00142379	0.00177812	0.00165701	0.00166483	0.00195709	0.00157138	0.00148105	0.000374086	0.00241025	0.00189857	0.00138616	0.00197759
69.8423	0.00199617	0.00931248	-0.000644382	0.00133758	0.010933	0.00578447	0.00111005	0.00219675	0.00142335	0.00179283	0.0016565	0.00166019	0.00196728	0.0015756	0.00148233	0.000373514	0.00242567	0.00191839	0.00138928	0.00197891
69.8993	0.00200168	0.00902697	-0.000637024	0.00134309	0.0106363	0.00556666	0.00111195	0.00214132	0.00142286	0.00180751	0.00165663	0.0016563	0.00197756	0.00157983	0.00148395	0.000373149	0.00244058	0.00193761	0.00139301	0.00197992
69.9563	0.0020067	0.00874508	-0.000629753	0.00134839	0.0103415	0.00535483	0.00111417	0.00208864	0.00142233	0.00182208	0.00165739	0.00165321	0.00198794	0.00158403	0.00148589	0.000372968	0.00245495	0.00195621	0.00139734	0.00198063
70.0134	0.00201125	0.00846706	-0.000622585	0.00135346	0.0100489	0.00514906	0.00111668	0.00203862	0.0014218	0.00183647	0.00165876	0.00165096	0.00199841	0.00158814	0.00148813	0.000372946	0.00246879	0.00197417	0.00140223	0.00198104
70.0704	0.00201534	0.00819316	-0.000615533	0.00135829	0.00975889	0.00494939	0.00111941	0.00199117	0.00142129	0.0018506	0.00166072	0.00164958	0.00200895	0.00159211	0.00149066	0.000373056	0.0024821	0.00199148	0.00140767	0.00198117
70.1274	0.00201897	0.0079236	-0.000608607	0.00136285	0.00947175	0.00475586	0.0011223	0.00194619	0.00142083	0.00186437	0.00166325	0.00164909	0.00201957	0.0015959	0.00149346	0.000373265	0.00249489	0.0020081	0.00141363	0.00198102
70.1844	0.00202216	0.00765859	-0.000601811	0.00136713	0.00918782	0.00456851	0.0011253	0.00190361	0.00142045	0.00187771	0.00166631	0.0016495	0.00203025	0.00159949	0.00149651	0.000373544	0.00250718	0.00202402	0.00142007	0.00198061
70.2415	0.00202494	0.00739835	-0.000595149	0.00137112	0.00890743	0.00438733	0.00112834	0.00186332	0.00142018	0.00189054	0.00166989	0.00165081	0.00204097	0.00160284	0.00149978	0.00037386	0.00251899	0.00203922	0.00142697	0.00197994
70.2985	0.00202733	0.00714307	-0.00058862	0.00137479	0.00863087	0.00421231	0.00113138	0.00182524	0.00142005	0.00190279	0.00167395	0.00165301	0.0020517	0.00160593	0.00150326	0.000374183	0.00253035	0.00205368	0.0014343	0.00197905
70.3555	0.00202935	0.00689293	-0.000582222	0.00137815	0.00835844	0.00404343	0.00113436	0.00178929	0.00142009	0.00191439	0.00167847	0.00165607	0.0020624	0.00160875	0.00150692	0.000374479	0.00254128	0.00206738	0.00144204	0.00197795
70.4126	0.00203102	0.00664808	-0.00057595	0.00138117	0.00809039	0.00388064	0.00113725	0.00175536	0.00142031	0.00192529	0.00168342	0.00165997	0.00207304	0.0016113	0.00151075	0.000374718	0.00255182	0.00208031	0.00145016	0.00197667
70.4696	0.00203236	0.00640869	-0.000569799	0.00138385	0.00782699	0.0037239	0.00113998	0.00172339	0.00142076	0.00193544	0.0016888	0.00166465	0.00208357	0.00161356	0.00151472	0.000374867	0.00256199	0.00209245	0.00145865	0.00197523
70.5266	0.00203341	0.0061749	-0.000563761	0.00138618	0.00756848	0.00357314	0.00114253	0.00169326	0.00142145	0.00194479	0.00169457	0.00167009	0.00209396	0.00161554	0.00151882	0.000374895	0.00257182	0.00210379	0.00146747	0.00197366
70.5836	0.00203419	0.00594685	-0.000557831	0.00138817	0.00731509	0.00342828	0.00114485	0.00166491	0.0014224	0.00195333	0.0017007	0.00167624	0.00210416	0.00161726	0.00152305	0.000374775	0.00258134	0.0021143	0.0014766	0.00197198
70.6407	0.00203473	0.00572465	-0.000552001	0.00138983	0.00706702	0.00328925	0.00114691	0.00163824	0.00142363	0.00196103	0.00170718	0.00168304	0.00211415	0.00161872	0.0015274	0.000374478	0.00259056	0.00212398	0.00148603	0.0019702
70.6977	0.00203505	0.00550841	-0.000546268	0.00139117	0.00682446	0.00315597	0.00114868	0.00161316	0.00142515	0.00196788	0.00171397	0.00169045	0.00212388	0.00161994	0.00153188	0.000373983	0.0025995	0.00213279	0.00149573	0.00196834
70.7547	0.00203519	0.00529821	-0.000540629	0.00139221	0.00658758	0.00302833	0.00115013	0.00158959	0.00142696	0.00197385	0.00172105	0.0016984	0.00213335	0.00162093	0.00153648	0.000373269	0.00260819	0.00214072	0.00150569	0.00196643
70.8117	0.00203518	0.00509413	-0.000535082	0.00139296	0.00635653	0.00290626	0.00115124	0.00156745	0.00142907	0.00197896	0.00172839	0.00170685	0.0021425	0.00162172	0.00154121	0.000372324	0.00261663	0.00214775	0.00151586	0.00196447
70.8688	0.00203505	0.00489625	-0.000529623	0.00139345	0.00613143	0.00278964	0.00115201	0.00154665	0.00143149	0.00198319	0.00173594	0.00171573	0.00215133	0.00162233	0.00154606	0.000371139	0.00262485	0.00215386	0.00152624	0.00196249
70.9258	0.00203482	0.00470459	-0.000524253	0.00139369	0.0059124	0.00267837	0.00115243	0.0015271	0.0014342	0.00198654	0.00174367	0.00172499	0.0021598	0.0016228	0.00155102	0.000369708	0.00263285	0.00215902	0.00153677	0.00196049
70.9828	0.00203452	0.00451921	-0.000518968	0.00139372	0.00569951	0.00257233	0.00115249	0.00150873	0.0014372	0.00198904	0.00175155	0.00173458	0.00216789	0.00162315	0.00155608	0.000368035	0.00264065	0.00216321	0.00154743	0.00195851
71.0399	0.00203418	0.0043401	-0.000513767	0.00139354	0.00549285	0.0024714	0.00115221	0.00149144	0.00144049	0.00199071	0.00175953	0.00174445	0.00217556	0.00162344	0.00156124	0.000366126	0.00264827	0.00216641	0.00155817	0.00195656
71.0969	0.0020338	0.00416728	-0.000508648	0.00139318	0.00529246	0.00237545	0.0011516	0.00147516	0.00144405	0.00199158	0.00176759	0.00175454	0.0021828	0.00162369	0.00156646	0.000363992	0.00265571	0.00216859	0.00156897	0.00195466
71.1539	0.00203341	0.00400071	-0.000503608	0.00139265	0.00509839	0.00228434	0.00115067	0.00145979	0.00144788	0.00199168	0.00177567	0.00176481	0.00218958	0.00162396	0.00157175	0.000361649	0.00266298	0.00216972	0.00157976	0.00195281
71.2109	0.00203302	0.00384038	-0.000498644	0.00139196	0.00491065	0.00219793	0.00114945	0.00144526	0.00145197	0.00199109	0.00178374	0.00177521	0.00219588	0.00162429	0.00157709	0.000359114	0.0026701	0.00216979	0.0015905	0.00195104
71.268	0.00203265	0.00368622	-0.000493756	0.00139112	0.00472926	0.00211608	0.00114795	0.00143148	0.00145632	0.00198985	0.00179178	0.00178572	0.0022017	0.00162473	0.00158246	0.000356408	0.00267706	0.00216875	0.00160116	0.00194935
71.325	0.0020323	0.00353818	-0.00048894	0.00139014	0.0045542	0.00203864	0.00114622	0.00141838	0.00146091	0.00198802	0.00179975	0.00179628	0.00220702	0.00162531	0.00158786	0.000353557	0.00268387	0.0021666	0.00161168	0.00194777
71.382	0.002032	0.00339618	-0.000484199	0.00138904	0.00438543	0.00196546	0.00114428	0.00140589	0.00146575	0.00198569	0.00180763	0.00180688	0.00221186	0.00162609	0.00159328	0.000350586	0.00269051	0.00216329	0.00162202	0.0019463
71.4391	0.00203177	0.00326014	-0.000479531	0.00138783	0.00422291	0.00189637	0.00114217	0.00139394	0.00147083	0.00198291	0.00181541	0.00181747	0.00221622	0.0016271	0.00159873	0.000347524	0.002697	0.00215882	0.00163214	0.00194496
71.4961	0.00203164	0.00312997	-0.000474937	0.00138654	0.00406657	0.00183125	0.00113992	0.00138246	0.00147614	0.00197975	0.00182308	0.00182805	0.00222012	0.00162837	0.00160421	0.0003444	0.00270331	0.00215316	0.00164201	0.00194377
71.5531	0.00203163	0.00300555	-0.000470417	0.00138518	0.00391634	0.00176992	0.00113758	0.0013714	0.0014817	0.00197627	0.00183064	0.00183858	0.0022236	0.00162995	0.00160973	0.000341242	0.00270944	0.0021463	0.00165159	0.00194271
71.6101	0.00203177	0.00288676	-0.00046597	0.00138378	0.00377212	0.00171225	0.00113516	0.0013607	0.00148749	0.0019725	0.00183808	0.00184904	0.00222669	0.00163187	0.00161531	0.000338079	0.00271536	0.00213823	0.00166086	0.00194181
71.6672	0.00203208	0.00277348	-0.000461596	0.00138236	0.0036338	0.00165808	0.0011327	0.00135033	0.00149351	0.00196851	0.00184541	0.00185942	0.00222943	0.00163416	0.00162097	0.000334936	0.00272106	0.00212895	0.00166981	0.00194105
71.7242	0.00203259	0.00266558	-0.000457296	0.00138093	0.00350129	0.00160726	0.00113026	0.00134023	0.00149979	0.00196434	0.00185263	0.00186969	0.00223186	0.00163684	0.00162672	0.000331837	0.00272651	0.00211846	0.00167842	0.00194043
71.7812	0.00203331	0.00256293	-0.000453067	0.00137952	0.00337446	0.00155965	0.00112785	0.00133036	0.00150631	0.00196002	0.00185975	0.00187983	0.00223401	0.00163994	0.00163258	0.000328803	0.00273171	0.00210678	0.00168669	0.00193992
71.8382	0.00203426	0.00246538	-0.00044891	0.00137815	0.00325318	0.0015151	0.00112553	0.00132069	0.00151309	0.0019556	0.00186677	0.00188983	0.00223594	0.00164348	0.00163858	0.000325852	0.00273661	0.00209393	0.00169462	0.00193952
71.8953	0.00203546	0.00237279	-0.000444823	0.00137684	0.00313733	0.00147347	0.00112332	0.00131116	0.00152014	0.00195111	0.00187373	0.00189967	0.00223768	0.00164747	0.00164472	0.000323	0.0027412	0.00207993	0.00170224	0.00193921
71.9523	0.00203692	0.00228502	-0.000440805	0.00137561	0.00302677	0.00143463	0.00112128	0.00130173	0.00152745	0.0019466	0.00188063	0.00190935	0.00223927	0.00165193	0.00165101	0.000320264	0.00274544	0.00206481	0.00170957	0.00193895
72.0093	0.00203863	0.00220193	-0.000436855	0.00137447	0.00292135	0.00139843	0.00111944	0.00129238	0.00153505	0.00194211	0.00188749	0.00191886	0.00224075	0.00165685	0.00165746	0.000317653	0.0027493	0.0020486	0.00171662	0.00193874
72.0664	0.0020406	0.00212336	-0.00043297	0.00137342	0.00282094	0.00136475	0.00111782	0.00128306	0.00154293	0.00193766	0.00189432	0.00192821	0.00224217	0.00166224	0.00166406	0.000315178	0.00275275	0.00203135	0.00172343	0.00193855
72.1234	0.00204283	0.00204915	-0.000429147	0.00137249	0.00272539	0.00133346	0.00111645	0.00127374	0.00155112	0.0019333	0.00190114	0.00193739	0.00224357	0.0016681	0.0016708	0.000312843	0.00275575	0.0020131	0.00173004	0.00193837
72.1804	0.00204529	0.00197913	-0.000425383	0.00137168	0.00263456	0.00130444	0.00111536	0.00126441	0.0015596	0.00192906	0.00190796	0.00194644	0.00224499	0.00167441	0.00167767	0.000310652	0.00275829	0.00199392	0.00173646	0.00193818
72.2374	0.002048	0.00191311	-0.000421674	0.001371	0.0025483	0.0012776	0.00111455	0.00125503	0.00156841	0.00192499	0.00191478	0.00195535	0.00224645	0.00168117	0.00168465	0.000308605	0.00276032	0.00197385	0.00174274	0.00193798
72.2945	0.00205093	0.00185091	-0.000418017	0.00137043	0.00246647	0.00125282	0.00111404	0.00124559	0.00157753	0.00192111	0.0019216	0.00196415	0.00224799	0.00168836	0.00169172	0.000306703	0.00276184	0.00195297	0.00174889	0.00193776
72.3515	0.00205406	0.00179235	-0.000414406	0.00137	0.00238891	0.00123001	0.00111382	0.00123608	0.00158698	0.00191746	0.00192844	0.00197284	0.00224964	0.00169596	0.00169887	0.000304942	0.00276283	0.00193133	0.00175495	0.00193755
72.4085	0.0020574	0.00173724	-0.000410838	0.00136969	0.00231547	0.00120909	0.0011139	0.0012265	0.00159676	0.00191408	0.00193527	0.00198145	0.00225143	0.00170396	0.00170606	0.000303317	0.00276328	0.00190902	0.00176095	0.00193734
72.4656	0.00206091	0.00168539	-0.000407308	0.0013695	0.00224599	0.00118998	0.00111426	0.00121685	0.00160686	0.00191099	0.00194209	0.00198999	0.00225339	0.00171231	0.00171327	0.00030182	0.00276319	0.0018861	0.0017669	0.00193716
72.5226	0.0020646	0.00163661	-0.00040381	0.00136943	0.00218031	0.0011726	0.00111491	0.00120714	0.0016173	0.00190822	0.00194887	0.00199847	0.00225554	0.001721	0.00172047	0.000300442	0.00276258	0.00186264	0.00177282	0.00193702
72.5796	0.00206844	0.00159073	-0.000400338	0.00136947	0.00211828	0.00115689	0.00111581	0.00119737	0.00162806	0.00190581	0.00195561	0.00200691	0.00225792	0.00172999	0.00172763	0.000299173	0.00276143	0.00183872	0.00177872	0.00193695
72.6366	0.00207243	0.00154755	-0.000396885	0.00136962	0.00205974	0.00114278	0.00111694	0.00118756	0.00163914	0.00190376	0.00196226	0.00201532	0.00226052	0.00173923	0.00173473	0.000298001	0.00275977	0.0018144	0.00178463	0.00193696
72.6937	0.00207654	0.00150691	-0.000393445	0.00136987	0.00200453	0.0011302	0.00111829	0.00117773	0.00165052	0.0019021	0.0019688	0.00202371	0.00226338	0.00174868	0.00174174	0.000296914	0.00275762	0.00178977	0.00179056	0.00193709
72.7507	0.00208077	0.00146863	-0.000390008	0.00137021	0.00195251	0.00111911	0.00111981	0.00116791	0.0016622	0.00190084	0.00197521	0.0020321	0.0022665	0.00175829	0.00174864	0.000295902	0.002755	0.00176488	0.00179652	0.00193735
72.8077	0.00208509	0.00143254	-0.000386568	0.00137064	0.00190352	0.00110944	0.00112148	0.00115812	0.00167417	0.00189999	0.00198144	0.00204048	0.00226989	0.00176801	0.00175541	0.000294956	0.00275195	0.0017398	0.00180253	0.00193777
72.8648	0.00208949	0.0013985	-0.000383114	0.00137115	0.00185743	0.00110112	0.00112324	0.00114841	0.00168642	0.00189956	0.00198748	0.00204886	0.00227354	0.00177779	0.00176202	0.000294066	0.00274852	0.00171459	0.00180859	0.00193836
72.9218	0.00209395	0.00136634	-0.000379638	0.00137174	0.00181411	0.00109411	0.00112507	0.00113883	0.00169891	0.00189955	0.00199328	0.00205723	0.00227746	0.00178756	0.00176845	0.000293226	0.00274477	0.00168932	0.00181473	0.00193915
72.9788	0.00209844	0.00133593	-0.00037613	0.0013724	0.0017734	0.00108832	0.00112692	0.00112942	0.00171165	0.00189997	0.00199883	0.0020656	0.00228164	0.00179729	0.0017747	0.000292429	0.00274075	0.00166403	0.00182096	0.00194014
73.0358	0.00210294	0.00130713	-0.00037258	0.00137313	0.00173518	0.0010837	0.00112875	0.00112024	0.0017246	0.00190083	0.00200408	0.00207395	0.00228608	0.00180692	0.00178073	0.000291668	0.00273652	0.00163879	0.00182727	0.00194134
73.0929	0.00210744	0.00127983	-0.000368978	0.00137393	0.00169932	0.00108017	0.00113051	0.00111134	0.00173774	0.00190211	0.00200902	0.00208226	0.00229075	0.00181642	0.00178654	0.000290936	0.00273217	0.00161364	0.00183369	0.00194276
73.1499	0.00211191	0.00125393	-0.000365313	0.00137478	0.00166569	0.00107766	0.00113216	0.00110279	0.00175104	0.00190382	0.00201363	0.00209054	0.00229566	0.00182575	0.0017921	0.000290229	0.00272777	0.00158862	0.00184021	0.0019444
73.2069	0.00211634	0.00122933	-0.000361577	0.00137568	0.00163415	0.0010761	0.00113367	0.00109463	0.00176449	0.00190594	0.00201789	0.00209876	0.00230076	0.00183487	0.00179741	0.00028954	0.00272339	0.00156377	0.00184683	0.00194627
73.264	0.00212071	0.00120595	-0.000357757	0.00137663	0.0016046	0.00107541	0.00113499	0.00108693	0.00177804	0.00190844	0.00202177	0.00210692	0.00230604	0.00184376	0.00180245	0.000288862	0.00271909	0.00153913	0.00185354	0.00194836
73.321	0.00212502	0.00118372	-0.000353844	0.00137761	0.00157691	0.00107551	0.00113608	0.00107972	0.00179167	0.00191131	0.00202529	0.00211501	0.00231147	0.00185239	0.00180723	0.000288189	0.00271496	0.00151473	0.00186035	0.00195068
73.378	0.00212925	0.00116259	-0.000349825	0.00137862	0.00155097	0.00107635	0.00113691	0.00107306	0.00180536	0.00191449	0.00202843	0.002123	0.00231703	0.00186073	0.00181173	0.000287515	0.00271105	0.0014906	0.00186722	0.00195322
73.435	0.00213339	0.0011425	-0.000345689	0.00137964	0.00152666	0.00107785	0.00113745	0.00106697	0.00181907	0.00191796	0.00203119	0.0021309	0.00232267	0.00186879	0.00181596	0.000286831	0.00270743	0.00146677	0.00187417	0.00195598
73.4921	0.00213745	0.00112341	-0.000341423	0.00138067	0.0015039	0.00107995	0.00113766	0.00106149	0.00183277	0.00192167	0.00203357	0.00213867	0.00232836	0.00187653	0.00181994	0.000286131	0.00270416	0.00144325	0.00188116	0.00195895
73.5491	0.00214143	0.0011053	-0.000337016	0.0013817	0.00148258	0.00108261	0.0011375	0.00105664	0.00184642	0.00192558	0.00203557	0.00214631	0.00233404	0.00188394	0.00182366	0.000285405	0.00270129	0.00142008	0.0018882	0.00196211
73.6061	0.00214534	0.00108814	-0.000332456	0.00138272	0.00146259	0.00108577	0.00113697	0.00105245	0.00185999	0.00192966	0.0020372	0.00215378	0.00233968	0.00189103	0.00182716	0.000284647	0.0026989	0.00139728	0.00189527	0.00196548
73.6632	0.00214917	0.00107191	-0.000327732	0.00138373	0.00144386	0.00108939	0.00113603	0.00104893	0.00187343	0.00193388	0.00203846	0.00216107	0.00234522	0.0018978	0.00183046	0.000283849	0.00269704	0.00137489	0.00190238	0.00196903
73.7202	0.00215294	0.0010566	-0.000322835	0.00138472	0.00142629	0.00109344	0.00113467	0.0010461	0.00188671	0.00193821	0.00203936	0.00216816	0.00235061	0.00190423	0.00183358	0.000283002	0.00269575	0.00135292	0.00190953	0.00197275
73.7772	0.00215667	0.00104221	-0.000317754	0.00138569	0.0014098	0.00109788	0.00113289	0.00104397	0.00189978	0.00194264	0.0020399	0.00217502	0.0023558	0.00191035	0.00183656	0.0002821	0.0026951	0.0013314	0.00191671	0.00197665
73.8342	0.00216036	0.00102871	-0.000312482	0.00138666	0.00139432	0.00110268	0.00113069	0.00104254	0.00191259	0.00194715	0.0020401	0.00218164	0.00236074	0.00191616	0.00183943	0.000281136	0.00269511	0.00131035	0.00192395	0.00198071
73.8913	0.00216404	0.00101611	-0.000307013	0.00138762	0.00137977	0.0011078	0.00112807	0.00104181	0.00192509	0.00195172	0.00203996	0.00218801	0.00236539	0.00192167	0.00184224	0.000280107	0.00269582	0.0012898	0.00193125	0.00198493
73.9483	0.0021677	0.0010044	-0.000301342	0.0013886	0.00136611	0.00111322	0.00112504	0.00104178	0.00193723	0.00195633	0.00203948	0.00219411	0.00236969	0.00192688	0.00184501	0.000279011	0.00269726	0.00126977	0.00193861	0.00198931
74.0053	0.00217138	0.000993558	-0.000295463	0.00138959	0.00135326	0.0011189	0.00112162	0.00104243	0.00194896	0.00196098	0.00203867	0.00219994	0.00237364	0.0019318	0.00184779	0.000277851	0.00269944	0.00125026	0.00194606	0.00199384
74.0623	0.00217507	0.000983576	-0.000289372	0.00139061	0.00134117	0.00112483	0.00111783	0.00104377	0.00196024	0.00196563	0.00203753	0.00220548	0.00237718	0.00193645	0.00185061	0.000276629	0.00270237	0.00123129	0.00195359	0.00199854
74.1194	0.0021788	0.000974436	-0.000283066	0.00139168	0.00132979	0.00113098	0.00111369	0.00104575	0.00197103	0.00197028	0.00203608	0.00221075	0.00238031	0.00194085	0.00185349	0.00027535	0.00270606	0.00121287	0.00196123	0.00200338
74.1764	0.00218257	0.000966116	-0.00027654	0.0013928	0.00131908	0.00113733	0.00110924	0.00104837	0.00198128	0.00197489	0.0020343	0.00221573	0.00238301	0.00194499	0.00185647	0.000274018	0.00271051	0.001195	0.00196896	0.00200838
74.2334	0.00218641	0.000958596	-0.000269792	0.00139397	0.00130897	0.00114386	0.0011045	0.0010516	0.00199097	0.00197946	0.00203221	0.00222043	0.00238527	0.0019489	0.00185957	0.000272643	0.00271572	0.00117768	0.0019768	0.00201353
74.2905	0.00219031	0.000951852	-0.000262817	0.00139521	0.00129944	0.00115054	0.00109951	0.0010554	0.00200006	0.00198397	0.00202981	0.00222485	0.00238708	0.00195261	0.0018628	0.000271232	0.0027217	0.00116091	0.00198475	0.00201883
74.3475	0.0021943	0.000945862	-0.000255613	0.00139652	0.00129042	0.00115734	0.00109429	0.00105974	0.00200852	0.0019884	0.00202712	0.00222899	0.00238845	0.00195612	0.00186617	0.000269793	0.00272843	0.00114468	0.0019928	0.00202427
74.4045	0.00219838	0.000940604	-0.000248178	0.00139789	0.00128189	0.00116423	0.00108889	0.00106459	0.00201634	0.00199275	0.00202415	0.00223286	0.00238941	0.00195945	0.0018697	0.000268335	0.00273591	0.00112898	0.00200095	0.00202984
74.4615	0.00220254	0.000936049	-0.000240514	0.00139933	0.00127381	0.0011712	0.00108333	0.00106991	0.0020235	0.00199702	0.0020209	0.00223646	0.00238998	0.00196263	0.00187339	0.000266865	0.00274413	0.00111379	0.00200918	0.00203553
74.5186	0.0022068	0.000932165	-0.000232619	0.00140084	0.00126613	0.0011782	0.00107765	0.00107565	0.00203001	0.00200121	0.00201739	0.00223981	0.00239018	0.00196568	0.00187724	0.00026539	0.00275308	0.0010991	0.0020175	0.00204133
74.5756	0.00221117	0.000928917	-0.000224495	0.00140241	0.00125883	0.00118522	0.0010719	0.00108178	0.00203585	0.00200533	0.00201364	0.00224291	0.00239007	0.0019686	0.00188125	0.000263914	0.00276273	0.00108489	0.00202588	0.00204721
74.6326	0.00221565	0.000926267	-0.000216146	0.00140406	0.00125188	0.00119221	0.00106613	0.00108822	0.00204104	0.00200939	0.00200966	0.00224578	0.00238968	0.00197141	0.00188543	0.000262441	0.00277307	0.00107112	0.00203432	0.00205314
74.6897	0.00222025	0.000924176	-0.000207573	0.00140577	0.00124525	0.00119916	0.0010604	0.00109493	0.00204556	0.00201339	0.00200546	0.00224841	0.00238907	0.00197414	0.00188978	0.000260977	0.00278405	0.00105779	0.00204279	0.00205911
74.7467	0.00222498	0.000922601	-0.000198782	0.00140755	0.00123893	0.00120604	0.00105474	0.00110187	0.00204944	0.00201734	0.00200106	0.00225082	0.00238831	0.00197679	0.0018943	0.000259528	0.00279565	0.00104485	0.00205126	0.00206508
74.8037	0.00222986	0.0009215	-0.000189779	0.0014094	0.0012329	0.00121281	0.00104923	0.00110896	0.00205268	0.00202127	0.00199648	0.00225301	0.00238744	0.00197937	0.001899	0.000258098	0.00280781	0.00103229	0.00205971	0.00207102
74.8607	0.00223489	0.000920832	-0.000180569	0.00141134	0.00122715	0.00121946	0.00104392	0.00111617	0.0020553	0.00202518	0.00199174	0.00225498	0.00238653	0.00198191	0.00190386	0.000256696	0.00282048	0.00102009	0.00206812	0.00207689
74.9178	0.00224009	0.000920558	-0.000171163	0.00141336	0.00122168	0.00122597	0.00103884	0.00112343	0.00205731	0.00202909	0.00198687	0.00225674	0.00238564	0.00198443	0.00190891	0.000255328	0.00283361	0.0010082	0.00207647	0.00208267
74.9748	0.00224547	0.000920638	-0.000161573	0.00141546	0.00121648	0.00123231	0.00103405	0.00113071	0.00205874	0.00203302	0.00198188	0.0022583	0.00238483	0.00198693	0.00191412	0.000253999	0.00284716	0.000996602	0.00208472	0.0020883
75.0318	0.00225103	0.000921036	-0.000151811	0.00141766	0.00121156	0.00123847	0.00102958	0.00113795	0.0020596	0.00203699	0.00197679	0.00225966	0.00238415	0.00198946	0.00191952	0.000252719	0.00286108	0.000985277	0.00209285	0.00209378
75.0889	0.00225678	0.000921716	-0.000141895	0.00141996	0.00120692	0.00124446	0.00102548	0.00114511	0.00205994	0.00204103	0.00197163	0.00226083	0.00238365	0.00199202	0.00192509	0.000251494	0.00287531	0.000974199	0.00210084	0.00209905
75.1459	0.00226272	0.000922643	-0.000131843	0.00142237	0.00120255	0.00125025	0.00102178	0.00115214	0.00205976	0.00204518	0.0019664	0.00226181	0.0023834	0.00199463	0.00193082	0.000250336	0.0028898	0.00096335	0.00210867	0.00210411
75.2029	0.00226884	0.000923785	-0.000121675	0.00142488	0.00119846	0.00125585	0.00101852	0.00115901	0.0020591	0.00204946	0.00196113	0.0022626	0.00238343	0.00199732	0.00193672	0.000249255	0.00290451	0.000952712	0.00211632	0.00210892
75.2599	0.00227514	0.000925108	-0.000111413	0.0014275	0.00119465	0.00126125	0.00101574	0.0011657	0.00205799	0.0020539	0.00195583	0.00226322	0.00238378	0.0020001	0.00194276	0.000248263	0.00291936	0.000942273	0.00212378	0.00211346
75.317	0.0022816	0.000926577	-0.000101079	0.00143023	0.00119113	0.00126647	0.00101344	0.0011722	0.00205646	0.00205855	0.0019505	0.00226364	0.0023845	0.00200297	0.00194894	0.000247374	0.00293432	0.000932022	0.00213102	0.00211773
75.374	0.00228821	0.000928157	-9.06937e-05	0.00143307	0.00118789	0.00127151	0.00101166	0.0011785	0.00205453	0.00206341	0.00194515	0.00226388	0.00238563	0.00200595	0.00195523	0.000246599	0.00294932	0.000921953	0.00213805	0.00212171
75.431	0.00229494	0.00092981	-8.02781e-05	0.00143601	0.00118494	0.00127638	0.00101039	0.00118461	0.00205224	0.00206851	0.00193977	0.00226392	0.00238718	0.00200906	0.00196164	0.000245947	0.00296431	0.000912063	0.00214484	0.0021254
75.4881	0.00230178	0.000931499	-6.98526e-05	0.00143906	0.00118229	0.00128109	0.00100966	0.00119053	0.00204964	0.00207385	0.00193437	0.00226375	0.00238918	0.00201228	0.00196813	0.000245427	0.00297927	0.000902353	0.0021514	0.00212878
75.5451	0.0023087	0.000933188	-5.94374e-05	0.00144221	0.00117992	0.00128565	0.00100944	0.00119628	0.00204674	0.00207946	0.00192894	0.00226338	0.00239165	0.00201565	0.00197471	0.000245039	0.00299413	0.000892829	0.00215771	0.00213189
75.6021	0.00231568	0.00093484	-4.90526e-05	0.00144545	0.00117785	0.00129007	0.00100975	0.00120189	0.0020436	0.00208532	0.00192349	0.00226278	0.00239459	0.00201915	0.00198134	0.000244786	0.00300887	0.000883496	0.00216379	0.00213471
75.6591	0.00232269	0.000936418	-3.87176e-05	0.00144878	0.00117607	0.00129435	0.00101055	0.00120738	0.00204024	0.00209142	0.00191801	0.00226195	0.002398	0.00202278	0.00198803	0.000244664	0.00302345	0.000874361	0.00216964	0.00213726
75.7162	0.00232969	0.000937889	-2.8451e-05	0.0014522	0.00117457	0.00129849	0.00101185	0.00121278	0.0020367	0.00209776	0.0019125	0.00226087	0.00240189	0.00202655	0.00199475	0.000244666	0.00303784	0.000865434	0.00217525	0.00213957
75.7732	0.00233666	0.000939219	-1.82705e-05	0.00145569	0.00117336	0.0013025	0.0010136	0.00121811	0.00203301	0.0021043	0.00190695	0.00225954	0.00240624	0.00203043	0.0020015	0.00024478	0.00305203	0.000856723	0.00218064	0.00214164
75.8302	0.00234358	0.00094038	-8.19246e-06	0.00145926	0.00117242	0.00130636	0.00101578	0.00122339	0.00202918	0.002111	0.00190136	0.00225795	0.00241102	0.00203442	0.00200825	0.000244992	0.00306598	0.000848239	0.00218582	0.0021435
75.8872	0.00235041	0.000941346	1.76809e-06	0.0014629	0.00117173	0.00131007	0.00101837	0.00122864	0.00202525	0.00211784	0.00189573	0.00225609	0.00241622	0.0020385	0.00201499	0.000245287	0.0030797	0.000839993	0.0021908	0.00214515
75.9443	0.00235711	0.000942097	1.15981e-05	0.00146661	0.0011713	0.00131363	0.00102132	0.00123386	0.00202123	0.00212475	0.00189004	0.00225396	0.0024218	0.00204265	0.0020217	0.00024565	0.00309317	0.000831996	0.00219558	0.0021466
76.0013	0.00236367	0.000942616	2.12864e-05	0.00147037	0.0011711	0.00131701	0.00102459	0.00123906	0.00201713	0.00213168	0.00188431	0.00225155	0.00242773	0.00204685	0.00202835	0.000246066	0.00310639	0.00082426	0.00220017	0.00214788
76.0583	0.00237005	0.000942894	3.08243e-05	0.0014742	0.00117111	0.00132019	0.00102814	0.00124425	0.00201298	0.00213857	0.00187853	0.00224887	0.00243398	0.00205108	0.00203492	0.000246521	0.00311936	0.000816796	0.00220458	0.00214896
76.1154	0.0023762	0.000942927	4.02055e-05	0.00147807	0.0011713	0.00132317	0.00103194	0.00124943	0.00200877	0.00214535	0.00187272	0.00224591	0.00244049	0.00205532	0.00204137	0.000247003	0.00313209	0.000809615	0.00220883	0.00214986
76.1724	0.0023821	0.000942718	4.94251e-05	0.00148197	0.00117165	0.0013259	0.00103595	0.00125461	0.00200453	0.00215196	0.00186689	0.00224268	0.00244722	0.00205954	0.00204769	0.000247502	0.00314458	0.000802727	0.00221292	0.00215057
76.2294	0.00238769	0.000942274	5.84796e-05	0.00148589	0.00117213	0.00132838	0.00104011	0.00125981	0.00200026	0.00215833	0.00186105	0.00223918	0.00245413	0.00206372	0.00205383	0.000248004	0.00315685	0.000796141	0.00221687	0.00215108
76.2864	0.00239294	0.000941613	6.73665e-05	0.00148983	0.00117272	0.00133058	0.0010444	0.00126504	0.00199596	0.00216439	0.00185523	0.00223543	0.00246114	0.00206784	0.00205978	0.000248501	0.00316891	0.000789868	0.0022207	0.00215137
76.3435	0.0023978	0.000940756	7.60848e-05	0.00149376	0.00117338	0.00133248	0.00104877	0.00127032	0.00199164	0.00217009	0.00184945	0.00223143	0.00246822	0.00207189	0.00206549	0.000248981	0.00318078	0.000783916	0.00222442	0.00215144
76.4005	0.00240223	0.000939728	8.46354e-05	0.00149768	0.00117409	0.00133407	0.00105319	0.00127565	0.00198732	0.00217536	0.00184374	0.00222719	0.00247528	0.00207585	0.00207096	0.000249436	0.00319248	0.000778293	0.00222803	0.00215126
76.4575	0.00240619	0.00093856	9.30201e-05	0.00150158	0.00117483	0.00133532	0.00105763	0.00128105	0.00198299	0.00218012	0.00183814	0.00222272	0.00248227	0.00207971	0.00207615	0.000249857	0.00320402	0.000773002	0.00223156	0.00215082
76.5146	0.00240965	0.000937281	0.000101241	0.00150544	0.00117558	0.00133624	0.00106205	0.00128653	0.00197866	0.00218432	0.00183268	0.00221803	0.00248912	0.00208347	0.00208106	0.000250237	0.00321543	0.000768045	0.00223501	0.00215011
76.5716	0.00241258	0.000935921	0.0001093	0.00150925	0.00117631	0.0013368	0.00106643	0.0012921	0.00197435	0.00218789	0.00182739	0.00221314	0.00249575	0.00208711	0.00208566	0.000250566	0.00322673	0.000763418	0.00223838	0.00214912
76.6286	0.00241497	0.000934511	0.000117198	0.00151301	0.00117701	0.00133701	0.00107075	0.00129776	0.00197005	0.00219076	0.00182233	0.00220807	0.00250212	0.00209062	0.00208995	0.000250835	0.0032379	0.000759113	0.00224168	0.00214783
76.6856	0.00241681	0.000933083	0.000124937	0.00151671	0.00117767	0.00133686	0.00107501	0.00130352	0.00196578	0.00219287	0.00181752	0.00220285	0.00250813	0.00209399	0.00209392	0.000251034	0.00324897	0.000755119	0.0022449	0.00214625
76.7427	0.0024181	0.000931669	0.000132516	0.00152034	0.00117828	0.00133636	0.00107918	0.00130939	0.00196153	0.00219418	0.00181301	0.00219748	0.00251374	0.00209721	0.00209757	0.000251155	0.00325991	0.00075142	0.00224805	0.00214437
76.7997	0.00241885	0.000930302	0.000139937	0.00152389	0.00117884	0.00133552	0.00108326	0.00131537	0.00195732	0.00219462	0.00180884	0.00219199	0.00251889	0.00210027	0.0021009	0.000251189	0.00327073	0.000747999	0.00225112	0.00214221
76.8567	0.00241906	0.000929019	0.000147196	0.00152734	0.00117934	0.00133433	0.00108726	0.00132149	0.00195312	0.00219417	0.00180506	0.0021864	0.00252352	0.00210318	0.0021039	0.000251131	0.00328141	0.000744837	0.00225412	0.00213977
76.9137	0.00241875	0.000927856	0.000154291	0.0015307	0.00117978	0.00133283	0.00109117	0.00132774	0.00194895	0.00219279	0.0018017	0.00218073	0.00252759	0.00210591	0.00210658	0.000250976	0.00329194	0.000741913	0.00225704	0.00213708
76.9708	0.00241795	0.000926851	0.000161218	0.00153396	0.00118017	0.00133102	0.001095	0.00133415	0.0019448	0.00219047	0.00179881	0.00217502	0.00253104	0.00210847	0.00210895	0.00025072	0.0033023	0.000739204	0.00225988	0.00213416
77.0278	0.00241667	0.000926042	0.00016797	0.0015371	0.0011805	0.00132892	0.00109875	0.00134073	0.00194067	0.0021872	0.00179643	0.00216928	0.00253385	0.00211086	0.00211101	0.000250361	0.00331246	0.000736688	0.00226264	0.00213102
77.0848	0.00241494	0.000925466	0.000174541	0.00154015	0.00118079	0.00132655	0.00110244	0.0013475	0.00193655	0.00218297	0.0017946	0.00216354	0.00253597	0.00211307	0.00211276	0.000249897	0.00332238	0.000734338	0.00226532	0.0021277
77.1419	0.00241278	0.00092516	0.000180922	0.0015431	0.00118104	0.00132392	0.00110606	0.00135447	0.00193243	0.00217778	0.00179336	0.00215782	0.00253741	0.00211511	0.00211422	0.00024933	0.00333205	0.000732128	0.00226792	0.00212422
77.1989	0.00241022	0.000925158	0.000187106	0.00154595	0.00118127	0.00132104	0.00110964	0.00136164	0.00192833	0.00217166	0.00179272	0.00215214	0.00253814	0.00211697	0.00211538	0.000248663	0.00334142	0.000730028	0.00227044	0.00212061
77.2559	0.00240729	0.00092549	0.000193086	0.00154871	0.00118147	0.00131791	0.00111316	0.00136904	0.00192424	0.00216462	0.00179272	0.00214651	0.00253819	0.00211865	0.00211624	0.000247899	0.00335046	0.000728011	0.00227288	0.00211689
77.313	0.00240403	0.000926181	0.000198859	0.00155138	0.00118166	0.00131455	0.00111665	0.00137666	0.00192016	0.00215669	0.00179337	0.00214093	0.00253756	0.00212014	0.0021168	0.000247049	0.00335915	0.000726051	0.00227523	0.00211307
77.37	0.00240045	0.000927246	0.000204421	0.00155397	0.00118185	0.00131095	0.00112011	0.0013845	0.00191612	0.0021479	0.00179469	0.0021354	0.00253627	0.00212146	0.00211707	0.000246123	0.00336745	0.000724126	0.00227749	0.00210919
77.427	0.00239661	0.000928694	0.000209773	0.00155647	0.00118205	0.00130712	0.00112356	0.00139257	0.00191212	0.00213829	0.00179668	0.00212992	0.00253436	0.0021226	0.00211704	0.000245135	0.00337534	0.000722213	0.00227965	0.00210525
77.484	0.00239252	0.000930522	0.000214916	0.00155889	0.00118228	0.00130306	0.00112701	0.00140085	0.00190818	0.00212793	0.00179934	0.0021245	0.00253184	0.00212357	0.00211674	0.000244096	0.0033828	0.000720294	0.00228172	0.00210128
77.5411	0.00238822	0.000932725	0.000219856	0.00156122	0.00118254	0.00129878	0.00113048	0.00140933	0.00190433	0.00211685	0.00180266	0.00211913	0.00252876	0.00212438	0.00211616	0.000243022	0.0033898	0.000718352	0.00228368	0.00209728
77.5981	0.00238376	0.000935291	0.000224599	0.00156346	0.00118287	0.00129426	0.00113398	0.00141801	0.0019006	0.00210515	0.00180664	0.00211382	0.00252514	0.00212505	0.00211532	0.000241926	0.00339631	0.000716373	0.00228553	0.00209328
77.6551	0.00237917	0.000938205	0.000229155	0.00156562	0.00118326	0.00128952	0.00113753	0.00142686	0.001897	0.00209289	0.00181124	0.00210858	0.00252103	0.00212558	0.00211423	0.00024082	0.00340232	0.000714347	0.00228728	0.00208929
77.7122	0.00237447	0.000941447	0.000233534	0.00156769	0.00118376	0.00128454	0.00114115	0.00143588	0.00189357	0.00208016	0.00181646	0.0021034	0.00251646	0.00212599	0.00211292	0.000239717	0.00340781	0.000712269	0.00228891	0.00208531
77.7692	0.00236971	0.000944997	0.000237749	0.00156967	0.00118437	0.00127934	0.00114484	0.00144505	0.00189034	0.00206707	0.00182227	0.00209828	0.00251147	0.0021263	0.00211139	0.000238626	0.00341277	0.000710136	0.00229044	0.00208138
77.8262	0.0023649	0.000948828	0.000241813	0.00157157	0.00118513	0.00127392	0.00114863	0.00145436	0.00188732	0.00205372	0.00182865	0.00209324	0.00250611	0.00212651	0.00210968	0.000237556	0.00341719	0.00070795	0.00229185	0.00207751
77.8832	0.00236009	0.000952918	0.000245741	0.00157339	0.00118605	0.00126829	0.00115255	0.00146379	0.00188455	0.00204021	0.00183556	0.00208825	0.00250042	0.00212664	0.0021078	0.000236515	0.00342106	0.000705716	0.00229316	0.00207371
77.9403	0.00235528	0.000957244	0.000249544	0.00157514	0.00118716	0.00126246	0.00115661	0.00147334	0.00188204	0.00202663	0.00184297	0.00208331	0.00249443	0.00212668	0.00210579	0.000235506	0.00342435	0.000703444	0.00229435	0.00207002
77.9973	0.00235052	0.000961787	0.000253236	0.00157683	0.00118848	0.00125643	0.00116085	0.00148298	0.00187982	0.00201309	0.00185086	0.00207841	0.00248819	0.00212665	0.00210366	0.000234535	0.00342705	0.000701147	0.00229543	0.00206643
78.0543	0.0023458	0.000966531	0.00025683	0.00157848	0.00119002	0.00125024	0.0011653	0.00149269	0.00187789	0.00199969	0.00185919	0.00207355	0.00248172	0.00212656	0.00210144	0.000233608	0.00342916	0.00069884	0.00229639	0.00206298
78.1113	0.00234116	0.000971461	0.000260335	0.00158008	0.00119183	0.0012439	0.00116999	0.00150246	0.00187627	0.00198653	0.00186794	0.00206869	0.00247505	0.00212643	0.00209915	0.000232732	0.00343066	0.000696539	0.00229723	0.00205969
78.1684	0.00233662	0.00097656	0.000263763	0.00158167	0.00119391	0.00123743	0.00117494	0.00151225	0.00187496	0.00197369	0.00187706	0.00206382	0.0024682	0.00212627	0.00209681	0.000231916	0.00343153	0.000694261	0.00229793	0.00205659
78.2254	0.00233218	0.000981813	0.00026712	0.00158325	0.00119629	0.00123087	0.00118018	0.00152205	0.00187398	0.00196127	0.00188653	0.00205891	0.00246119	0.0021261	0.00209442	0.000231168	0.00343178	0.000692021	0.0022985	0.00205369
78.2824	0.00232787	0.000987201	0.000270414	0.00158483	0.00119901	0.00122426	0.00118572	0.00153182	0.00187331	0.00194937	0.0018963	0.00205393	0.00245403	0.00212595	0.002092	0.000230497	0.0034314	0.000689836	0.00229893	0.00205103
78.3395	0.00232368	0.000992704	0.000273654	0.00158646	0.00120207	0.00121762	0.00119158	0.00154153	0.00187297	0.00193809	0.00190632	0.00204885	0.00244675	0.00212585	0.00208956	0.00022991	0.00343037	0.000687717	0.00229921	0.00204863
78.3965	0.00231963	0.0009983	0.000276847	0.00158814	0.0012055	0.00121099	0.00119776	0.00155114	0.00187294	0.0019275	0.00191655	0.00204365	0.00243933	0.00212582	0.0020871	0.000229416	0.0034287	0.000685677	0.00229933	0.00204652
78.4535	0.0023157	0.00100396	0.000280002	0.0015899	0.00120931	0.0012044	0.00120428	0.00156061	0.00187324	0.0019177	0.00192695	0.00203828	0.0024318	0.00212588	0.00208463	0.000229025	0.00342638	0.000683728	0.00229929	0.00204476
78.5105	0.00231189	0.00100966	0.000283127	0.00159178	0.00121352	0.0011979	0.00121112	0.00156992	0.00187384	0.00190876	0.00193748	0.00203273	0.00242416	0.00212604	0.00208214	0.000228748	0.0034234	0.000681883	0.00229909	0.00204336
78.5676	0.0023082	0.00101537	0.000286232	0.0015938	0.00121811	0.00119151	0.00121828	0.00157904	0.00187474	0.00190074	0.00194811	0.00202697	0.00241642	0.00212634	0.00207963	0.000228597	0.00341977	0.000680155	0.0022987	0.00204238
78.6246	0.00230461	0.00102105	0.000289324	0.00159598	0.00122311	0.00118526	0.00122575	0.00158793	0.00187593	0.00189368	0.00195879	0.00202099	0.00240859	0.00212679	0.00207711	0.000228583	0.00341549	0.000678557	0.00229812	0.00204187
78.6816	0.00230113	0.00102668	0.000292411	0.00159836	0.0012285	0.00117919	0.0012335	0.00159659	0.0018774	0.00188764	0.00196949	0.00201476	0.00240067	0.0021274	0.00207457	0.000228719	0.00341058	0.000677102	0.00229733	0.00204186
78.7387	0.00229773	0.00103224	0.000295498	0.00160095	0.00123427	0.00117333	0.00124152	0.00160499	0.00187913	0.00188262	0.00198016	0.0020083	0.00239266	0.00212819	0.00207202	0.000229017	0.00340508	0.000675801	0.00229632	0.00204239
78.7957	0.00229439	0.00103768	0.00029859	0.00160376	0.00124041	0.0011677	0.00124977	0.00161312	0.0018811	0.00187864	0.00199077	0.00200159	0.00238458	0.00212918	0.00206947	0.000229485	0.00339901	0.000674669	0.00229507	0.00204349
78.8527	0.00229112	0.00104301	0.00030169	0.00160681	0.0012469	0.00116233	0.00125822	0.00162099	0.00188329	0.00187569	0.00200128	0.00199465	0.00237644	0.00213037	0.00206694	0.000230133	0.00339245	0.000673717	0.00229357	0.00204518
78.9097	0.0022879	0.0010482	0.000304802	0.00161011	0.00125372	0.00115723	0.00126683	0.00162857	0.00188567	0.00187378	0.00201165	0.00198749	0.00236823	0.00213177	0.00206443	0.000230967	0.00338544	0.000672957	0.00229179	0.00204749
78.9668	0.00228471	0.00105325	0.000307929	0.00161367	0.00126085	0.00115242	0.00127556	0.00163587	0.00188823	0.00187286	0.00202185	0.00198013	0.00235997	0.0021334	0.00206196	0.000231993	0.00337807	0.0006724	0.00228971	0.00205042
79.0238	0.00228156	0.00105814	0.000311073	0.00161749	0.00126824	0.00114791	0.00128438	0.00164287	0.00189091	0.00187291	0.00203186	0.00197259	0.00235168	0.00213525	0.00205955	0.000233214	0.00337043	0.000672056	0.00228734	0.00205397
79.0808	0.00227842	0.00106288	0.000314238	0.00162157	0.00127587	0.00114371	0.00129325	0.00164958	0.00189371	0.00187387	0.00204166	0.00196489	0.00234336	0.00213733	0.00205723	0.000234632	0.00336262	0.00067193	0.00228465	0.00205814
79.1378	0.0022753	0.00106747	0.000317425	0.0016259	0.0012837	0.00113981	0.00130214	0.00165599	0.00189657	0.0018757	0.00205123	0.00195709	0.00233503	0.00213962	0.00205501	0.000236245	0.00335475	0.000672029	0.00228164	0.00206291
79.1949	0.00227217	0.00107191	0.000320638	0.00163048	0.00129169	0.00113623	0.001311	0.00166211	0.00189945	0.00187833	0.00206057	0.0019492	0.00232673	0.0021421	0.00205292	0.000238046	0.00334693	0.000672356	0.00227832	0.00206826
79.2519	0.00226903	0.00107621	0.000323879	0.00163529	0.0012998	0.00113297	0.0013198	0.00166793	0.00190233	0.00188169	0.00206966	0.00194129	0.00231849	0.00214477	0.00205098	0.000240024	0.00333927	0.000672913	0.00227468	0.00207417
79.3089	0.00226585	0.00108038	0.000327152	0.00164031	0.001308	0.00113001	0.00132851	0.00167347	0.00190517	0.0018857	0.00207851	0.00193339	0.00231033	0.0021476	0.00204921	0.000242168	0.0033319	0.000673704	0.00227074	0.00208062
79.366	0.00226261	0.00108442	0.000330462	0.0016455	0.00131625	0.00112736	0.00133707	0.00167873	0.00190794	0.00189029	0.00208711	0.00192556	0.00230228	0.00215057	0.00204763	0.000244462	0.00332492	0.000674726	0.00226652	0.00208758
79.423	0.00225929	0.00108836	0.000333811	0.00165085	0.0013245	0.00112502	0.00134546	0.00168372	0.00191062	0.00189537	0.00209546	0.00191785	0.00229438	0.00215365	0.00204626	0.000246889	0.00331847	0.000675979	0.00226202	0.00209504
79.48	0.00225584	0.00109219	0.000337207	0.00165632	0.00133273	0.00112297	0.00135365	0.00168845	0.00191318	0.00190084	0.00210357	0.00191031	0.00228665	0.00215681	0.00204513	0.000249429	0.00331263	0.000677463	0.00225729	0.00210296
79.537	0.00225225	0.00109593	0.000340654	0.00166187	0.0013409	0.00112122	0.00136159	0.00169294	0.00191562	0.00190663	0.00211144	0.001903	0.00227912	0.00216002	0.00204426	0.000252061	0.00330754	0.000679177	0.00225233	0.00211133
79.5941	0.00224847	0.00109959	0.00034416	0.00166748	0.00134898	0.00111978	0.00136927	0.00169719	0.00191793	0.00191264	0.00211907	0.00189599	0.00227179	0.00216327	0.00204368	0.000254761	0.00330327	0.000681121	0.00224718	0.00212012
79.6511	0.0022445	0.0011032	0.000347732	0.0016731	0.00135692	0.00111864	0.00137666	0.00170121	0.0019201	0.00191879	0.00212647	0.00188933	0.0022647	0.00216651	0.00204343	0.000257503	0.00329991	0.000683297	0.00224186	0.00212932
79.7081	0.00224029	0.00110676	0.000351379	0.0016787	0.00136469	0.0011178	0.00138372	0.00170501	0.00192214	0.001925	0.00213365	0.00188309	0.00225787	0.00216973	0.00204354	0.000260262	0.00329754	0.000685708	0.00223641	0.0021389
79.7652	0.00223586	0.00111029	0.000355107	0.00168424	0.00137227	0.00111728	0.00139045	0.00170859	0.00192405	0.00193118	0.00214061	0.00187733	0.0022513	0.0021729	0.00204406	0.000263008	0.00329621	0.000688352	0.00223085	0.00214887
79.8222	0.00223118	0.00111381	0.000358924	0.00168968	0.00137961	0.00111708	0.00139682	0.00171196	0.00192584	0.00193727	0.00214737	0.00187211	0.00224502	0.00217601	0.00204502	0.000265716	0.00329596	0.00069123	0.00222522	0.00215921
79.8792	0.00222626	0.00111734	0.000362835	0.00169499	0.00138669	0.00111721	0.00140281	0.0017151	0.00192752	0.0019432	0.00215395	0.00186748	0.00223904	0.00217902	0.00204647	0.000268355	0.00329683	0.000694337	0.00221952	0.00216992
79.9362	0.00222111	0.00112089	0.000366843	0.00170015	0.0013935	0.00111767	0.00140842	0.00171802	0.00192911	0.00194891	0.00216035	0.00186348	0.00223339	0.00218193	0.00204846	0.000270897	0.00329884	0.000697669	0.00221379	0.002181
79.9933	0.00221574	0.00112449	0.000370952	0.0017051	0.00140001	0.00111847	0.00141363	0.0017207	0.00193062	0.00195437	0.0021666	0.00186017	0.00222809	0.00218472	0.00205102	0.000273312	0.00330199	0.000701216	0.00220806	0.00219245
80.0503	0.00221016	0.00112816	0.000375163	0.00170984	0.00140622	0.00111962	0.00141843	0.00172316	0.00193207	0.00195952	0.0021727	0.00185759	0.00222315	0.00218738	0.00205418	0.000275572	0.00330629	0.000704963	0.00220234	0.00220427
80.1073	0.00220439	0.00113189	0.000379476	0.00171431	0.00141213	0.0011211	0.00142282	0.00172538	0.00193347	0.00196435	0.00217867	0.00185578	0.0022186	0.0021899	0.00205799	0.000277649	0.00331172	0.000708896	0.00219667	0.00221643
80.1644	0.00219847	0.00113571	0.000383889	0.00171851	0.00141772	0.00112292	0.00142681	0.00172736	0.00193484	0.00196884	0.00218452	0.00185477	0.00221448	0.00219227	0.00206246	0.000279516	0.00331827	0.000712996	0.00219107	0.00222893
80.2214	0.0021924	0.00113962	0.000388399	0.00172242	0.001423	0.00112506	0.00143038	0.00172911	0.00193621	0.001973	0.00219025	0.00185459	0.00221079	0.00219448	0.00206762	0.000281149	0.00332592	0.000717237	0.00218558	0.00224174
80.2784	0.00218622	0.00114362	0.000393	0.00172601	0.00142798	0.0011275	0.00143354	0.00173063	0.00193759	0.00197682	0.00219587	0.00185526	0.00220758	0.00219653	0.00207347	0.000282528	0.00333463	0.000721592	0.00218021	0.00225485
80.3354	0.00217997	0.00114769	0.000397688	0.00172927	0.00143267	0.00113022	0.00143631	0.00173192	0.00193903	0.00198034	0.00220138	0.00185681	0.00220487	0.0021984	0.00208002	0.00028363	0.00334436	0.000726025	0.00217499	0.00226821
80.3925	0.00217368	0.00115182	0.000402459	0.00173219	0.00143708	0.0011332	0.00143868	0.00173298	0.00194054	0.00198358	0.00220679	0.00185922	0.00220267	0.0022001	0.00208725	0.00028444	0.00335506	0.000730497	0.00216994	0.00228179
80.4495	0.00216739	0.00115598	0.000407306	0.00173477	0.00144123	0.00113641	0.00144068	0.00173381	0.00194215	0.00198658	0.00221212	0.00186251	0.00220102	0.0022016	0.00209514	0.000284943	0.00336668	0.000734965	0.00216507	0.00229557
80.5065	0.00216115	0.00116016	0.000412225	0.00173699	0.00144513	0.00113982	0.00144232	0.00173442	0.00194391	0.00198939	0.00221735	0.00186665	0.00219992	0.0022029	0.00210366	0.00028513	0.00337917	0.000739381	0.00216038	0.00230947
80.5636	0.002155	0.00116433	0.00041721	0.00173884	0.0014488	0.00114339	0.0014436	0.00173479	0.00194584	0.00199205	0.0022225	0.00187163	0.00219939	0.00220401	0.00211277	0.000284997	0.00339247	0.000743699	0.00215586	0.00232346
80.6206	0.00214898	0.00116847	0.000422258	0.00174032	0.00145227	0.0011471	0.00144455	0.00173494	0.00194798	0.00199462	0.00222756	0.00187743	0.00219942	0.0022049	0.00212242	0.000284544	0.00340653	0.000747872	0.00215151	0.00233748
80.6776	0.00214315	0.00117256	0.000427366	0.00174142	0.00145556	0.00115092	0.00144517	0.00173486	0.00195037	0.00199714	0.00223254	0.00188402	0.00220002	0.00220557	0.00213258	0.000283777	0.00342127	0.000751854	0.00214732	0.00235145
80.7346	0.00213755	0.00117656	0.00043253	0.00174212	0.00145868	0.00115483	0.0014455	0.00173455	0.00195303	0.00199967	0.00223742	0.00189136	0.00220117	0.00220601	0.00214318	0.000282705	0.00343663	0.0007556	0.00214326	0.00236533
80.7917	0.00213224	0.00118046	0.000437748	0.00174243	0.00146167	0.00115882	0.00144554	0.001734	0.00195601	0.00200227	0.00224222	0.00189941	0.00220286	0.00220624	0.00215417	0.00028134	0.00345254	0.000759069	0.00213933	0.00237904
80.8487	0.00212728	0.00118424	0.000443016	0.00174234	0.00146455	0.00116286	0.00144532	0.00173321	0.00195933	0.002005	0.00224691	0.00190814	0.00220507	0.00220624	0.0021655	0.000279697	0.00346892	0.000762219	0.0021355	0.00239253
80.9057	0.00212271	0.00118787	0.000448331	0.00174187	0.00146733	0.00116697	0.00144485	0.00173219	0.001963	0.0020079	0.00225148	0.0019175	0.00220775	0.00220604	0.00217712	0.000277794	0.0034857	0.000765013	0.00213176	0.00240574
80.9627	0.00211859	0.00119135	0.000453688	0.00174101	0.00147005	0.00117112	0.00144416	0.00173093	0.00196706	0.00201103	0.00225591	0.00192743	0.00221088	0.00220565	0.00218897	0.000275649	0.00350278	0.000767421	0.0021281	0.0024186
81.0198	0.00211496	0.00119465	0.00045908	0.00173978	0.00147274	0.00117533	0.00144326	0.00172944	0.00197151	0.00201446	0.00226019	0.0019379	0.0022144	0.00220508	0.002201	0.000273285	0.00352011	0.000769414	0.0021245	0.00243106
81.0768	0.00211187	0.00119775	0.000464502	0.00173818	0.0014754	0.0011796	0.00144218	0.00172773	0.00197634	0.00201822	0.00226428	0.00194883	0.00221825	0.00220433	0.00221315	0.000270725	0.00353757	0.000770971	0.00212093	0.00244307
81.1338	0.00210935	0.00120065	0.000469945	0.00173622	0.00147808	0.00118393	0.00144092	0.00172579	0.00198158	0.00202237	0.00226817	0.00196019	0.00222239	0.00220342	0.00222538	0.000267992	0.00355509	0.000772076	0.00211738	0.00245456
81.1909	0.00210745	0.00120333	0.0004754	0.00173392	0.0014808	0.00118834	0.0014395	0.00172364	0.0019872	0.00202694	0.00227181	0.0019719	0.00222674	0.00220235	0.00223763	0.000265111	0.00357257	0.000772719	0.00211384	0.00246549
81.2479	0.00210618	0.00120576	0.000480858	0.0017313	0.00148357	0.00119285	0.00143794	0.00172128	0.00199321	0.00203196	0.00227518	0.00198392	0.00223125	0.00220114	0.00224987	0.000262111	0.00358991	0.000772893	0.00211029	0.00247582
81.3049	0.00210558	0.00120792	0.000486307	0.00172836	0.00148641	0.00119747	0.00143625	0.00171869	0.00199958	0.00203746	0.00227825	0.00199619	0.00223583	0.00219979	0.00226203	0.00025902	0.00360701	0.000772596	0.00210671	0.00248551
81.3619	0.00210568	0.00120979	0.000491734	0.00172515	0.00148936	0.00120221	0.00143443	0.00171587	0.00200629	0.00204345	0.00228099	0.00200865	0.00224042	0.00219832	0.00227407	0.000255871	0.00362379	0.000771829	0.0021031	0.00249452
81.419	0.00210648	0.00121135	0.000497126	0.00172167	0.00149242	0.00120711	0.00143249	0.00171283	0.00201331	0.00204993	0.00228336	0.00202125	0.00224495	0.00219676	0.00228595	0.000252697	0.00364018	0.000770601	0.00209945	0.00250282
81.476	0.002108	0.00121258	0.000502466	0.00171798	0.00149562	0.00121216	0.00143042	0.00170955	0.00202061	0.0020569	0.00228535	0.00203393	0.00224936	0.00219512	0.00229762	0.000249531	0.0036561	0.000768921	0.00209576	0.0025104
81.533	0.00211024	0.00121347	0.00050774	0.0017141	0.00149897	0.00121739	0.00142822	0.00170604	0.00202814	0.00206436	0.00228695	0.00204665	0.00225358	0.00219343	0.00230903	0.000246408	0.0036715	0.000766806	0.00209204	0.00251723
81.5901	0.00211318	0.00121398	0.000512932	0.00171007	0.00150247	0.00122281	0.00142589	0.00170229	0.00203588	0.00207227	0.00228814	0.00205936	0.00225756	0.00219172	0.00232016	0.000243361	0.00368633	0.000764269	0.0020883	0.0025233
81.6471	0.00211681	0.00121413	0.000518028	0.00170595	0.00150613	0.00122844	0.0014234	0.00169831	0.00204377	0.00208062	0.00228891	0.002072	0.00226127	0.00219002	0.00233095	0.000240424	0.00370058	0.00076133	0.00208457	0.00252859
81.7041	0.00212111	0.00121388	0.000523012	0.00170177	0.00150994	0.00123427	0.00142077	0.00169411	0.00205178	0.00208934	0.00228925	0.00208453	0.00226466	0.00218836	0.00234139	0.000237628	0.00371422	0.000758008	0.00208085	0.00253309
81.7611	0.00212605	0.00121325	0.000527875	0.00169757	0.00151389	0.00124031	0.00141797	0.0016897	0.00205987	0.00209841	0.00228915	0.00209692	0.00226773	0.00218676	0.00235143	0.000235001	0.00372726	0.000754329	0.00207717	0.00253681
81.8182	0.0021316	0.00121221	0.000532603	0.0016934	0.00151796	0.00124656	0.00141501	0.00168508	0.00206799	0.00210776	0.00228862	0.00210911	0.00227044	0.00218525	0.00236105	0.000232572	0.00373968	0.000750319	0.00207354	0.00253973
81.8752	0.00213772	0.00121078	0.000537189	0.00168929	0.00152213	0.00125301	0.00141189	0.00168026	0.00207609	0.00211734	0.00228765	0.00212106	0.00227281	0.00218385	0.00237023	0.000230367	0.00375151	0.000746008	0.00206998	0.00254187
81.9322	0.00214437	0.00120894	0.000541625	0.00168529	0.00152638	0.00125965	0.00140862	0.00167525	0.00208413	0.00212707	0.00228626	0.00213275	0.00227483	0.00218259	0.00237893	0.00022841	0.00376277	0.000741423	0.0020665	0.00254321
81.9893	0.00215151	0.0012067	0.000545903	0.00168141	0.00153067	0.00126648	0.00140519	0.00167006	0.00209206	0.00213687	0.00228446	0.00214413	0.00227648	0.00218148	0.00238713	0.000226716	0.00377348	0.000736595	0.00206312	0.00254377
82.0463	0.00215912	0.00120408	0.00055002	0.00167769	0.00153499	0.00127349	0.0014016	0.0016647	0.00209983	0.00214666	0.00228226	0.00215516	0.00227779	0.00218057	0.00239481	0.000225298	0.00378369	0.000731555	0.00205984	0.00254353
82.1033	0.00216715	0.00120108	0.000553969	0.00167415	0.00153929	0.00128065	0.00139784	0.00165915	0.0021074	0.00215635	0.00227969	0.00216582	0.00227874	0.00217986	0.00240195	0.000224163	0.00379344	0.000726333	0.00205667	0.00254252
82.1603	0.00217558	0.00119771	0.000557749	0.00167083	0.00154355	0.00128798	0.00139392	0.00165342	0.00211471	0.00216585	0.00227678	0.00217609	0.00227933	0.00217938	0.00240852	0.000223312	0.00380278	0.000720959	0.00205361	0.00254073
82.2174	0.00218437	0.001194	0.000561355	0.00166774	0.00154773	0.00129544	0.00138981	0.0016475	0.00212172	0.00217508	0.00227357	0.00218596	0.00227959	0.00217915	0.00241451	0.000222743	0.00381177	0.000715467	0.00205068	0.00253817
82.2744	0.00219347	0.00118999	0.000564786	0.0016649	0.00155179	0.00130303	0.00138552	0.00164137	0.00212838	0.00218395	0.00227007	0.00219542	0.0022795	0.00217919	0.0024199	0.000222452	0.00382048	0.00070989	0.00204786	0.00253485
82.3314	0.00220287	0.00118569	0.000568041	0.00166233	0.00155571	0.00131073	0.00138103	0.00163503	0.00213466	0.00219242	0.00226634	0.00220445	0.00227908	0.00217951	0.00242468	0.000222427	0.00382894	0.000704263	0.00204517	0.0025308
82.3885	0.0022125	0.00118116	0.000571119	0.00166003	0.00155944	0.00131854	0.00137633	0.00162846	0.00214051	0.00220041	0.00226241	0.00221308	0.00227832	0.00218012	0.00242884	0.000222654	0.00383722	0.000698621	0.00204261	0.00252602
82.4455	0.00222233	0.00117644	0.00057402	0.00165802	0.00156295	0.00132644	0.00137142	0.00162164	0.00214589	0.00220789	0.00225831	0.00222128	0.00227726	0.00218101	0.00243238	0.000223115	0.00384536	0.000692998	0.00204017	0.00252054
82.5025	0.00223231	0.00117159	0.000576744	0.00165629	0.0015662	0.00133443	0.0013663	0.00161457	0.00215076	0.00221481	0.0022541	0.00222908	0.0022759	0.00218218	0.00243529	0.000223792	0.0038534	0.000687427	0.00203788	0.00251439
82.5595	0.00224237	0.00116665	0.000579293	0.00165483	0.00156917	0.0013425	0.00136095	0.00160725	0.0021551	0.00222114	0.0022498	0.00223648	0.00227426	0.00218361	0.00243758	0.000224659	0.00386138	0.000681938	0.00203573	0.0025076
82.6166	0.00225245	0.00116168	0.000581669	0.00165366	0.00157183	0.00135065	0.00135537	0.00159968	0.00215889	0.00222687	0.00224547	0.00224348	0.00227238	0.00218529	0.00243927	0.000225693	0.00386934	0.000676558	0.00203375	0.00250022
82.6736	0.00226248	0.00115674	0.000583877	0.00165274	0.00157412	0.00135887	0.00134957	0.00159187	0.0021621	0.00223199	0.00224116	0.00225008	0.00227027	0.0021872	0.00244036	0.000226868	0.00387731	0.00067131	0.00203194	0.00249229
82.7306	0.00227242	0.0011519	0.000585921	0.00165207	0.00157605	0.00136716	0.00134354	0.00158383	0.00216474	0.00223648	0.0022369	0.00225629	0.00226797	0.00218929	0.00244088	0.000228157	0.00388531	0.000666217	0.00203034	0.00248387
82.7877	0.00228221	0.0011472	0.000587804	0.00165163	0.00157757	0.00137549	0.00133729	0.0015756	0.00216678	0.00224037	0.00223274	0.0022621	0.00226552	0.00219155	0.00244086	0.000229528	0.00389335	0.000661299	0.00202896	0.00247502
82.8447	0.00229178	0.00114271	0.000589531	0.00165139	0.00157868	0.00138386	0.00133084	0.0015672	0.00216825	0.00224367	0.00222873	0.0022675	0.00226293	0.00219394	0.00244032	0.000230948	0.00390146	0.000656573	0.00202783	0.0024658
82.9017	0.0023011	0.00113848	0.000591104	0.00165136	0.00157938	0.00139225	0.0013242	0.00155866	0.00216914	0.00224641	0.00222491	0.00227251	0.00226025	0.00219642	0.00243932	0.000232382	0.00390962	0.000652056	0.00202699	0.00245629
82.9587	0.00231013	0.00113457	0.000592522	0.0016515	0.00157967	0.00140062	0.0013174	0.00155001	0.00216948	0.00224863	0.00222129	0.00227712	0.00225751	0.00219897	0.00243788	0.000233791	0.00391782	0.000647758	0.00202646	0.00244654
83.0158	0.00231884	0.00113103	0.000593784	0.00165182	0.00157956	0.00140895	0.00131046	0.0015413	0.00216928	0.00225036	0.00221792	0.00228131	0.00225473	0.00220154	0.00243607	0.000235135	0.00392605	0.00064369	0.00202627	0.00243662
83.0728	0.00232721	0.00112789	0.000594888	0.0016523	0.00157906	0.00141721	0.00130341	0.00153255	0.00216857	0.00225166	0.00221482	0.00228509	0.00225195	0.00220414	0.00243393	0.000236374	0.00393426	0.00063986	0.00202643	0.00242659
83.1298	0.00233522	0.0011252	0.000595834	0.00165293	0.00157821	0.00142536	0.00129628	0.00152382	0.00216739	0.00225258	0.002212	0.00228844	0.0022492	0.00220672	0.00243152	0.000237471	0.00394242	0.000636277	0.00202696	0.00241651
83.1868	0.00234286	0.00112299	0.000596621	0.00165371	0.00157703	0.00143336	0.00128911	0.00151514	0.00216577	0.00225317	0.00220947	0.00229136	0.00224653	0.00220929	0.00242889	0.000238387	0.0039505	0.000632944	0.0020279	0.00240643
83.2439	0.00235013	0.00112126	0.000597247	0.00165463	0.00157556	0.00144118	0.00128193	0.00150655	0.00216376	0.00225347	0.00220725	0.00229383	0.00224395	0.00221182	0.00242608	0.000239088	0.00395844	0.000629862	0.00202924	0.00239641
83.3009	0.00235703	0.00112005	0.000597714	0.00165569	0.00157384	0.00144876	0.00127478	0.00149811	0.0021614	0.00225353	0.00220534	0.00229586	0.0022415	0.00221433	0.00242315	0.000239539	0.00396621	0.000627032	0.00203102	0.0023865
83.3579	0.00236353	0.00111935	0.000598022	0.00165687	0.00157189	0.00145606	0.00126769	0.00148986	0.00215875	0.0022534	0.00220375	0.00229744	0.00223919	0.00221679	0.00242013	0.000239713	0.00397375	0.000624454	0.00203323	0.00237674
83.415	0.00236966	0.00111918	0.000598175	0.00165819	0.00156976	0.00146303	0.0012607	0.00148186	0.00215585	0.00225312	0.00220247	0.00229859	0.00223706	0.00221921	0.00241709	0.000239582	0.00398102	0.000622128	0.00203592	0.00236718
83.472	0.00237538	0.00111953	0.000598176	0.00165962	0.00156749	0.00146964	0.00125383	0.00147416	0.00215275	0.00225273	0.00220151	0.00229932	0.00223511	0.00222159	0.00241406	0.000239125	0.00398797	0.000620057	0.00203908	0.00235784
83.529	0.0023807	0.00112041	0.000598035	0.00166117	0.00156511	0.00147583	0.00124712	0.00146682	0.00214952	0.00225228	0.00220086	0.00229964	0.00223335	0.00222394	0.00241107	0.000238326	0.00399457	0.000618242	0.00204275	0.00234878
83.586	0.00238561	0.00112181	0.000597762	0.00166284	0.00156265	0.00148158	0.0012406	0.00145989	0.00214621	0.00225178	0.00220053	0.0022996	0.00223179	0.00222625	0.00240816	0.000237172	0.00400079	0.000616682	0.00204694	0.00234002
83.6431	0.0023901	0.00112372	0.000597372	0.00166461	0.00156015	0.00148684	0.00123429	0.00145342	0.00214288	0.00225129	0.0022005	0.0022992	0.00223043	0.00222852	0.00240536	0.000235657	0.00400658	0.000615379	0.00205168	0.00233158
83.7001	0.00239418	0.00112611	0.000596881	0.0016665	0.00155765	0.00149158	0.00122821	0.00144746	0.00213959	0.00225082	0.00220077	0.00229848	0.00222927	0.00223075	0.00240267	0.000233778	0.00401191	0.000614335	0.00205697	0.00232349
83.7571	0.00239784	0.00112896	0.000596308	0.0016685	0.00155517	0.00149578	0.00122241	0.00144205	0.0021364	0.0022504	0.00220134	0.00229748	0.0022283	0.00223292	0.00240012	0.000231538	0.00401676	0.000613552	0.00206284	0.00231578
83.8142	0.00240108	0.00113225	0.000595676	0.00167059	0.00155275	0.00149941	0.00121689	0.00143722	0.00213335	0.00225006	0.00220218	0.00229622	0.00222752	0.00223505	0.00239771	0.000228944	0.0040211	0.000613036	0.00206928	0.00230846
83.8712	0.00240392	0.00113595	0.000595009	0.00167278	0.00155042	0.00150247	0.0012117	0.001433	0.00213049	0.00224982	0.0022033	0.00229476	0.0022269	0.00223711	0.00239544	0.00022601	0.0040249	0.000612797	0.0020763	0.00230155
83.9282	0.00240637	0.00114003	0.000594334	0.00167505	0.0015482	0.00150496	0.00120685	0.00142941	0.00212787	0.00224969	0.00220467	0.00229312	0.00222643	0.00223909	0.0023933	0.000222756	0.00402815	0.000612845	0.0020839	0.00229506
83.9852	0.00240843	0.00114444	0.000593679	0.00167739	0.00154613	0.00150686	0.00120238	0.0014265	0.00212552	0.00224967	0.00220628	0.00229136	0.00222609	0.002241	0.00239131	0.000219206	0.00403085	0.000613195	0.00209205	0.00228897
84.0423	0.00241011	0.00114916	0.000593076	0.0016798	0.00154423	0.00150821	0.00119831	0.00142428	0.00212347	0.00224977	0.00220812	0.00228951	0.00222586	0.00224282	0.00238945	0.000215384	0.00403298	0.000613863	0.00210076	0.00228329
84.0993	0.00241144	0.00115413	0.000592555	0.00168227	0.00154253	0.00150901	0.00119467	0.00142277	0.00212174	0.00224998	0.00221017	0.00228762	0.00222569	0.00224454	0.00238771	0.000211321	0.00403455	0.000614864	0.00211001	0.002278
84.1563	0.00241242	0.00115933	0.000592144	0.00168479	0.00154106	0.00150929	0.00119148	0.001422	0.00212035	0.00225029	0.00221242	0.00228572	0.00222557	0.00224615	0.0023861	0.000207048	0.00403557	0.000616216	0.00211976	0.00227309
84.2133	0.00241308	0.00116471	0.000591872	0.00168735	0.00153983	0.00150909	0.00118876	0.00142198	0.00211931	0.0022507	0.00221484	0.00228386	0.00222546	0.00224764	0.00238459	0.000202598	0.00403604	0.000617933	0.00213	0.00226855
84.2704	0.00241343	0.00117022	0.000591762	0.00168995	0.00153888	0.00150844	0.00118653	0.00142273	0.0021186	0.0022512	0.00221743	0.00228208	0.00222532	0.002249	0.00238317	0.000198008	0.00403598	0.000620026	0.00214069	0.00226435
84.3274	0.00241348	0.00117584	0.000591838	0.00169259	0.00153822	0.00150737	0.0011848	0.00142424	0.00211821	0.00225177	0.00222017	0.00228038	0.00222514	0.00225021	0.00238181	0.000193314	0.0040354	0.000622503	0.00215177	0.00226046
84.3844	0.00241327	0.00118151	0.00059212	0.00169527	0.00153786	0.00150592	0.00118357	0.00142654	0.00211814	0.00225239	0.00222305	0.00227881	0.0022249	0.00225127	0.0023805	0.000188553	0.00403435	0.000625371	0.0021632	0.00225685
84.4415	0.00241282	0.0011872	0.000592624	0.00169799	0.0015378	0.00150413	0.00118285	0.00142962	0.00211836	0.00225306	0.00222607	0.00227735	0.00222455	0.00225216	0.00237921	0.000183763	0.00403284	0.000628634	0.0021749	0.00225348
84.4985	0.00241216	0.00119288	0.000593366	0.00170076	0.00153807	0.00150204	0.00118265	0.00143346	0.00211884	0.00225376	0.00222921	0.00227601	0.00222409	0.00225287	0.0023779	0.000178982	0.00403093	0.000632294	0.00218681	0.00225032
84.5555	0.00241133	0.0011985	0.000594356	0.00170359	0.00153865	0.00149968	0.00118297	0.00143807	0.00211954	0.00225446	0.00223247	0.00227478	0.00222349	0.00225338	0.00237657	0.000174248	0.00402867	0.000636343	0.00219886	0.00224732
84.6125	0.00241035	0.00120402	0.000595604	0.0017065	0.00153954	0.0014971	0.00118383	0.0014434	0.00212045	0.00225514	0.00223583	0.00227366	0.00222274	0.00225368	0.00237518	0.000169598	0.0040261	0.000640776	0.00221097	0.00224443
84.6696	0.00240927	0.00120941	0.000597116	0.00170949	0.00154072	0.00149435	0.00118523	0.00144945	0.0021215	0.00225576	0.00223928	0.00227263	0.00222183	0.00225376	0.0023737	0.000165069	0.00402328	0.000645581	0.00222307	0.00224161
84.7266	0.00240812	0.00121464	0.000598895	0.00171259	0.00154219	0.00149145	0.00118717	0.00145618	0.00212268	0.00225628	0.0022428	0.0022717	0.00222075	0.00225361	0.00237214	0.000160698	0.00402028	0.000650747	0.00223509	0.00223882
84.7836	0.00240692	0.00121968	0.000600944	0.0017158	0.00154393	0.00148846	0.00118966	0.00146355	0.00212392	0.00225669	0.00224638	0.00227084	0.0022195	0.00225323	0.00237046	0.000156519	0.00401717	0.000656262	0.00224698	0.00223601
84.8407	0.0024057	0.00122449	0.000603265	0.00171915	0.00154592	0.00148541	0.00119269	0.00147154	0.0021252	0.00225693	0.00224999	0.00227006	0.00221808	0.00225261	0.00236865	0.000152563	0.00401401	0.000662115	0.00225867	0.00223315
84.8977	0.0024045	0.00122905	0.000605858	0.00172265	0.00154814	0.00148236	0.00119625	0.0014801	0.00212646	0.00225699	0.00225362	0.00226936	0.0022165	0.00225177	0.00236671	0.000148858	0.00401089	0.000668297	0.00227013	0.0022302
84.9547	0.00240334	0.00123335	0.000608725	0.00172629	0.00155058	0.00147933	0.00120035	0.00148919	0.00212767	0.00225684	0.00225726	0.00226872	0.00221477	0.00225071	0.00236462	0.000145425	0.00400789	0.000674799	0.00228129	0.00222713
85.0117	0.00240225	0.00123738	0.000611866	0.00173008	0.00155321	0.00147637	0.00120495	0.00149874	0.00212878	0.00225645	0.00226087	0.00226814	0.00221291	0.00224943	0.00236238	0.00014228	0.00400508	0.00068161	0.00229213	0.00222394
85.0688	0.00240124	0.00124112	0.00061528	0.00173402	0.001556	0.00147351	0.00121005	0.00150872	0.00212974	0.00225581	0.00226445	0.00226763	0.00221094	0.00224793	0.00235999	0.000139439	0.00400253	0.000688726	0.0023026	0.00222062
85.1258	0.00240032	0.00124458	0.000618966	0.0017381	0.00155892	0.0014708	0.00121565	0.00151907	0.00213052	0.0022549	0.00226796	0.00226717	0.00220887	0.00224624	0.00235746	0.00013691	0.00400031	0.000696142	0.00231268	0.00221716
85.1828	0.00239952	0.00124776	0.000622924	0.00174232	0.00156196	0.00146824	0.00122172	0.00152975	0.00213105	0.00225371	0.0022714	0.00226678	0.00220672	0.00224434	0.00235478	0.000134702	0.0039985	0.000703853	0.00232234	0.00221359
85.2399	0.00239884	0.00125067	0.00062715	0.00174667	0.00156508	0.00146589	0.00122825	0.00154068	0.00213131	0.00225222	0.00227474	0.00226642	0.00220452	0.00224225	0.00235198	0.000132818	0.00399718	0.000711855	0.00233154	0.00220993
85.2969	0.00239829	0.00125335	0.000631642	0.00175111	0.00156825	0.00146375	0.00123523	0.00155185	0.00213123	0.00225043	0.00227796	0.00226609	0.00220228	0.00223998	0.00234906	0.000131258	0.00399642	0.000720145	0.00234028	0.00220619
85.3539	0.00239788	0.0012558	0.000636396	0.00175565	0.00157145	0.00146184	0.00124264	0.00156318	0.00213079	0.00224833	0.00228106	0.00226578	0.00220005	0.00223754	0.00234604	0.000130018	0.00399631	0.000728717	0.00234853	0.0022024
85.4109	0.00239762	0.00125805	0.000641408	0.00176025	0.00157465	0.0014602	0.00125046	0.00157464	0.00212993	0.00224592	0.00228401	0.00226547	0.00219785	0.00223493	0.00234295	0.000129084	0.00399692	0.000737562	0.00235628	0.0021986
85.468	0.00239751	0.00126013	0.000646673	0.00176489	0.00157782	0.00145884	0.00125867	0.0015862	0.00212864	0.00224321	0.0022868	0.00226515	0.00219572	0.00223218	0.00233981	0.000128438	0.00399834	0.000746669	0.00236354	0.00219483
85.525	0.00239753	0.00126207	0.000652188	0.00176956	0.00158093	0.00145776	0.00126725	0.0015978	0.00212689	0.00224019	0.00228942	0.0022648	0.0021937	0.00222929	0.00233664	0.000128056	0.00400062	0.000756026	0.00237029	0.00219113
85.582	0.0023977	0.0012639	0.000657951	0.00177424	0.00158395	0.00145699	0.00127618	0.00160941	0.00212464	0.00223689	0.00229187	0.00226441	0.00219186	0.00222626	0.00233347	0.000127911	0.00400384	0.000765617	0.00237656	0.00218754
85.6391	0.00239799	0.00126564	0.00066396	0.00177889	0.00158684	0.00145652	0.00128543	0.001621	0.00212189	0.00223331	0.00229414	0.00226396	0.00219022	0.00222312	0.00233033	0.000127971	0.00400803	0.000775425	0.00238235	0.00218412
85.6961	0.00239841	0.00126733	0.000670212	0.00178351	0.00158959	0.00145637	0.00129499	0.00163255	0.00211864	0.00222945	0.00229622	0.00226345	0.00218884	0.00221986	0.00232725	0.000128201	0.00401325	0.000785433	0.00238768	0.00218091
85.7531	0.00239893	0.00126899	0.000676704	0.00178808	0.00159218	0.00145652	0.00130484	0.00164402	0.00211487	0.00222533	0.00229812	0.00226285	0.00218776	0.00221649	0.00232427	0.000128567	0.00401952	0.00079562	0.00239257	0.00217797
85.8101	0.00239954	0.00127066	0.000683432	0.00179257	0.00159458	0.00145697	0.00131494	0.00165541	0.00211061	0.00222096	0.00229985	0.00226217	0.00218703	0.00221301	0.0023214	0.00012903	0.00402686	0.000805966	0.00239704	0.00217535
85.8672	0.00240024	0.00127236	0.000690391	0.00179696	0.0015968	0.00145772	0.0013253	0.0016667	0.00210585	0.00221635	0.00230139	0.0022614	0.00218668	0.00220942	0.00231868	0.000129555	0.00403528	0.000816446	0.00240112	0.00217308
85.9242	0.00240099	0.00127412	0.000697576	0.00180123	0.00159882	0.00145875	0.00133588	0.00167788	0.00210063	0.0022115	0.00230277	0.00226053	0.00218674	0.00220574	0.00231613	0.000130104	0.00404479	0.000827033	0.00240484	0.00217122
85.9812	0.00240181	0.00127596	0.000704979	0.00180537	0.00160063	0.00146005	0.00134668	0.00168895	0.00209496	0.00220645	0.00230398	0.00225957	0.00218727	0.00220195	0.00231379	0.000130643	0.00405537	0.000837701	0.00240822	0.00216979
86.0383	0.00240267	0.00127791	0.000712595	0.00180935	0.00160225	0.00146159	0.00135766	0.0016999	0.00208889	0.0022012	0.00230502	0.00225852	0.00218827	0.00219807	0.00231166	0.000131136	0.00406701	0.000848423	0.00241129	0.00216883
86.0953	0.00240357	0.00127998	0.000720415	0.00181318	0.00160366	0.00146335	0.00136882	0.00171074	0.00208244	0.00219577	0.0023059	0.0022574	0.00218979	0.0021941	0.00230977	0.000131552	0.00407969	0.000859168	0.00241408	0.00216834
86.1523	0.00240452	0.00128218	0.000728429	0.00181682	0.00160489	0.00146531	0.00138013	0.00172146	0.00207566	0.00219018	0.00230662	0.00225621	0.00219183	0.00219005	0.00230813	0.00013186	0.00409338	0.000869909	0.00241662	0.00216836
86.2093	0.00240552	0.00128453	0.000736627	0.00182027	0.00160593	0.00146744	0.00139157	0.00173206	0.0020686	0.00218447	0.00230719	0.00225497	0.00219442	0.00218591	0.00230675	0.000132031	0.00410805	0.000880614	0.00241893	0.00216888
86.2664	0.00240659	0.00128703	0.000744996	0.00182353	0.00160681	0.00146971	0.00140313	0.00174254	0.00206128	0.00217864	0.00230761	0.0022537	0.00219758	0.0021817	0.00230565	0.000132038	0.00412367	0.000891252	0.00242105	0.00216991
86.3234	0.00240775	0.00128967	0.000753521	0.00182657	0.00160754	0.0014721	0.00141479	0.0017529	0.00205377	0.00217273	0.00230789	0.00225241	0.00220132	0.00217743	0.00230483	0.000131855	0.0041402	0.000901789	0.00242298	0.00217142
86.3804	0.00240899	0.00129246	0.000762189	0.00182941	0.00160815	0.00147458	0.00142654	0.00176315	0.00204611	0.00216678	0.00230803	0.00225113	0.00220566	0.00217309	0.00230429	0.000131459	0.00415758	0.000912191	0.00242476	0.0021734
86.4374	0.00241036	0.00129538	0.000770984	0.00183202	0.00160864	0.00147711	0.00143835	0.00177328	0.00203835	0.00216081	0.00230804	0.00224989	0.00221062	0.00216871	0.00230402	0.00013083	0.00417578	0.000922421	0.0024264	0.00217584
86.4945	0.00241185	0.00129842	0.000779888	0.00183441	0.00160904	0.00147967	0.00145022	0.0017833	0.00203054	0.00215486	0.00230793	0.00224872	0.00221621	0.00216428	0.00230399	0.00012995	0.00419476	0.000932442	0.00242793	0.00217869
86.5515	0.00241844	0.00129795	0.000789732	0.0018329	0.00161091	0.00148499	0.00146074	0.00179247	0.00202689	0.00215153	0.0023078	0.00225234	0.00222561	0.00215742	0.00229994	0.000128183	0.00422311	0.00093685	0.00242821	0.00217321
86.6085	0.00242525	0.00129769	0.000799317	0.00183139	0.00161282	0.00149039	0.00147079	0.00180149	0.00202309	0.00214865	0.00230774	0.00225559	0.00223479	0.00215088	0.0022957	0.000126321	0.00425121	0.000940928	0.00242856	0.00216796
86.6656	0.00243218	0.00129762	0.000808687	0.00182991	0.00161476	0.00149577	0.00148049	0.00181042	0.00201919	0.00214608	0.00230771	0.00225854	0.00224382	0.00214459	0.00229137	0.000124357	0.00427903	0.000944771	0.00242901	0.00216301
86.7226	0.00243914	0.00129773	0.000817889	0.00182844	0.0016167	0.00150107	0.00148996	0.00181927	0.00201523	0.00214369	0.00230769	0.00226128	0.00225274	0.00213853	0.00228706	0.000122288	0.00430655	0.00094846	0.00242953	0.00215842
86.7796	0.00244605	0.00129797	0.000826966	0.00182701	0.00161865	0.00150625	0.00149929	0.00182808	0.00201124	0.00214137	0.00230765	0.00226387	0.0022616	0.00213263	0.00228283	0.000120116	0.0043338	0.000952055	0.00243014	0.00215419
86.8366	0.00245289	0.00129833	0.000835952	0.00182559	0.0016206	0.00151128	0.00150855	0.00183688	0.00200727	0.00213904	0.00230758	0.00226637	0.00227043	0.00212686	0.00227871	0.000117847	0.0043608	0.000955597	0.00243082	0.0021503
86.8937	0.00245964	0.00129877	0.000844878	0.00182419	0.00162256	0.00151617	0.0015178	0.00184568	0.00200335	0.00213667	0.00230746	0.00226883	0.00227927	0.00212118	0.00227471	0.000115488	0.0043876	0.000959108	0.00243157	0.0021467
86.9507	0.0024663	0.00129927	0.000853765	0.00182279	0.00162452	0.00152092	0.00152705	0.00185448	0.00199949	0.00213422	0.0023073	0.0022713	0.00228814	0.00211557	0.00227084	0.000113049	0.00441422	0.0009626	0.00243239	0.00214336
87.0077	0.00247287	0.0012998	0.00086263	0.00182138	0.0016265	0.00152554	0.00153632	0.00186329	0.00199571	0.00213167	0.00230709	0.0022738	0.00229703	0.00211	0.00226708	0.000110539	0.00444072	0.000966076	0.00243326	0.00214021
87.0648	0.00247937	0.00130033	0.000871486	0.00181995	0.00162849	0.00153004	0.00154563	0.00187212	0.00199203	0.00212903	0.00230684	0.00227636	0.00230597	0.00210444	0.00226341	0.000107967	0.00446713	0.000969538	0.00243419	0.0021372
87.1218	0.0024858	0.00130086	0.000880342	0.0018185	0.0016305	0.00153445	0.00155498	0.00188097	0.00198846	0.00212629	0.00230655	0.002279	0.00231495	0.00209889	0.00225981	0.000105345	0.00449349	0.00097298	0.00243515	0.00213429
87.1788	0.00249219	0.00130136	0.000889205	0.00181702	0.00163253	0.00153877	0.00156437	0.00188984	0.001985	0.00212346	0.00230622	0.00228174	0.00232398	0.00209332	0.00225626	0.00010268	0.00451981	0.0009764	0.00243615	0.00213143
87.2358	0.00249854	0.00130181	0.000898082	0.0018155	0.00163459	0.00154304	0.00157379	0.00189872	0.00198166	0.00212053	0.00230587	0.00228459	0.00233305	0.00208773	0.00225274	9.99818e-05	0.00454614	0.000979791	0.00243717	0.00212856
87.2929	0.00250486	0.00130221	0.000906975	0.00181394	0.00163668	0.00154726	0.00158325	0.00190762	0.00197844	0.00211753	0.00230549	0.00228755	0.00234217	0.00208211	0.00224924	9.72576e-05	0.0045725	0.000983148	0.00243822	0.00212566
87.3499	0.00251119	0.00130254	0.000915887	0.00181233	0.0016388	0.00155145	0.00159273	0.00191653	0.00197535	0.00211445	0.00230509	0.00229063	0.00235134	0.00207645	0.00224574	9.45149e-05	0.0045989	0.000986466	0.00243928	0.00212268
87.4069	0.00251751	0.00130279	0.000924821	0.00181066	0.00164095	0.00155562	0.00160224	0.00192545	0.00197238	0.0021113	0.00230467	0.00229383	0.00236055	0.00207074	0.00224222	9.17601e-05	0.00462537	0.000989739	0.00244035	0.0021196
87.464	0.00252386	0.00130296	0.000933777	0.00180894	0.00164313	0.00155979	0.00161176	0.00193439	0.00196954	0.0021081	0.00230424	0.00229716	0.00236979	0.00206498	0.00223867	8.89992e-05	0.00465192	0.000992963	0.00244142	0.00211638
87.521	0.00253023	0.00130303	0.000942755	0.00180717	0.00164535	0.00156398	0.00162129	0.00194333	0.00196682	0.00210485	0.0023038	0.00230062	0.00237908	0.00205917	0.00223507	8.62376e-05	0.00467856	0.000996133	0.00244248	0.00211301
87.578	0.00253664	0.00130301	0.000951756	0.00180533	0.0016476	0.00156818	0.00163083	0.00195227	0.00196422	0.00210157	0.00230335	0.0023042	0.0023884	0.0020533	0.00223141	8.34802e-05	0.00470531	0.000999245	0.00244355	0.00210945
87.635	0.0025431	0.00130289	0.000960778	0.00180344	0.00164989	0.00157241	0.00164036	0.00196122	0.00196174	0.00209825	0.00230291	0.0023079	0.00239775	0.00204737	0.00222768	8.07315e-05	0.00473218	0.0010023	0.00244459	0.00210569
87.6921	0.00254961	0.00130266	0.000969822	0.00180149	0.00165222	0.00157669	0.00164989	0.00197017	0.00195938	0.00209492	0.00230246	0.00231173	0.00240713	0.00204138	0.00222387	7.79954e-05	0.00475916	0.00100528	0.00244562	0.00210173
87.7491	0.00255619	0.00130233	0.000978886	0.00179948	0.00165457	0.00158101	0.00165941	0.00197911	0.00195712	0.00209158	0.00230202	0.00231568	0.00241653	0.00203533	0.00221997	7.52754e-05	0.00478628	0.00100819	0.00244663	0.00209753
87.8061	0.00256284	0.00130189	0.000987968	0.00179741	0.00165697	0.00158539	0.00166891	0.00198805	0.00195497	0.00208823	0.00230159	0.00231974	0.00242596	0.00202922	0.00221598	7.25748e-05	0.00481353	0.00101103	0.00244762	0.00209309
87.8632	0.00256957	0.00130135	0.000997068	0.00179528	0.0016594	0.00158983	0.00167839	0.00199699	0.00195292	0.0020849	0.00230117	0.00232391	0.0024354	0.00202305	0.00221189	6.98962e-05	0.00484091	0.0010138	0.00244858	0.00208841
87.9202	0.00257638	0.00130069	0.00100618	0.0017931	0.00166186	0.00159434	0.00168785	0.00200591	0.00195096	0.00208158	0.00230077	0.00232819	0.00244485	0.00201682	0.00220768	6.72424e-05	0.00486843	0.00101649	0.00244952	0.00208347
87.9772	0.00258329	0.00129993	0.00101531	0.00179086	0.00166436	0.00159893	0.00169728	0.00201482	0.00194909	0.00207828	0.00230038	0.00233257	0.00245431	0.00201054	0.00220337	6.46155e-05	0.00489609	0.0010191	0.00245042	0.00207827
88.0342	0.00259028	0.00129907	0.00102446	0.00178856	0.00166689	0.0016036	0.00170667	0.00202373	0.00194731	0.00207502	0.00230001	0.00233704	0.00246378	0.0020042	0.00219893	6.20175e-05	0.00492389	0.00102163	0.0024513	0.0020728
88.0913	0.00259737	0.0012981	0.00103361	0.00178621	0.00166945	0.00160835	0.00171603	0.00203261	0.0019456	0.00207179	0.00229967	0.00234161	0.00247325	0.00199781	0.00219437	5.94502e-05	0.00495183	0.00102408	0.00245214	0.00206707
88.1483	0.00260457	0.00129704	0.00104278	0.00178381	0.00167205	0.0016132	0.00172534	0.00204149	0.00194397	0.0020686	0.00229934	0.00234627	0.00248271	0.00199136	0.00218968	5.6915e-05	0.0049799	0.00102644	0.00245295	0.00206108
88.2053	0.00261187	0.00129588	0.00105195	0.00178135	0.00167468	0.00161814	0.00173461	0.00205034	0.0019424	0.00206547	0.00229904	0.002351	0.00249217	0.00198487	0.00218486	5.44131e-05	0.00500811	0.00102872	0.00245373	0.00205482
88.2623	0.00261928	0.00129462	0.00106113	0.00177885	0.00167734	0.00162318	0.00174383	0.00205917	0.00194089	0.00206239	0.00229877	0.0023558	0.00250161	0.00197834	0.00217991	5.19455e-05	0.00503646	0.00103092	0.00245448	0.00204829
88.3194	0.0026268	0.00129327	0.00107031	0.0017763	0.00168004	0.00162831	0.001753	0.00206799	0.00193944	0.00205938	0.00229852	0.00236068	0.00251103	0.00197177	0.00217482	4.95129e-05	0.00506493	0.00103303	0.0024552	0.0020415
88.3764	0.00263443	0.00129184	0.00107949	0.0017737	0.00168276	0.00163355	0.0017621	0.00207678	0.00193804	0.00205645	0.00229831	0.00236562	0.00252044	0.00196516	0.00216959	4.71156e-05	0.00509353	0.00103505	0.0024559	0.00203446
88.4334	0.00264218	0.00129033	0.00108868	0.00177106	0.00168552	0.00163889	0.00177114	0.00208555	0.00193668	0.00205358	0.00229812	0.00237061	0.00252981	0.00195852	0.00216423	4.4754e-05	0.00512226	0.00103699	0.00245656	0.00202717
88.4905	0.00265005	0.00128874	0.00109786	0.00176838	0.0016883	0.00164434	0.00178011	0.00209429	0.00193536	0.0020508	0.00229797	0.00237565	0.00253917	0.00195185	0.00215872	4.24284e-05	0.0051511	0.00103884	0.0024572	0.00201964
88.5475	0.00265803	0.00128707	0.00110704	0.00176565	0.00169112	0.00164989	0.00178901	0.00210301	0.00193408	0.0020481	0.00229784	0.00238073	0.00254849	0.00194515	0.00215307	4.01388e-05	0.00518007	0.0010406	0.00245781	0.00201186
88.6045	0.00266612	0.00128534	0.00111622	0.00176288	0.00169397	0.00165554	0.00179784	0.0021117	0.00193282	0.0020455	0.00229775	0.00238585	0.00255777	0.00193844	0.00214728	3.78851e-05	0.00520915	0.00104228	0.0024584	0.00200386
88.6615	0.00267434	0.00128354	0.00112538	0.00176008	0.00169684	0.00166131	0.0018066	0.00212036	0.00193159	0.00204298	0.0022977	0.002391	0.00256703	0.0019317	0.00214136	3.56669e-05	0.00523834	0.00104387	0.00245897	0.00199562
88.7186	0.00268267	0.00128167	0.00113454	0.00175724	0.00169974	0.00166717	0.00181527	0.002129	0.00193039	0.00204056	0.00229768	0.00239618	0.00257624	0.00192495	0.00213528	3.34838e-05	0.00526763	0.00104537	0.00245951	0.00198717
88.7756	0.00269111	0.00127976	0.00114369	0.00175436	0.00170266	0.00167315	0.00182386	0.00213761	0.0019292	0.00203823	0.0022977	0.00240137	0.00258542	0.00191818	0.00212908	3.13351e-05	0.00529704	0.00104679	0.00246003	0.00197851
88.8326	0.00269968	0.00127778	0.00115283	0.00175145	0.00170561	0.00167922	0.00183237	0.0021462	0.00192802	0.002036	0.00229775	0.00240658	0.00259456	0.00191141	0.00212273	2.92199e-05	0.00532654	0.00104813	0.00246052	0.00196964
88.8897	0.00270835	0.00127576	0.00116195	0.00174851	0.00170859	0.0016854	0.00184079	0.00215475	0.00192686	0.00203387	0.00229784	0.0024118	0.00260365	0.00190463	0.00211624	2.71372e-05	0.00535614	0.00104937	0.002461	0.00196057
88.9467	0.00271714	0.00127369	0.00117106	0.00174554	0.00171158	0.00169168	0.00184913	0.00216328	0.0019257	0.00203184	0.00229796	0.00241702	0.0026127	0.00189785	0.00210962	2.50861e-05	0.00538584	0.00105054	0.00246145	0.00195131
89.0037	0.00272605	0.00127158	0.00118015	0.00174255	0.0017146	0.00169806	0.00185738	0.00217177	0.00192455	0.00202992	0.00229813	0.00242225	0.00262171	0.00189106	0.00210287	2.30657e-05	0.00541562	0.00105162	0.00246189	0.00194186
89.0607	0.00273506	0.00126943	0.00118922	0.00173952	0.00171764	0.00170455	0.00186553	0.00218024	0.00192339	0.00202809	0.00229833	0.00242747	0.00263068	0.00188427	0.00209598	2.10752e-05	0.00544549	0.00105262	0.0024623	0.00193224
89.1178	0.00274418	0.00126724	0.00119827	0.00173647	0.0017207	0.00171112	0.0018736	0.00218868	0.00192224	0.00202637	0.00229856	0.00243269	0.00263959	0.00187749	0.00208896	1.91135e-05	0.00547544	0.00105354	0.0024627	0.00192244
89.1748	0.00275341	0.00126502	0.00120731	0.0017334	0.00172378	0.0017178	0.00188157	0.00219708	0.00192108	0.00202475	0.00229884	0.0024379	0.00264846	0.00187072	0.00208181	1.71799e-05	0.00550547	0.00105438	0.00246308	0.00191248
89.2318	0.00276275	0.00126276	0.00121632	0.0017303	0.00172688	0.00172457	0.00188945	0.00220546	0.00191991	0.00202324	0.00229915	0.0024431	0.00265728	0.00186395	0.00207454	1.52734e-05	0.00553557	0.00105514	0.00246344	0.00190236
89.2889	0.00277218	0.00126048	0.0012253	0.00172719	0.00173	0.00173143	0.00189723	0.00221381	0.00191874	0.00202183	0.00229949	0.00244827	0.00266606	0.0018572	0.00206714	1.33933e-05	0.00556573	0.00105583	0.00246379	0.00189209
89.3459	0.00278172	0.00125818	0.00123426	0.00172405	0.00173313	0.00173839	0.00190493	0.00222212	0.00191756	0.00202052	0.00229988	0.00245343	0.00267478	0.00185045	0.00205962	1.15386e-05	0.00559596	0.00105643	0.00246412	0.00188168
89.4029	0.00279135	0.00125585	0.0012432	0.0017209	0.00173628	0.00174543	0.00191252	0.00223041	0.00191636	0.00201931	0.0023003	0.00245857	0.00268345	0.00184372	0.00205199	9.70856e-06	0.00562625	0.00105697	0.00246444	0.00187112
89.4599	0.00280108	0.0012535	0.00125211	0.00171772	0.00173945	0.00175256	0.00192003	0.00223866	0.00191515	0.00201821	0.00230075	0.00246369	0.00269207	0.001837	0.00204424	7.90237e-06	0.00565659	0.00105743	0.00246474	0.00186043
89.517	0.00281091	0.00125113	0.00126099	0.00171454	0.00174262	0.00175977	0.00192744	0.00224688	0.00191392	0.00201721	0.00230124	0.00246878	0.00270064	0.0018303	0.00203638	6.11923e-06	0.00568698	0.00105781	0.00246503	0.00184961
89.574	0.00282082	0.00124875	0.00126985	0.00171134	0.00174581	0.00176706	0.00193475	0.00225507	0.00191268	0.00201631	0.00230177	0.00247384	0.00270916	0.00182362	0.0020284	4.35837e-06	0.00571742	0.00105813	0.00246531	0.00183868
89.631	0.00283083	0.00124635	0.00127868	0.00170812	0.00174902	0.00177443	0.00194198	0.00226323	0.00191142	0.00201551	0.00230233	0.00247887	0.00271763	0.00181696	0.00202032	2.61903e-06	0.0057479	0.00105838	0.00246557	0.00182763
89.688	0.00284091	0.00124394	0.00128748	0.0017049	0.00175224	0.00178188	0.00194911	0.00227136	0.00191014	0.0020148	0.00230293	0.00248387	0.00272605	0.00181032	0.00201214	9.00455e-07	0.00577841	0.00105856	0.00246583	0.00181646
89.7451	0.00285109	0.00124152	0.00129625	0.00170166	0.00175546	0.00178941	0.00195615	0.00227945	0.00190884	0.00201419	0.00230356	0.00248884	0.00273442	0.0018037	0.00200386	-7.98076e-07	0.00580897	0.00105867	0.00246607	0.0018052
89.8021	0.00286134	0.00123909	0.00130499	0.00169841	0.0017587	0.00179701	0.0019631	0.00228752	0.00190752	0.00201368	0.00230422	0.00249377	0.00274274	0.0017971	0.00199548	-2.47728e-06	0.00583955	0.00105872	0.0024663	0.00179383
89.8591	0.00287167	0.00123665	0.0013137	0.00169515	0.00176195	0.00180468	0.00196996	0.00229556	0.00190618	0.00201326	0.00230491	0.00249867	0.002751	0.00179053	0.001987	-4.13785e-06	0.00587017	0.00105871	0.00246652	0.00178237
89.9162	0.00288208	0.00123421	0.00132238	0.00169189	0.0017652	0.00181242	0.00197673	0.00230356	0.00190482	0.00201293	0.00230563	0.00250353	0.00275922	0.00178397	0.00197843	-5.78047e-06	0.0059008	0.00105864	0.00246673	0.00177082
89.9732	0.00289255	0.00123176	0.00133103	0.00168861	0.00176847	0.00182022	0.00198342	0.00231154	0.00190343	0.00201269	0.00230639	0.00250836	0.00276739	0.00177744	0.00196978	-7.4058e-06	0.00593147	0.00105851	0.00246693	0.00175919

## Sheet: Ext 10b_d
wavelength (nm)	DMSO	linrodostat	IDO-IN-4 (BMS-978587)	IDO-IN-5 (LY338196)	BMT-297376	BMS986242	5993-1162	IDO-IN-13	apoxidole	iDeg-1	iDeg-2	iDeg-3	iDeg-6	epacadostat	IDO-IN-1	IDO-IN-7	PF0684003	navoximod (NLG-919)	IDO5L	615-21-4
250	1	1.01157	1.54964	1.40629	0.979471	1.0044	0.754472	1.09768	0.931274	1.00071	1.0656	0.871811	0.866193	1.11383	1.12219	1.15339	0.806409	0.9978	1.14255	1.06391
251	0.9928	1.01035	1.55364	1.42268	0.971367	0.991189	0.752139	1.08405	0.91425	0.983757	1.06287	0.877411	0.867377	1.0975	1.10146	1.16833	0.805964	1.0198	1.12121	1.06126
252	0.9681	0.999391	1.53768	1.44395	0.944895	0.967275	0.749028	1.07451	0.892812	0.96822	1.05193	0.863721	0.862049	1.08309	1.08337	1.18974	0.805073	1.05097	1.10201	1.0692
253	0.9733	1.00792	1.5266	1.45857	0.91356	0.949025	0.756547	1.06588	0.885246	0.943503	1.04842	0.855632	0.857904	1.0562	1.06661	1.19472	0.805518	1.06637	1.07768	1.07748
254	0.9557	0.99391	1.5266	1.47674	0.922204	0.935179	0.761732	1.0577	0.874527	0.935734	1.04568	0.869944	0.85376	1.05187	1.05029	1.20219	0.806854	1.08397	1.06658	1.08212
255	0.9525	1.00304	1.52349	1.49712	0.900054	0.937067	0.773918	1.05407	0.871375	0.924435	1.041	0.861232	0.863825	1.0341	1.03705	1.21066	0.811749	1.10524	1.04951	1.08609
256	0.9512	0.990256	1.50709	1.5175	0.881145	0.925739	0.790511	1.04543	0.864439	0.911017	1.03748	0.866833	0.863825	1.00865	1.01676	1.22062	0.821095	1.12395	1.02049	1.09172
257	0.9434	0.988429	1.50576	1.52991	0.884927	0.91567	0.817215	1.03998	0.86633	0.905367	1.03163	0.887368	0.876258	0.989914	0.991178	1.2256	0.831331	1.14375	0.99872	1.10331
258	0.9505	0.998782	1.49601	1.5339	0.89195	0.919446	0.841327	1.03907	0.870744	0.908192	1.02889	0.890479	0.885139	0.971182	0.986767	1.24203	0.843347	1.16612	0.986342	1.11192
259	0.9512	0.995737	1.49291	1.52238	0.877364	0.915041	0.862847	1.03907	0.873266	0.905367	1.02694	0.889235	0.886323	0.964457	0.97221	1.25149	0.848242	1.18629	0.980794	1.11755
260	0.9473	1.00792	1.48138	1.52326	0.878984	0.919446	0.882551	1.04362	0.880202	0.906073	1.02772	0.899813	0.899941	0.954851	0.971328	1.26992	0.859813	1.20719	0.967563	1.13013
261	0.944	0.998782	1.47872	1.50554	0.882226	0.917558	0.901219	1.04452	0.87768	0.906073	1.02265	0.905414	0.910598	0.950048	0.971328	1.27789	0.869604	1.22552	0.960734	1.1394
262	0.9447	1.00548	1.46631	1.49889	0.883847	0.925739	0.917034	1.04589	0.883354	0.908192	1.02421	0.911637	0.918887	0.941883	0.957212	1.28436	0.87806	1.23982	0.954332	1.1447
263	0.9427	0.995128	1.45213	1.48516	0.887628	0.918817	0.942961	1.04225	0.881463	0.911017	1.01757	0.92346	0.932504	0.935639	0.956771	1.29333	0.88251	1.25266	0.94793	1.14669
264	0.959	0.993301	1.4375	1.4794	0.901135	0.915041	0.970703	1.04316	0.898487	0.923729	1.01093	0.941506	0.943162	0.934198	0.959418	1.28785	0.896751	1.26073	0.94665	1.14404
265	0.959	1.00304	1.41667	1.46921	0.91356	0.93455	0.99637	1.0418	0.911728	0.935734	1.00937	0.95084	0.969213	0.939962	0.950596	1.27739	0.913663	1.26843	0.94921	1.14569
266	0.9622	0.989647	1.39583	1.4568	0.930308	0.940843	1.01296	1.04271	0.912989	0.938559	1.00508	0.967019	0.974541	0.935159	0.954566	1.25149	0.926124	1.26293	0.949637	1.1404
267	0.9694	1.00122	1.37057	1.4342	0.946515	0.958464	1.03345	1.0468	0.943884	0.964689	1.01015	0.978843	0.988751	0.93804	0.963388	1.25548	0.941255	1.25303	0.953478	1.14404
268	0.9648	1.00304	1.34441	1.41117	0.950297	0.951542	1.04252	1.04543	0.941362	0.962571	1.00664	1.00062	1.00533	0.939962	0.961623	1.23108	0.946595	1.24349	0.952625	1.13973
269	0.9727	1	1.31073	1.36553	0.962723	0.96287	1.05704	1.04134	0.93884	0.957627	1.00469	1	1.00178	0.93804	0.96427	1.22311	0.954606	1.24569	0.95732	1.13013
270	0.9831	0.999391	1.27216	1.31856	0.974608	0.974198	1.06067	1.04225	0.952081	0.96822	1.00586	1.0056	1.00414	0.951969	0.963388	1.21215	0.959502	1.22882	0.970124	1.12252
271	0.9915	1.00609	1.24645	1.26008	0.997839	0.983638	1.07208	1.04134	0.968474	0.966102	1.00429	1.01182	1.01362	0.957733	0.969122	1.20916	0.968402	1.22222	0.966709	1.11093
272	0.9844	0.99391	1.20789	1.19495	1.00648	0.995595	1.07078	1.04316	0.969735	0.982345	1.00664	1.01058	1.01658	0.954851	0.981032	1.2002	0.973298	1.22442	0.985489	1.10464
273	0.9928	1.00548	1.17996	1.14887	1.01675	1	1.07234	1.04452	0.974149	0.984463	1.00351	1.00996	1.01835	0.965418	0.994266	1.18825	0.992879	1.21599	0.976953	1.09768
274	0.9922	1.00609	1.15381	1.11963	1.01459	1.00315	1.06637	1.04316	0.989912	0.997881	1.0082	1.01307	1.01895	0.978386	0.986326	1.1748	0.99466	1.19142	0.991464	1.08576
275	0.9967	1.00426	1.12855	1.07	1.02755	1.00252	1.06819	1.03907	0.994956	1.00141	1.00898	1.01182	1.0225	0.980307	0.995589	1.15986	0.991099	1.18078	0.994025	1.07351
276	1.0026	1.0134	1.10151	1.04165	1.02809	1.00881	1.05522	1.03317	1.00631	1.00918	1.01211	1.0112	1.02428	0.987512	0.999559	1.12201	1	1.13055	0.999573	1.05596
277	0.9922	1.00609	1.06738	1.02393	1.01837	1.00566	1.04434	1.02499	1.00378	0.997881	1.00586	1.00996	1.02368	0.990874	0.992501	1.11056	0.991989	1.09608	0.995305	1.04139
278	0.9883	1.01279	1.04078	1.00975	1.01459	1.00566	1.03293	1.01817	1.00252	1.00283	1.00312	0.998133	1.01835	0.998079	0.993383	1.07022	0.988874	1.06894	0.997439	1.02881
279	0.9954	1.00183	1.03103	1.00576	1.01297	1.00944	1.02489	1.01181	1.00126	1.00706	1.00039	0.999378	1.01421	0.992315	0.998236	1.04333	0.988429	1.04327	1.00427	1.01722
280	1	1	1	1	1	1	1	1	1	1	1	1	1	1	1	1	1	1	1	1
281	0.9824	0.991474	0.978723	0.994683	0.996218	1.00315	0.985999	0.987733	0.999369	0.999294	0.995314	0.991288	0.984606	0.993276	0.996912	0.976096	0.986649	0.964063	0.997866	0.986755
282	0.9837	0.993301	0.95656	0.998228	0.968666	0.986784	0.959036	0.9791	1.00063	0.989407	0.992191	0.971375	0.975725	0.991835	1	0.945219	0.990209	0.938761	0.993171	0.977815
283	0.9655	0.979294	0.937943	0.994683	0.949757	0.97231	0.930257	0.960473	0.989912	0.978107	0.982038	0.95084	0.955003	0.98511	0.983679	0.922809	0.981308	0.903924	0.984635	0.962583
284	0.9492	0.961023	0.909574	0.989366	0.909238	0.945249	0.896552	0.935484	0.972257	0.956215	0.967981	0.913503	0.920071	0.973583	0.966917	0.89741	0.972408	0.870554	0.969697	0.945695
285	0.9382	0.933618	0.87766	0.97829	0.877904	0.930145	0.863625	0.910495	0.946406	0.92161	0.9508	0.890479	0.90823	0.959174	0.954124	0.880478	0.953716	0.847085	0.947503	0.931126
286	0.9128	0.909257	0.844415	0.961453	0.831442	0.898678	0.831994	0.885961	0.92623	0.904661	0.938305	0.851898	0.875074	0.949568	0.947508	0.849602	0.931464	0.817748	0.941528	0.917881
287	0.8945	0.871498	0.817376	0.935755	0.767693	0.870988	0.797511	0.86279	0.894704	0.887712	0.924639	0.830118	0.84251	0.925552	0.915307	0.825199	0.908322	0.786579	0.917627	0.90298
288	0.8698	0.841657	0.782358	0.904298	0.728255	0.843298	0.767177	0.838255	0.87768	0.859463	0.90941	0.799627	0.817052	0.913545	0.906043	0.783865	0.893636	0.739274	0.899701	0.889073
289	0.8477	0.811206	0.767287	0.879043	0.682334	0.820642	0.725694	0.811904	0.848045	0.824153	0.891839	0.761045	0.783896	0.900576	0.893692	0.741534	0.858033	0.694903	0.882629	0.87053
290	0.8288	0.780146	0.737145	0.859105	0.653701	0.793581	0.695878	0.790095	0.825977	0.797316	0.879344	0.739266	0.754885	0.877041	0.859285	0.720618	0.848242	0.653465	0.858301	0.856291
291	0.7936	0.754568	0.713209	0.833407	0.627229	0.75708	0.663469	0.768741	0.80454	0.775424	0.86763	0.715619	0.725281	0.862632	0.849581	0.688247	0.809969	0.608361	0.842936	0.846689
292	0.7878	0.7162	0.673759	0.805051	0.58617	0.728131	0.618875	0.741935	0.774905	0.751412	0.847325	0.671437	0.69627	0.848703	0.823555	0.64741	0.787272	0.558856	0.816048	0.831457
293	0.7513	0.672351	0.640071	0.770492	0.539708	0.677155	0.575318	0.708314	0.74401	0.706215	0.825068	0.632234	0.66489	0.815562	0.799294	0.617032	0.754784	0.518885	0.786172	0.816225
294	0.7181	0.63581	0.601507	0.744351	0.495948	0.627439	0.518019	0.675602	0.710593	0.670198	0.798516	0.599253	0.617525	0.783381	0.767975	0.571713	0.702715	0.481481	0.757149	0.796689
295	0.6797	0.572473	0.545213	0.700044	0.454889	0.57961	0.463054	0.641072	0.654477	0.608757	0.771183	0.551338	0.572528	0.759846	0.724305	0.523904	0.676903	0.439311	0.71959	0.773179
296	0.6504	0.546285	0.528812	0.66327	0.431118	0.544368	0.418201	0.621536	0.633039	0.576977	0.75166	0.509023	0.542925	0.732949	0.701809	0.491036	0.641745	0.409974	0.695262	0.760265
297	0.6361	0.524361	0.496454	0.623837	0.403566	0.509755	0.380088	0.604271	0.606557	0.550141	0.739164	0.476042	0.514506	0.708934	0.685046	0.474602	0.612372	0.381738	0.679471	0.746689
298	0.6204	0.492692	0.460993	0.574214	0.386818	0.494651	0.350013	0.591095	0.57314	0.529661	0.726279	0.465464	0.490231	0.691643	0.660785	0.457171	0.570538	0.358269	0.65685	0.73543
299	0.599	0.461632	0.43883	0.520603	0.365748	0.470107	0.311382	0.578373	0.556116	0.502825	0.711831	0.451151	0.476613	0.673871	0.637406	0.437749	0.53449	0.340301	0.645327	0.717219
300	0.5853	0.453106	0.421543	0.464776	0.34846	0.453115	0.283122	0.565652	0.535309	0.492938	0.698946	0.428749	0.458851	0.65658	0.620644	0.420817	0.502448	0.325999	0.624413	0.702318
301	0.5703	0.433618	0.39672	0.404519	0.333333	0.447451	0.253565	0.55702	0.52459	0.473164	0.686841	0.414437	0.446418	0.644573	0.604764	0.404382	0.4753	0.309864	0.602646	0.690397
302	0.5547	0.428745	0.37633	0.362871	0.321988	0.434235	0.234898	0.547933	0.501892	0.464689	0.679422	0.398258	0.425104	0.631124	0.593295	0.391434	0.450823	0.293363	0.585574	0.672848
303	0.5514	0.411084	0.35727	0.331856	0.315505	0.413468	0.217267	0.544298	0.486129	0.45339	0.671613	0.391413	0.421551	0.613833	0.577415	0.376494	0.430797	0.286029	0.571916	0.666556
304	0.5404	0.408039	0.342642	0.304829	0.306861	0.409692	0.196007	0.5393	0.476671	0.450565	0.663022	0.378967	0.406157	0.598943	0.565946	0.370518	0.406765	0.280161	0.557405	0.653642
305	0.5358	0.395859	0.327128	0.280018	0.297137	0.395846	0.182007	0.533394	0.469735	0.435734	0.654822	0.365899	0.396092	0.588857	0.543449	0.361554	0.388518	0.271727	0.539479	0.637417
306	0.5273	0.392814	0.315603	0.267169	0.292815	0.396476	0.17371	0.530214	0.460277	0.425847	0.649356	0.358432	0.387211	0.576849	0.528893	0.356574	0.381842	0.265127	0.528382	0.630464
307	0.5241	0.384896	0.302305	0.255206	0.286332	0.380743	0.165932	0.530214	0.45082	0.424435	0.643889	0.35532	0.381291	0.563881	0.523158	0.348606	0.371607	0.26366	0.516005	0.62053
308	0.5215	0.378197	0.296543	0.248117	0.294435	0.384519	0.15971	0.531577	0.449559	0.418079	0.640765	0.351587	0.380107	0.556676	0.513454	0.34761	0.361371	0.261093	0.505762	0.62053
309	0.5176	0.370889	0.288564	0.2428	0.28255	0.378225	0.153746	0.527488	0.43947	0.41596	0.638032	0.347853	0.374186	0.550913	0.500221	0.34761	0.360926	0.262926	0.495519	0.614238
310	0.5078	0.370889	0.281472	0.240142	0.280929	0.369415	0.151672	0.527488	0.440731	0.413842	0.633737	0.346609	0.373002	0.539866	0.491398	0.346116	0.354695	0.254859	0.488263	0.611258
311	0.5085	0.362972	0.277482	0.234382	0.280389	0.368156	0.14882	0.528396	0.435057	0.410311	0.630223	0.339764	0.369449	0.533141	0.482576	0.341633	0.35425	0.253759	0.478873	0.607285
312	0.5085	0.36419	0.27172	0.235711	0.28255	0.368785	0.146228	0.528396	0.428121	0.408192	0.62827	0.34163	0.367673	0.525937	0.477724	0.340637	0.3498	0.253392	0.471618	0.601987
313	0.5104	0.362972	0.27172	0.233053	0.28309	0.366897	0.143894	0.52567	0.420555	0.40678	0.626318	0.339764	0.367673	0.517771	0.467137	0.340139	0.34802	0.252659	0.464362	0.59702
314	0.5039	0.359927	0.263741	0.229065	0.278768	0.370673	0.14182	0.526579	0.415511	0.408192	0.623194	0.336652	0.366489	0.512968	0.457874	0.338645	0.34713	0.251192	0.457533	0.592715
315	0.5007	0.356882	0.263741	0.227736	0.273906	0.367527	0.140264	0.527033	0.407945	0.403249	0.62007	0.337897	0.362937	0.500961	0.450375	0.335657	0.342679	0.250825	0.446863	0.589073
316	0.5007	0.358709	0.258865	0.225521	0.273366	0.368785	0.140005	0.52567	0.4029	0.40113	0.618118	0.333541	0.36116	0.495677	0.445082	0.334661	0.340009	0.250092	0.437473	0.581126
317	0.5013	0.363581	0.258422	0.225521	0.274446	0.373191	0.13845	0.526124	0.399748	0.40113	0.617337	0.33603	0.362937	0.488473	0.440229	0.336155	0.340454	0.250458	0.434913	0.584437
318	0.498	0.363581	0.254433	0.225964	0.271205	0.370673	0.138709	0.524761	0.395965	0.399011	0.613823	0.335408	0.36116	0.482229	0.429643	0.332669	0.339119	0.248992	0.426803	0.579801
319	0.4993	0.361145	0.25266	0.224634	0.272285	0.370044	0.137931	0.522944	0.401009	0.399011	0.611089	0.332296	0.358792	0.476465	0.421262	0.332171	0.338674	0.248258	0.420828	0.577483
320	0.4967	0.355055	0.249557	0.224191	0.271205	0.356199	0.136894	0.520672	0.394704	0.399011	0.608356	0.334163	0.3582	0.472622	0.418615	0.331673	0.336894	0.248258	0.412292	0.572848
321	0.5046	0.356882	0.253546	0.229951	0.278768	0.359346	0.136894	0.52249	0.393443	0.406073	0.612261	0.342253	0.364713	0.466859	0.419056	0.340637	0.341789	0.253759	0.412719	0.57053
322	0.5026	0.348356	0.249557	0.224634	0.275527	0.34613	0.135598	0.517492	0.392182	0.40113	0.607966	0.33603	0.357608	0.458694	0.407146	0.334163	0.341789	0.250458	0.403756	0.565894
323	0.4954	0.338611	0.246011	0.221976	0.269584	0.335431	0.135598	0.515675	0.392812	0.399011	0.60367	0.332296	0.35524	0.455331	0.399647	0.331175	0.341789	0.248258	0.396927	0.563245
324	0.4941	0.331912	0.244238	0.221533	0.269044	0.332284	0.135598	0.511586	0.391551	0.398305	0.602109	0.330429	0.355832	0.444284	0.396559	0.332669	0.335113	0.248258	0.392659	0.563576
325	0.4948	0.331303	0.246011	0.222419	0.271745	0.332284	0.135079	0.510223	0.389029	0.40113	0.602889	0.334163	0.357608	0.442363	0.394795	0.333167	0.337784	0.248992	0.389245	0.564238
326	0.4967	0.323386	0.244238	0.222862	0.274446	0.328508	0.135079	0.507497	0.390921	0.399011	0.601718	0.334785	0.355832	0.438521	0.389502	0.332171	0.336894	0.248258	0.382416	0.562583
327	0.4954	0.32095	0.241578	0.22109	0.270124	0.324103	0.13482	0.503862	0.38966	0.399011	0.599375	0.331052	0.352279	0.431316	0.384208	0.331673	0.334668	0.247158	0.379001	0.561589
328	0.4941	0.320341	0.243351	0.22109	0.272825	0.326621	0.13482	0.50159	0.38966	0.398305	0.598594	0.331674	0.354056	0.428434	0.382885	0.331673	0.336449	0.247525	0.376867	0.557616
329	0.4948	0.320341	0.242908	0.221976	0.270124	0.326621	0.134561	0.498864	0.388398	0.399718	0.595471	0.333541	0.355832	0.423631	0.378915	0.332171	0.336894	0.247525	0.373453	0.557285
330	0.4941	0.32095	0.241578	0.222419	0.271205	0.325991	0.133523	0.494775	0.39029	0.400424	0.596642	0.335408	0.356424	0.42219	0.375827	0.329681	0.337339	0.247891	0.368331	0.550331
331	0.4922	0.319732	0.242465	0.22109	0.270665	0.324733	0.134561	0.488869	0.38966	0.399718	0.594299	0.334163	0.352872	0.414986	0.370093	0.331175	0.336004	0.248258	0.364917	0.551656
332	0.4935	0.316687	0.241578	0.22109	0.269584	0.322845	0.134042	0.485234	0.387768	0.399718	0.592737	0.332296	0.353464	0.411143	0.367887	0.332171	0.336004	0.247891	0.361502	0.55298
333	0.4928	0.316078	0.241135	0.22109	0.270665	0.324103	0.134042	0.481145	0.388398	0.399011	0.591566	0.332296	0.353464	0.407781	0.364799	0.331673	0.335559	0.245325	0.358515	0.55
334	0.4928	0.317296	0.240248	0.221533	0.271205	0.324733	0.133005	0.480236	0.38966	0.399011	0.591956	0.335408	0.35524	0.40682	0.363917	0.329681	0.337784	0.247158	0.356381	0.547351
335	0.4935	0.317296	0.242465	0.221533	0.271745	0.323474	0.134301	0.477965	0.389029	0.40113	0.589613	0.334163	0.353464	0.402498	0.360388	0.331673	0.336004	0.247525	0.354247	0.546358
336	0.4915	0.31486	0.241578	0.22109	0.269044	0.322845	0.133523	0.471604	0.387137	0.399718	0.588442	0.332918	0.353464	0.398175	0.356418	0.331175	0.336004	0.246791	0.349979	0.54404
337	0.4928	0.315469	0.239805	0.222419	0.270665	0.324103	0.133523	0.467969	0.38966	0.400424	0.58688	0.33603	0.353464	0.396254	0.355095	0.329681	0.336894	0.247158	0.348271	0.545695
338	0.4954	0.316078	0.244238	0.22109	0.273906	0.321586	0.134042	0.465243	0.388398	0.402542	0.58688	0.339141	0.352279	0.396254	0.354654	0.329183	0.336894	0.248258	0.346564	0.544702
339	0.4948	0.314251	0.244238	0.221976	0.271745	0.322215	0.133783	0.457974	0.389029	0.403249	0.584537	0.334785	0.351095	0.391931	0.351125	0.330179	0.336449	0.247158	0.344003	0.541391
340	0.4941	0.314251	0.244238	0.221976	0.270124	0.322215	0.133783	0.454339	0.389029	0.402542	0.583756	0.335408	0.354056	0.389049	0.348478	0.331673	0.336004	0.246425	0.341443	0.540397
341	0.4935	0.31486	0.244238	0.222419	0.272285	0.324103	0.132227	0.449796	0.38966	0.402542	0.579852	0.337274	0.354056	0.386647	0.347155	0.331175	0.337339	0.246791	0.341016	0.540728
342	0.4974	0.31486	0.246897	0.222862	0.275527	0.321586	0.134561	0.446161	0.392182	0.404661	0.584147	0.340386	0.354056	0.386647	0.346714	0.331175	0.338229	0.247891	0.340162	0.537086
343	0.4961	0.311206	0.246454	0.22109	0.272825	0.322845	0.133783	0.441163	0.391551	0.403955	0.581804	0.33603	0.354056	0.383285	0.343626	0.331175	0.338674	0.247525	0.336748	0.530795
344	0.4941	0.313642	0.246454	0.222419	0.271205	0.323474	0.133264	0.435257	0.38966	0.405367	0.57868	0.33603	0.354056	0.379923	0.340538	0.330179	0.337339	0.246791	0.334614	0.535099
345	0.4948	0.312424	0.246454	0.221976	0.271205	0.320957	0.133005	0.430259	0.38966	0.404661	0.579071	0.338519	0.355832	0.378963	0.339215	0.331673	0.337339	0.245691	0.332053	0.537417
346	0.4961	0.310597	0.246897	0.220647	0.271745	0.319069	0.133783	0.425716	0.38966	0.408192	0.579071	0.337274	0.351687	0.377041	0.339215	0.328187	0.338229	0.245325	0.330773	0.536093
347	0.4954	0.311206	0.248227	0.221533	0.271745	0.322845	0.133264	0.422081	0.391551	0.408898	0.576337	0.338519	0.351095	0.376561	0.336127	0.330677	0.339119	0.247158	0.330346	0.533444
348	0.4928	0.313033	0.25	0.224634	0.272285	0.326621	0.133264	0.416174	0.392812	0.408192	0.576728	0.339764	0.354056	0.374159	0.336127	0.330179	0.339564	0.246791	0.328212	0.522848
349	0.498	0.31486	0.250887	0.225521	0.273906	0.325991	0.133264	0.413448	0.393443	0.412429	0.577509	0.342875	0.355832	0.373679	0.334804	0.331673	0.342234	0.246425	0.328212	0.530464
350	0.4993	0.311206	0.251773	0.222862	0.274446	0.323474	0.133264	0.408905	0.394073	0.411723	0.575947	0.342875	0.353464	0.372238	0.333039	0.330677	0.342234	0.246058	0.326931	0.52649
351	0.502	0.31486	0.253546	0.225521	0.275527	0.326621	0.133783	0.407542	0.395965	0.413136	0.575947	0.344742	0.357608	0.371758	0.33348	0.332669	0.342679	0.247158	0.324797	0.527152
352	0.5	0.313642	0.253546	0.224191	0.274446	0.325362	0.134042	0.400727	0.395965	0.413136	0.574775	0.345986	0.356424	0.368396	0.329951	0.329183	0.343569	0.245325	0.322236	0.520199
353	0.5013	0.314251	0.25266	0.223748	0.274986	0.322215	0.133264	0.395275	0.397856	0.413842	0.573604	0.344119	0.357016	0.367915	0.329069	0.330677	0.344014	0.244958	0.322663	0.520199
354	0.5039	0.313033	0.255762	0.226407	0.275527	0.325991	0.133005	0.393912	0.397856	0.418079	0.573604	0.347853	0.3582	0.367915	0.327746	0.328685	0.346239	0.245325	0.322236	0.522185
355	0.5059	0.311815	0.257979	0.225964	0.273906	0.32725	0.133783	0.38846	0.399117	0.418079	0.573995	0.349098	0.3582	0.365514	0.326864	0.329681	0.346239	0.244224	0.321383	0.520861
356	0.5052	0.314251	0.257979	0.22685	0.274986	0.327879	0.133783	0.388005	0.399117	0.419492	0.571652	0.347853	0.360568	0.366475	0.326864	0.328187	0.34802	0.243124	0.319676	0.522517
357	0.5026	0.312424	0.258865	0.225521	0.274446	0.32725	0.134561	0.383916	0.395965	0.420198	0.572433	0.348475	0.360568	0.364553	0.324217	0.328187	0.350245	0.243124	0.318395	0.516225
358	0.5046	0.31486	0.257092	0.225078	0.270665	0.325991	0.132746	0.37801	0.398487	0.418079	0.569309	0.349098	0.356424	0.362632	0.322011	0.322211	0.347575	0.242758	0.315834	0.515894
359	0.5072	0.313033	0.260638	0.225078	0.274986	0.32725	0.134301	0.37801	0.401639	0.422316	0.566966	0.34972	0.359976	0.360711	0.32157	0.324701	0.350245	0.240924	0.315408	0.513245
360	0.5111	0.319732	0.263741	0.228622	0.277688	0.328508	0.13482	0.380282	0.405422	0.42726	0.572823	0.35532	0.365897	0.363593	0.323776	0.327191	0.353805	0.243491	0.317115	0.514238
361	0.5137	0.318514	0.263298	0.233053	0.278768	0.333543	0.13845	0.385734	0.404161	0.430085	0.571652	0.359676	0.361753	0.365514	0.323776	0.330677	0.35692	0.246791	0.318395	0.504636
362	0.5143	0.322777	0.269504	0.228622	0.28309	0.33669	0.137153	0.379373	0.407945	0.431497	0.57009	0.35781	0.368265	0.364553	0.323776	0.327191	0.35692	0.243124	0.314127	0.517881
363	0.5221	0.32704	0.26906	0.235268	0.287952	0.337948	0.137672	0.384825	0.411728	0.442797	0.568918	0.367766	0.373002	0.366475	0.328628	0.333665	0.363151	0.247158	0.321383	0.52947
364	0.5195	0.321559	0.268174	0.235268	0.279849	0.334172	0.141561	0.379373	0.412989	0.444209	0.575947	0.360299	0.365305	0.365034	0.32951	0.332669	0.364486	0.247525	0.319676	0.513245
365	0.5176	0.320341	0.266844	0.23261	0.280929	0.333543	0.136894	0.36756	0.41425	0.438559	0.573604	0.362166	0.367081	0.361191	0.322894	0.326693	0.362706	0.244591	0.317115	0.516225
366	0.5267	0.325822	0.27039	0.231724	0.289033	0.332284	0.137931	0.370286	0.415511	0.449859	0.573995	0.365277	0.362345	0.365034	0.325099	0.326195	0.368046	0.244224	0.319676	0.51755
367	0.5293	0.316078	0.272163	0.22685	0.279849	0.340466	0.137412	0.371195	0.411097	0.446328	0.564623	0.362166	0.359976	0.356868	0.318924	0.325199	0.365376	0.23799	0.311566	0.511589
368	0.5202	0.317296	0.265071	0.227736	0.278768	0.327879	0.135338	0.363017	0.41488	0.439266	0.57048	0.364655	0.369449	0.354947	0.316277	0.319223	0.362706	0.23799	0.310286	0.510596
369	0.5221	0.316078	0.267287	0.230394	0.279308	0.329138	0.134561	0.365289	0.41425	0.44209	0.57048	0.369011	0.365897	0.357829	0.318924	0.319721	0.367601	0.23799	0.31242	0.50894
370	0.5221	0.315469	0.264184	0.23128	0.279308	0.327879	0.135079	0.356656	0.416141	0.443503	0.571652	0.370877	0.368857	0.357829	0.316718	0.318227	0.368491	0.23799	0.31114	0.506291
371	0.5273	0.314251	0.264184	0.231724	0.278228	0.330396	0.134561	0.35393	0.417402	0.446328	0.571261	0.372744	0.37241	0.360231	0.3176	0.320219	0.372497	0.237624	0.311566	0.504305
372	0.528	0.310597	0.263298	0.229951	0.275527	0.327879	0.133523	0.355293	0.418033	0.444915	0.57009	0.372744	0.370634	0.356388	0.314071	0.316733	0.372942	0.23469	0.309432	0.506954
373	0.5306	0.313033	0.264184	0.23261	0.278228	0.32725	0.134561	0.356656	0.423707	0.452684	0.571652	0.375233	0.371818	0.35879	0.317159	0.318227	0.375612	0.235424	0.311566	0.504305
374	0.5358	0.315469	0.266401	0.235711	0.279849	0.329767	0.135338	0.353476	0.429382	0.45904	0.573995	0.383323	0.377738	0.360711	0.318924	0.320717	0.379617	0.238724	0.314127	0.508609
375	0.5404	0.316078	0.266401	0.235711	0.278228	0.328508	0.13482	0.351658	0.430013	0.458333	0.574385	0.383323	0.380699	0.360711	0.315836	0.320717	0.380062	0.23799	0.314127	0.50298
376	0.543	0.311815	0.265957	0.235268	0.277688	0.325362	0.134042	0.351204	0.431904	0.461158	0.575556	0.385812	0.384843	0.360711	0.316718	0.318725	0.381842	0.23579	0.311993	0.50298
377	0.5449	0.318514	0.268617	0.23261	0.281469	0.330396	0.136116	0.353476	0.434426	0.467514	0.577899	0.391413	0.383067	0.365034	0.320247	0.323207	0.385403	0.238724	0.315834	0.50298
378	0.5508	0.317296	0.266401	0.236154	0.279308	0.327879	0.136116	0.354384	0.43947	0.471045	0.580242	0.393902	0.387211	0.363112	0.320247	0.321215	0.389853	0.239091	0.315834	0.500662
379	0.5527	0.315469	0.264628	0.239256	0.277688	0.330396	0.135857	0.348478	0.442623	0.47387	0.57868	0.398258	0.391356	0.360231	0.320688	0.320717	0.388518	0.239824	0.318822	0.503311
380	0.5592	0.30877	0.264184	0.234825	0.272825	0.328508	0.137153	0.349841	0.448298	0.478814	0.579852	0.393902	0.391948	0.365514	0.322453	0.320717	0.390743	0.240924	0.314981	0.498675
381	0.569	0.319123	0.267287	0.240142	0.284171	0.334172	0.137153	0.349841	0.460277	0.497175	0.584147	0.411948	0.398461	0.37464	0.328187	0.327191	0.399199	0.244591	0.322236	0.499338
382	0.571	0.316687	0.269947	0.240142	0.278768	0.331655	0.135857	0.349387	0.460908	0.498588	0.588052	0.416926	0.398461	0.371758	0.327746	0.329681	0.400534	0.244591	0.32437	0.498344
383	0.5755	0.318514	0.267287	0.237483	0.274446	0.332284	0.137412	0.345752	0.467844	0.5	0.590394	0.422526	0.401421	0.370317	0.32951	0.330179	0.404094	0.245691	0.322663	0.498675
384	0.584	0.312424	0.27039	0.243243	0.281469	0.334802	0.13845	0.344389	0.469105	0.509887	0.591566	0.428749	0.407934	0.379923	0.332598	0.334661	0.405874	0.249358	0.327785	0.499007
385	0.5885	0.317905	0.26906	0.241914	0.280389	0.333543	0.139227	0.344389	0.477932	0.512006	0.59469	0.431238	0.408526	0.379443	0.332598	0.335159	0.410325	0.248992	0.329065	0.495364
386	0.5964	0.319123	0.270833	0.243686	0.28201	0.331655	0.138968	0.344843	0.483607	0.52613	0.598985	0.437461	0.410894	0.381364	0.33745	0.338645	0.41344	0.253392	0.332907	0.495033
387	0.6042	0.32095	0.269947	0.248117	0.28255	0.334172	0.139487	0.343026	0.491803	0.537429	0.60328	0.443684	0.423919	0.386167	0.338774	0.343127	0.418336	0.257059	0.335894	0.491391
388	0.6107	0.32095	0.269947	0.249446	0.280929	0.333543	0.139746	0.340754	0.497478	0.545198	0.606794	0.446173	0.424512	0.387128	0.342744	0.346614	0.421006	0.258893	0.336748	0.484437
389	0.6198	0.321559	0.272163	0.249446	0.28309	0.33606	0.140524	0.339846	0.506305	0.55226	0.608747	0.458619	0.428656	0.393372	0.345831	0.35259	0.426346	0.260359	0.343577	0.492053
390	0.6322	0.322777	0.274823	0.252548	0.287952	0.341724	0.141042	0.340754	0.513871	0.560028	0.613432	0.471686	0.436945	0.399135	0.352448	0.357072	0.431687	0.26696	0.347845	0.493377
391	0.6367	0.325213	0.27305	0.254763	0.289573	0.340466	0.141561	0.337119	0.52459	0.570621	0.619289	0.478531	0.439313	0.400096	0.352889	0.361056	0.436137	0.26916	0.350405	0.498344
392	0.6445	0.318514	0.272163	0.251661	0.284171	0.335431	0.141561	0.336211	0.529004	0.577684	0.623194	0.485999	0.442274	0.402978	0.355977	0.361056	0.436582	0.270994	0.352113	0.487086
393	0.6595	0.327649	0.276152	0.257421	0.284711	0.339836	0.143894	0.338937	0.539723	0.595339	0.629832	0.492844	0.456483	0.414505	0.362594	0.369522	0.443258	0.274294	0.359368	0.488079
394	0.6699	0.325822	0.275266	0.26008	0.287412	0.338578	0.142598	0.336665	0.550441	0.607345	0.637642	0.503423	0.460036	0.418828	0.366564	0.372012	0.448598	0.278328	0.363636	0.489735
395	0.6836	0.327649	0.275709	0.262295	0.288493	0.340466	0.143894	0.335756	0.564943	0.620763	0.646232	0.518357	0.467732	0.42123	0.370975	0.37998	0.455719	0.281261	0.371746	0.486093
396	0.6966	0.32704	0.276152	0.26584	0.28255	0.341095	0.144153	0.338483	0.576293	0.639124	0.648575	0.53018	0.477798	0.429875	0.378474	0.38496	0.461504	0.284928	0.374733	0.483113
397	0.7122	0.328867	0.277482	0.27027	0.286332	0.341724	0.144672	0.334848	0.588903	0.647599	0.656775	0.541381	0.483718	0.436119	0.384649	0.391932	0.46818	0.291896	0.381989	0.484437
398	0.7272	0.331912	0.278812	0.270713	0.289033	0.341724	0.146487	0.331213	0.602774	0.668079	0.664975	0.553827	0.496152	0.447646	0.39303	0.401394	0.474855	0.295196	0.389671	0.484768
399	0.7441	0.337393	0.283688	0.277359	0.291194	0.34613	0.149857	0.336665	0.624212	0.687147	0.676689	0.571873	0.503256	0.457733	0.403176	0.408865	0.481531	0.30143	0.398207	0.484106
400	0.7552	0.331912	0.281915	0.280904	0.288493	0.348647	0.14908	0.335756	0.631148	0.699153	0.675908	0.583696	0.510953	0.461575	0.401412	0.411853	0.483311	0.309864	0.401622	0.488079
401	0.7656	0.334348	0.281915	0.28179	0.289573	0.344242	0.150117	0.335756	0.640605	0.70904	0.68567	0.591786	0.519834	0.466378	0.414645	0.422809	0.488206	0.315365	0.409304	0.484106
402	0.7734	0.334348	0.284574	0.283562	0.291194	0.34613	0.150117	0.335756	0.648172	0.719633	0.691136	0.601742	0.525755	0.477426	0.422144	0.434263	0.491767	0.325266	0.416987	0.488079
403	0.7806	0.338611	0.289894	0.28755	0.294435	0.351164	0.152709	0.338937	0.65826	0.731638	0.693089	0.611077	0.529307	0.487032	0.428319	0.447709	0.495772	0.3348	0.427657	0.485762
404	0.7799	0.334348	0.288564	0.284891	0.287412	0.347388	0.150117	0.330304	0.65826	0.731638	0.696212	0.611077	0.533452	0.489433	0.435377	0.452689	0.490432	0.341401	0.430644	0.487748
405	0.778	0.335566	0.285018	0.284005	0.289573	0.344242	0.150376	0.331213	0.652585	0.725989	0.693089	0.604854	0.526347	0.491354	0.439788	0.459661	0.489542	0.348368	0.436193	0.488079
406	0.7702	0.337393	0.285018	0.284448	0.287952	0.344242	0.150635	0.328487	0.648172	0.716102	0.688403	0.600498	0.525755	0.498559	0.446405	0.476594	0.485981	0.356069	0.441315	0.485099
407	0.7669	0.337393	0.288121	0.286221	0.292274	0.342983	0.152969	0.323489	0.647541	0.717514	0.68606	0.600498	0.519834	0.504323	0.455227	0.49253	0.483311	0.36487	0.44729	0.483113
408	0.7513	0.330694	0.284574	0.280018	0.287412	0.340466	0.150117	0.325307	0.630517	0.697034	0.674346	0.583074	0.511545	0.506244	0.458315	0.496016	0.47263	0.371104	0.448997	0.480795
409	0.7279	0.325822	0.280585	0.275587	0.284171	0.343612	0.14908	0.318492	0.611602	0.673729	0.660679	0.565028	0.500296	0.506244	0.460079	0.509462	0.460614	0.383205	0.451131	0.479139
410	0.7142	0.33313	0.287677	0.275587	0.288493	0.3455	0.150117	0.318037	0.59773	0.660311	0.650137	0.553827	0.489639	0.507685	0.468019	0.516434	0.454384	0.387239	0.455399	0.47947
411	0.6934	0.325822	0.284131	0.268941	0.285791	0.342354	0.147265	0.311222	0.581967	0.638418	0.637642	0.533292	0.474245	0.500961	0.465814	0.520418	0.440142	0.391639	0.453692	0.480795
412	0.6686	0.323386	0.285018	0.264953	0.279308	0.335431	0.14545	0.308042	0.556747	0.611582	0.621632	0.512134	0.463588	0.504323	0.463167	0.526892	0.429462	0.39604	0.451558	0.478808
413	0.6458	0.316687	0.283245	0.255206	0.281469	0.335431	0.142079	0.305316	0.535939	0.586158	0.607575	0.490977	0.441089	0.49952	0.461403	0.527888	0.41611	0.397873	0.44857	0.476159
414	0.623	0.319123	0.281915	0.252991	0.274986	0.330396	0.143635	0.301227	0.517654	0.561441	0.597423	0.473553	0.433985	0.496158	0.459638	0.528884	0.401424	0.394939	0.448143	0.473841
415	0.6029	0.314251	0.278812	0.245902	0.274986	0.32725	0.14182	0.283507	0.498739	0.540254	0.580633	0.451773	0.40675	0.489914	0.452139	0.523406	0.389408	0.391639	0.436193	0.477815
416	0.5697	0.304507	0.269947	0.241028	0.264722	0.329767	0.137412	0.291231	0.470366	0.507062	0.559938	0.418793	0.398461	0.474063	0.441112	0.505976	0.374722	0.382838	0.42723	0.473841
417	0.5482	0.297808	0.266844	0.236597	0.271745	0.319698	0.136894	0.282144	0.440101	0.483757	0.548223	0.408836	0.391356	0.460615	0.431407	0.498008	0.363596	0.372204	0.418694	0.473179
418	0.5339	0.295371	0.265957	0.229508	0.271205	0.314034	0.133523	0.277147	0.428752	0.461864	0.540023	0.393279	0.377738	0.449568	0.419056	0.479084	0.35781	0.365603	0.410585	0.475166
419	0.5215	0.285018	0.266844	0.229951	0.266343	0.312775	0.134042	0.275329	0.422446	0.457627	0.527919	0.368388	0.370634	0.440442	0.411557	0.476594	0.35069	0.356069	0.401622	0.475828
420	0.5065	0.295371	0.261525	0.219318	0.264722	0.302706	0.131449	0.266697	0.406683	0.434322	0.517766	0.369633	0.350503	0.425552	0.401853	0.457669	0.340454	0.346901	0.385403	0.474834
421	0.4948	0.294153	0.261525	0.220204	0.259319	0.310258	0.132486	0.269877	0.394073	0.427966	0.513471	0.359054	0.352279	0.42171	0.391707	0.444223	0.333778	0.3337	0.375587	0.47649
422	0.4863	0.287454	0.257979	0.225078	0.253917	0.305853	0.126782	0.262608	0.388398	0.400424	0.508005	0.352209	0.343991	0.409702	0.372298	0.429781	0.332443	0.325266	0.368758	0.472185
423	0.472	0.291108	0.251773	0.221533	0.249055	0.305223	0.12782	0.259882	0.379571	0.389124	0.500586	0.337274	0.323268	0.393852	0.36524	0.418825	0.317312	0.310231	0.350405	0.470861
424	0.4681	0.281364	0.25266	0.219318	0.252296	0.288861	0.126264	0.252158	0.374527	0.379237	0.49551	0.329807	0.328597	0.389529	0.353772	0.400896	0.317312	0.298497	0.346564	0.474834
425	0.4551	0.273447	0.243351	0.211786	0.250135	0.295154	0.123153	0.253521	0.3657	0.368644	0.486138	0.318606	0.325636	0.371278	0.344949	0.383466	0.312862	0.284928	0.332907	0.475828
426	0.4544	0.274665	0.243794	0.213115	0.248514	0.298301	0.122375	0.256247	0.360025	0.379944	0.485748	0.314872	0.332741	0.367435	0.342303	0.372012	0.313307	0.279795	0.328212	0.472185
427	0.4427	0.275274	0.234929	0.204696	0.243652	0.305853	0.117708	0.239891	0.352459	0.368644	0.474034	0.311761	0.316755	0.361191	0.332157	0.358068	0.305296	0.26256	0.314981	0.462914
428	0.4355	0.271011	0.235816	0.207355	0.246894	0.290749	0.12056	0.241254	0.347415	0.359463	0.474424	0.303671	0.304322	0.351585	0.323335	0.348606	0.303961	0.260726	0.309432	0.459934
429	0.4323	0.268575	0.230053	0.206469	0.237169	0.286344	0.119264	0.239891	0.34174	0.360876	0.467786	0.302427	0.309651	0.341979	0.310101	0.338147	0.29773	0.245325	0.303884	0.466225
430	0.4238	0.279537	0.224291	0.196278	0.232847	0.288861	0.117708	0.236711	0.343632	0.35452	0.466615	0.271313	0.305506	0.32757	0.306131	0.330179	0.299065	0.243124	0.300043	0.469536
431	0.4199	0.261876	0.223848	0.191848	0.229606	0.282568	0.11693	0.234893	0.333544	0.338277	0.45451	0.270068	0.298993	0.331892	0.295986	0.324701	0.29417	0.235424	0.291933	0.462252
432	0.4186	0.269184	0.223848	0.196721	0.236089	0.274386	0.115115	0.23353	0.327238	0.33404	0.463491	0.29496	0.301954	0.330932	0.29775	0.316235	0.283489	0.231757	0.29108	0.457285
433	0.4134	0.258831	0.216312	0.189189	0.243112	0.285714	0.113819	0.231259	0.325977	0.338277	0.456462	0.28687	0.305506	0.321806	0.289369	0.307769	0.29061	0.226989	0.282544	0.461921
434	0.4141	0.267357	0.211436	0.191405	0.232847	0.28005	0.118486	0.236256	0.325347	0.348164	0.455681	0.289359	0.298401	0.320845	0.290693	0.301295	0.281264	0.222956	0.278703	0.463576
435	0.4115	0.269184	0.209663	0.197607	0.225284	0.276904	0.111745	0.228078	0.326608	0.331921	0.451777	0.288114	0.288928	0.314121	0.284076	0.304283	0.286159	0.221489	0.276995	0.451325
436	0.4049	0.264921	0.207447	0.194063	0.231226	0.275645	0.112004	0.22308	0.318411	0.32839	0.443186	0.285625	0.288928	0.31172	0.282311	0.298805	0.283044	0.222589	0.270593	0.447682
437	0.4043	0.258222	0.203014	0.190075	0.229065	0.27124	0.115634	0.217174	0.315889	0.334746	0.443577	0.275669	0.292481	0.300672	0.27393	0.295319	0.279039	0.218555	0.268459	0.452318
438	0.3932	0.261876	0.201684	0.188303	0.21772	0.268722	0.11356	0.220809	0.315889	0.324153	0.441234	0.271313	0.281231	0.300192	0.269519	0.289841	0.275478	0.213788	0.262911	0.454636
439	0.3926	0.250305	0.204344	0.179442	0.21772	0.264317	0.111486	0.207633	0.310845	0.302966	0.433424	0.267579	0.270574	0.295389	0.264667	0.282869	0.271918	0.20462	0.257789	0.44106
440	0.3939	0.25335	0.199911	0.183429	0.210697	0.268722	0.114338	0.223535	0.300757	0.331215	0.438891	0.275669	0.279455	0.301633	0.26599	0.285857	0.274588	0.211955	0.258643	0.453974
441	0.3932	0.263094	0.203014	0.188746	0.223663	0.266205	0.113041	0.217628	0.310214	0.330508	0.438891	0.273802	0.2836	0.29683	0.264226	0.287849	0.270138	0.211588	0.26163	0.452318
442	0.39	0.255177	0.192376	0.189632	0.220421	0.263059	0.111745	0.217174	0.308953	0.325565	0.435767	0.274424	0.280047	0.282901	0.262461	0.276394	0.271473	0.211588	0.257789	0.451325
443	0.3926	0.250305	0.195479	0.188303	0.223123	0.266205	0.112523	0.213994	0.308953	0.32274	0.433815	0.266957	0.277679	0.293948	0.263344	0.275896	0.262127	0.211221	0.252241	0.437417
444	0.3919	0.260658	0.194592	0.188303	0.223663	0.27061	0.10993	0.204907	0.300126	0.316384	0.433815	0.275047	0.277679	0.292988	0.261579	0.280876	0.270138	0.206087	0.250107	0.445695
445	0.388	0.252132	0.191489	0.181214	0.21826	0.259283	0.1133	0.206724	0.30517	0.324859	0.435377	0.262601	0.281231	0.292507	0.258491	0.277888	0.265688	0.20242	0.245412	0.448013
446	0.3867	0.245432	0.183511	0.178556	0.221502	0.268093	0.111226	0.211268	0.302018	0.315678	0.428348	0.26509	0.277679	0.288665	0.250993	0.275398	0.265688	0.206087	0.244131	0.443377
447	0.3906	0.248477	0.194149	0.185202	0.222042	0.264317	0.110189	0.208996	0.302018	0.318503	0.425225	0.260112	0.275311	0.282421	0.259815	0.275896	0.268803	0.200587	0.248826	0.437086
448	0.3861	0.241169	0.189273	0.180328	0.212858	0.269981	0.112004	0.21672	0.296343	0.314972	0.416634	0.255134	0.278271	0.286744	0.257168	0.274402	0.267913	0.202787	0.250107	0.440728
449	0.39	0.239951	0.182624	0.175897	0.223123	0.258024	0.112004	0.216265	0.30517	0.319209	0.428739	0.261979	0.278271	0.279539	0.256727	0.26992	0.267913	0.201687	0.248826	0.442053
450	0.3841	0.23447	0.183511	0.179885	0.210157	0.259912	0.107856	0.206724	0.286885	0.317797	0.424053	0.250156	0.2836	0.277618	0.250551	0.260458	0.263462	0.200953	0.244558	0.436755
451	0.3796	0.233861	0.180408	0.178113	0.210697	0.251731	0.107856	0.207179	0.300126	0.308616	0.420539	0.249533	0.267614	0.28194	0.247464	0.271912	0.260347	0.19582	0.242851	0.439073
452	0.3815	0.231425	0.179078	0.182543	0.207996	0.255507	0.108634	0.202181	0.303279	0.326271	0.423272	0.260734	0.271166	0.278098	0.25011	0.268426	0.261682	0.192153	0.243278	0.443046
453	0.3763	0.246041	0.19016	0.180328	0.215559	0.254248	0.106819	0.199	0.294451	0.312147	0.417806	0.260734	0.278271	0.279059	0.249669	0.263944	0.261237	0.19582	0.244131	0.437748
454	0.3815	0.255786	0.193262	0.184315	0.213398	0.238515	0.107078	0.204907	0.298865	0.310734	0.417806	0.250778	0.267614	0.28194	0.24614	0.264442	0.263462	0.197286	0.24029	0.433113
455	0.3783	0.242996	0.178635	0.178113	0.205294	0.246067	0.101893	0.202635	0.29256	0.311441	0.418196	0.228376	0.265838	0.269452	0.243494	0.253984	0.254117	0.184818	0.238156	0.428477
456	0.3789	0.252741	0.172872	0.17634	0.209616	0.249843	0.104745	0.211268	0.299496	0.305085	0.417806	0.253889	0.280639	0.276177	0.24217	0.26494	0.242991	0.200587	0.238583	0.431457
457	0.3802	0.236297	0.183954	0.170137	0.205294	0.251731	0.102411	0.210813	0.288146	0.303672	0.407653	0.25949	0.269982	0.277618	0.245258	0.263944	0.251891	0.196553	0.239437	0.427483
458	0.377	0.222899	0.178635	0.165264	0.211777	0.249843	0.107856	0.203998	0.296974	0.293079	0.417025	0.254512	0.26939	0.253602	0.24614	0.248008	0.255007	0.195086	0.239437	0.43543
459	0.377	0.241778	0.181294	0.17634	0.209076	0.259912	0.105522	0.199909	0.287516	0.307203	0.410387	0.260734	0.268798	0.269933	0.243052	0.255976	0.252336	0.190686	0.227913	0.438411
460	0.3763	0.24665	0.184397	0.174125	0.212318	0.244179	0.104485	0.190822	0.298235	0.30791	0.408044	0.260112	0.267022	0.271374	0.240847	0.256972	0.251001	0.192886	0.235169	0.425828
461	0.3737	0.239951	0.176418	0.174568	0.214479	0.259912	0.105782	0.200818	0.302018	0.313559	0.416244	0.254512	0.270574	0.263689	0.244376	0.255976	0.254117	0.188119	0.23901	0.434768
462	0.3743	0.241778	0.178635	0.17058	0.207455	0.230963	0.102152	0.199909	0.295712	0.308616	0.414682	0.255134	0.281231	0.261768	0.243935	0.253984	0.251446	0.189952	0.233461	0.428146
463	0.3783	0.242387	0.183067	0.177669	0.197731	0.254248	0.105782	0.199909	0.296343	0.312853	0.411168	0.25949	0.273535	0.276657	0.239524	0.246514	0.254562	0.191419	0.236876	0.430464
464	0.3783	0.238124	0.177305	0.17191	0.19557	0.254877	0.103189	0.193094	0.290668	0.297316	0.400625	0.250156	0.265838	0.273775	0.237318	0.255976	0.259012	0.185919	0.231327	0.430132
465	0.3724	0.243605	0.178191	0.171023	0.203674	0.241661	0.10293	0.194911	0.290668	0.295904	0.403749	0.250156	0.274719	0.269452	0.236436	0.260956	0.250556	0.180785	0.233035	0.425166
466	0.3711	0.236297	0.172429	0.171467	0.204754	0.256765	0.093078	0.198546	0.286255	0.29661	0.399844	0.247044	0.258733	0.26561	0.241729	0.251992	0.247441	0.181885	0.234315	0.426159
467	0.3685	0.22838	0.169326	0.173239	0.203133	0.256765	0.107078	0.187642	0.264817	0.303672	0.40531	0.252645	0.261101	0.26513	0.240847	0.251494	0.23231	0.187019	0.232181	0.426821
468	0.3685	0.241778	0.183954	0.17634	0.193949	0.249843	0.105782	0.204453	0.283733	0.300141	0.410387	0.252022	0.26643	0.263689	0.237759	0.248506	0.249221	0.182618	0.230047	0.424503
469	0.3737	0.239342	0.175532	0.17634	0.206375	0.251731	0.100856	0.194003	0.288146	0.301554	0.406872	0.256378	0.26939	0.270893	0.241729	0.251494	0.251001	0.188486	0.234742	0.431788
470	0.3665	0.230207	0.177305	0.162605	0.207996	0.241661	0.10293	0.193548	0.283733	0.301554	0.395158	0.246422	0.26939	0.261287	0.235995	0.248008	0.247886	0.185552	0.231327	0.425497
471	0.3607	0.23447	0.171099	0.176783	0.202593	0.229075	0.098004	0.196729	0.278058	0.297316	0.397501	0.250778	0.267614	0.262248	0.237759	0.238048	0.249666	0.184085	0.224072	0.42351
472	0.3665	0.232643	0.174645	0.173682	0.193949	0.235368	0.102152	0.189459	0.296343	0.297316	0.383444	0.246422	0.260509	0.259366	0.236436	0.24253	0.249666	0.181518	0.229193	0.42649
473	0.3678	0.235079	0.179965	0.167479	0.203674	0.249213	0.100596	0.193548	0.290038	0.307203	0.399844	0.240821	0.267022	0.26513	0.23423	0.25747	0.250111	0.185185	0.225779	0.424834
474	0.3704	0.23447	0.175089	0.158618	0.202593	0.252989	0.104226	0.189005	0.290668	0.300141	0.402187	0.254512	0.264062	0.266571	0.235995	0.248008	0.250556	0.185185	0.230047	0.425497
475	0.3678	0.228989	0.176862	0.168808	0.205294	0.251731	0.10293	0.193094	0.290038	0.300141	0.397111	0.250778	0.261693	0.267531	0.236436	0.241036	0.245661	0.181885	0.22962	0.422848
476	0.3717	0.229598	0.177305	0.178113	0.198811	0.242291	0.097485	0.197183	0.290038	0.290254	0.388911	0.255134	0.267614	0.252642	0.239965	0.246016	0.246106	0.186285	0.230901	0.43245
477	0.3737	0.242996	0.173759	0.172796	0.205294	0.258653	0.102411	0.195366	0.284363	0.304379	0.395939	0.257001	0.267614	0.267051	0.241729	0.249004	0.252781	0.191052	0.227913	0.425497
478	0.3704	0.235688	0.175089	0.171467	0.205835	0.249843	0.101633	0.195366	0.283102	0.305085	0.397501	0.250778	0.264062	0.264169	0.240847	0.242032	0.246996	0.182985	0.226633	0.418212
479	0.375	0.244214	0.181294	0.177226	0.199892	0.254248	0.102152	0.199455	0.296974	0.298729	0.395939	0.249533	0.265246	0.248319	0.243494	0.248506	0.253672	0.187752	0.22962	0.419868
480	0.3704	0.224117	0.178635	0.165264	0.197191	0.243549	0.10267	0.194457	0.285624	0.305085	0.388911	0.253889	0.268206	0.259366	0.235554	0.246016	0.242546	0.180418	0.229193	0.418212
481	0.3717	0.23447	0.170213	0.164821	0.203674	0.241661	0.105522	0.188551	0.283102	0.315678	0.383053	0.250778	0.258141	0.26513	0.237759	0.247012	0.251446	0.185919	0.227913	0.403974
482	0.3717	0.228989	0.171986	0.171023	0.206915	0.254248	0.1063	0.194003	0.279319	0.30791	0.400234	0.250778	0.271166	0.271374	0.235995	0.257968	0.252781	0.175284	0.227913	0.419868
483	0.362	0.225335	0.162677	0.151086	0.168558	0.232851	0.101374	0.168105	0.296974	0.290254	0.387739	0.2514	0.236827	0.263208	0.207322	0.24253	0.244326	0.172717	0.221511	0.418212
484	0.3724	0.23447	0.178191	0.167036	0.206375	0.246696	0.100078	0.178555	0.291299	0.306497	0.39672	0.252022	0.264654	0.263689	0.232025	0.247012	0.241211	0.183352	0.223218	0.425166
485	0.3665	0.23447	0.173316	0.169251	0.204754	0.246696	0.099041	0.194003	0.286885	0.303672	0.392034	0.253267	0.265838	0.264169	0.228496	0.243526	0.245661	0.180785	0.22962	0.416556
486	0.3685	0.225335	0.166667	0.151972	0.197731	0.246696	0.098004	0.192185	0.278058	0.299435	0.393987	0.254512	0.261101	0.258886	0.233789	0.226594	0.245216	0.167217	0.224499	0.418874
487	0.3737	0.236906	0.173759	0.158175	0.198811	0.251101	0.101633	0.196729	0.29256	0.305085	0.393596	0.252645	0.25222	0.268492	0.237318	0.24751	0.252781	0.183352	0.226206	0.420861
488	0.3633	0.230816	0.173759	0.167922	0.200972	0.248584	0.102152	0.193094	0.291299	0.30226	0.385006	0.241444	0.236827	0.259846	0.230701	0.241534	0.245661	0.183352	0.219377	0.41755
489	0.3724	0.241169	0.176418	0.167922	0.206915	0.246067	0.10267	0.190368	0.296974	0.300141	0.391253	0.261979	0.248668	0.260327	0.237759	0.247012	0.250111	0.182985	0.226633	0.418874
490	0.3711	0.233252	0.166223	0.171467	0.209616	0.249213	0.105522	0.186733	0.290038	0.314266	0.382273	0.255134	0.262877	0.258886	0.234671	0.247012	0.248331	0.180051	0.221511	0.418874
491	0.3626	0.232034	0.164894	0.172353	0.206375	0.236627	0.096448	0.191731	0.275536	0.295904	0.37173	0.257001	0.253404	0.256964	0.228055	0.247012	0.244326	0.180418	0.220657	0.411589
492	0.3711	0.227162	0.162234	0.168808	0.206915	0.256136	0.104226	0.193548	0.286255	0.305791	0.389301	0.2514	0.250444	0.259366	0.235554	0.246514	0.246106	0.181518	0.226633	0.416225
493	0.3685	0.231425	0.172429	0.165264	0.207455	0.248584	0.100856	0.195366	0.285624	0.297316	0.385787	0.255134	0.261693	0.259366	0.220997	0.243028	0.242546	0.177484	0.225352	0.415894
494	0.3659	0.227771	0.171986	0.166593	0.203674	0.251101	0.101115	0.187188	0.289407	0.299435	0.381492	0.254512	0.253404	0.262728	0.229378	0.24253	0.246551	0.180418	0.225779	0.410927
495	0.3646	0.225335	0.178191	0.162162	0.198811	0.24292	0.0993	0.197183	0.285624	0.310734	0.381101	0.249533	0.26939	0.255043	0.233348	0.243028	0.245216	0.179685	0.222791	0.406954
496	0.3659	0.222899	0.170213	0.161719	0.185845	0.250472	0.100856	0.184462	0.283733	0.297316	0.379539	0.252022	0.262285	0.258886	0.228055	0.242032	0.243881	0.177484	0.22023	0.409603
497	0.3665	0.227162	0.175089	0.167479	0.211237	0.237256	0.0993	0.194457	0.290668	0.298023	0.384615	0.257001	0.262285	0.258886	0.228937	0.244024	0.248776	0.177118	0.220657	0.411258
498	0.3613	0.230207	0.164007	0.164821	0.199352	0.244808	0.098004	0.192185	0.276166	0.295198	0.376806	0.250778	0.258141	0.257445	0.232466	0.238546	0.245216	0.173451	0.222364	0.407616
499	0.347	0.236297	0.168883	0.165707	0.194489	0.235997	0.10293	0.18219	0.284363	0.30226	0.372511	0.250778	0.257549	0.247358	0.231584	0.240538	0.24032	0.178951	0.21895	0.406954
500	0.3685	0.243605	0.173316	0.174125	0.200972	0.243549	0.0993	0.190368	0.290668	0.313559	0.38032	0.256378	0.269982	0.261287	0.230701	0.243526	0.248331	0.177118	0.225352	0.413576
501	0.3652	0.233252	0.170213	0.171467	0.19611	0.234739	0.0993	0.188096	0.284363	0.293785	0.381492	0.2514	0.258733	0.253122	0.228496	0.24004	0.238985	0.177118	0.224499	0.402318
502	0.373	0.230207	0.16844	0.165707	0.203674	0.242291	0.098781	0.19582	0.29319	0.307203	0.379149	0.254512	0.259917	0.268492	0.227172	0.241534	0.243881	0.180785	0.227913	0.407285
503	0.3685	0.233252	0.167553	0.155959	0.199892	0.24292	0.100078	0.181736	0.286885	0.304379	0.37993	0.23211	0.25222	0.259366	0.227172	0.239542	0.23943	0.176384	0.221938	0.398675
504	0.3646	0.229598	0.169326	0.160833	0.207455	0.247325	0.100856	0.170831	0.295712	0.310734	0.377587	0.2514	0.255181	0.261768	0.229378	0.233068	0.24032	0.178951	0.222791	0.412583
505	0.3659	0.230207	0.16844	0.171467	0.203133	0.243549	0.102152	0.189459	0.287516	0.302966	0.375244	0.255756	0.260509	0.254083	0.225849	0.243028	0.246996	0.176384	0.220657	0.40596
506	0.3581	0.233861	0.167996	0.17191	0.199352	0.239144	0.103967	0.18537	0.281211	0.302966	0.374073	0.247666	0.248076	0.256964	0.223202	0.244024	0.23943	0.16685	0.223218	0.401987
507	0.3587	0.236906	0.173316	0.175454	0.204214	0.247325	0.099819	0.189005	0.287516	0.313559	0.377587	0.257001	0.258141	0.261287	0.227614	0.245518	0.232755	0.181885	0.223645	0.40894
508	0.3704	0.238733	0.172429	0.169694	0.210697	0.254877	0.102152	0.186733	0.272383	0.308616	0.380711	0.257623	0.26347	0.258886	0.231142	0.249004	0.246996	0.176018	0.225352	0.407947
509	0.3613	0.22838	0.170213	0.170137	0.199352	0.237885	0.100078	0.193094	0.285624	0.300141	0.377196	0.257001	0.260509	0.255043	0.224085	0.24253	0.241211	0.177118	0.220657	0.393377
510	0.3568	0.212546	0.164894	0.158618	0.204214	0.226558	0.094115	0.18537	0.254098	0.295198	0.369777	0.241444	0.245115	0.257445	0.224967	0.240538	0.244771	0.172351	0.194195	0.40298
511	0.362	0.22838	0.170213	0.17058	0.199892	0.239144	0.098522	0.187642	0.269861	0.300847	0.366263	0.247666	0.257549	0.243996	0.221879	0.232072	0.23676	0.170884	0.205292	0.403642
512	0.3607	0.228989	0.166223	0.163934	0.202593	0.242291	0.0993	0.184916	0.28058	0.298729	0.372511	0.246422	0.255773	0.247839	0.220997	0.239044	0.242991	0.181151	0.220657	0.403311
513	0.3646	0.22838	0.170656	0.168808	0.199892	0.244179	0.098263	0.186279	0.284363	0.289548	0.370558	0.250778	0.26347	0.260807	0.224526	0.241036	0.241211	0.179685	0.220657	0.404305
514	0.3516	0.225335	0.16445	0.168365	0.193949	0.235368	0.091263	0.184462	0.276166	0.294492	0.368606	0.235221	0.253996	0.25072	0.220556	0.240538	0.239875	0.175651	0.21767	0.39702
515	0.3587	0.232034	0.168883	0.165707	0.193949	0.246696	0.097485	0.18219	0.274905	0.288136	0.363139	0.249533	0.259325	0.240634	0.226731	0.24004	0.236315	0.176384	0.222364	0.395364
516	0.3561	0.233252	0.166223	0.162162	0.19611	0.23348	0.099041	0.186279	0.274905	0.295904	0.366654	0.248911	0.25222	0.257925	0.221879	0.223606	0.23409	0.177484	0.219377	0.398344
517	0.362	0.225335	0.170656	0.168365	0.203133	0.241032	0.100078	0.187642	0.282472	0.298729	0.370558	0.238332	0.261101	0.252642	0.227172	0.241534	0.241211	0.180051	0.218096	0.400993
518	0.3542	0.231425	0.172872	0.17058	0.210157	0.246067	0.095411	0.185825	0.275536	0.300141	0.357673	0.255756	0.256365	0.254563	0.229819	0.244024	0.242546	0.182252	0.21767	0.400331
519	0.349	0.216809	0.16445	0.157288	0.189627	0.237256	0.098004	0.18219	0.267339	0.293785	0.365482	0.239577	0.252812	0.243516	0.220556	0.236554	0.23943	0.178218	0.215962	0.4
520	0.3581	0.225335	0.170213	0.165264	0.197731	0.243549	0.098781	0.188096	0.281841	0.291667	0.359235	0.2458	0.261693	0.251201	0.223644	0.23755	0.242991	0.177851	0.216816	0.396689
521	0.3587	0.226553	0.171543	0.169251	0.19557	0.239773	0.097485	0.181281	0.273014	0.303672	0.36392	0.243311	0.25222	0.253602	0.226731	0.244024	0.236315	0.182252	0.219804	0.395695
522	0.3561	0.230207	0.173759	0.168808	0.206375	0.243549	0.099559	0.188551	0.27995	0.295198	0.363139	0.241444	0.257549	0.255524	0.224085	0.247012	0.243436	0.181151	0.219377	0.395695
523	0.3522	0.235079	0.172872	0.169251	0.206915	0.229075	0.096448	0.189459	0.274275	0.295904	0.361187	0.248911	0.26347	0.254083	0.227614	0.236056	0.238095	0.180785	0.219377	0.398013
524	0.3522	0.224117	0.172429	0.167922	0.203133	0.23411	0.095152	0.182644	0.270492	0.293079	0.356501	0.237088	0.259325	0.245437	0.223644	0.240538	0.236315	0.187385	0.215962	0.39404
525	0.3535	0.225335	0.166223	0.172796	0.205835	0.237256	0.097226	0.191731	0.286255	0.298023	0.364701	0.250778	0.261101	0.254563	0.225849	0.252988	0.222519	0.181151	0.21767	0.398344
526	0.3561	0.218636	0.163564	0.175454	0.19665	0.23411	0.10293	0.174012	0.274905	0.281073	0.356111	0.235843	0.265838	0.259366	0.224085	0.24751	0.23587	0.182252	0.215109	0.398675
527	0.3568	0.233861	0.171543	0.16039	0.204754	0.24292	0.09567	0.189914	0.278058	0.301554	0.360797	0.244555	0.259325	0.252642	0.226731	0.252988	0.23409	0.184818	0.216389	0.399669
528	0.3568	0.235688	0.175089	0.155959	0.198271	0.246067	0.097744	0.189005	0.27995	0.285311	0.362358	0.254512	0.256957	0.256964	0.227614	0.250498	0.233645	0.185919	0.221938	0.396358
529	0.3522	0.228989	0.170656	0.166593	0.19611	0.240403	0.093596	0.184916	0.262926	0.286017	0.354159	0.245177	0.250444	0.252161	0.224526	0.244522	0.23231	0.178218	0.217243	0.393709
530	0.3496	0.222899	0.170656	0.172353	0.197191	0.247955	0.096967	0.184916	0.269231	0.268362	0.357282	0.240821	0.255773	0.254083	0.225408	0.241534	0.232755	0.180051	0.219377	0.391722
531	0.3503	0.232643	0.167996	0.168365	0.197191	0.247955	0.101374	0.189459	0.279319	0.292373	0.35572	0.250778	0.256365	0.25024	0.228055	0.246514	0.236315	0.182618	0.219804	0.392053
532	0.3555	0.233861	0.170213	0.162162	0.191248	0.239773	0.101374	0.180373	0.271122	0.287429	0.356501	0.243933	0.251628	0.255524	0.221879	0.249502	0.231865	0.185552	0.22023	0.39106
533	0.3555	0.222899	0.158688	0.172796	0.194489	0.242291	0.090485	0.183099	0.275536	0.278955	0.356111	0.242066	0.255181	0.257445	0.228055	0.25	0.238095	0.187385	0.221084	0.388742
534	0.347	0.229598	0.171986	0.167036	0.19503	0.236627	0.097485	0.18219	0.273644	0.289548	0.346349	0.242688	0.251036	0.251681	0.224526	0.24751	0.233645	0.175651	0.217243	0.389073
535	0.3509	0.230207	0.171543	0.161276	0.199352	0.24292	0.097744	0.187642	0.278689	0.283192	0.354549	0.246422	0.248076	0.25024	0.222761	0.251992	0.233645	0.182252	0.217243	0.391391
536	0.3516	0.222899	0.174202	0.172796	0.199352	0.237885	0.095152	0.184462	0.277427	0.289548	0.354939	0.245177	0.25222	0.255043	0.223644	0.246514	0.23231	0.187019	0.221084	0.393046
537	0.3477	0.230816	0.175975	0.157288	0.203133	0.235997	0.093855	0.189459	0.269231	0.292373	0.348301	0.242688	0.249852	0.251201	0.223644	0.229084	0.232755	0.173817	0.218523	0.388742
538	0.347	0.230816	0.176418	0.171023	0.194489	0.227187	0.098781	0.182644	0.26797	0.27048	0.345568	0.243311	0.249852	0.251201	0.218791	0.233068	0.23498	0.180051	0.218523	0.388411
539	0.3509	0.231425	0.173759	0.168808	0.19557	0.244808	0.098004	0.187188	0.278058	0.29096	0.34752	0.241444	0.24926	0.257925	0.22232	0.237052	0.229194	0.183718	0.21895	0.389735
540	0.3464	0.221681	0.168883	0.172796	0.205835	0.239144	0.100078	0.183099	0.262926	0.295904	0.345178	0.245177	0.245708	0.251681	0.231142	0.248008	0.23231	0.178585	0.218096	0.391722
541	0.349	0.226553	0.16711	0.162605	0.191788	0.239144	0.095411	0.18537	0.278058	0.288136	0.351035	0.238955	0.239787	0.24928	0.224967	0.251494	0.234535	0.176384	0.210841	0.387748
542	0.3464	0.217418	0.175532	0.167922	0.198271	0.194462	0.099041	0.186733	0.278058	0.28178	0.347911	0.238955	0.255181	0.256484	0.226731	0.246514	0.2332	0.181151	0.218096	0.388079
543	0.3451	0.224117	0.172429	0.168365	0.19611	0.234739	0.097744	0.181736	0.276166	0.283192	0.340492	0.243933	0.245708	0.246398	0.224085	0.249004	0.230085	0.179685	0.215962	0.385099
544	0.3535	0.224726	0.162234	0.17191	0.205835	0.24292	0.102411	0.187188	0.271753	0.293079	0.351816	0.250156	0.241563	0.258405	0.227172	0.251992	0.235425	0.179318	0.227486	0.390066
545	0.3542	0.232034	0.174645	0.168365	0.200432	0.243549	0.0993	0.187642	0.277427	0.278955	0.348301	0.244555	0.260509	0.260327	0.227614	0.253486	0.23676	0.179318	0.215109	0.390728
546	0.3464	0.208892	0.173316	0.159061	0.191788	0.228446	0.100337	0.188096	0.262295	0.288842	0.349082	0.238332	0.245115	0.253122	0.223202	0.24004	0.231865	0.176751	0.218096	0.383444
547	0.3444	0.2162	0.16578	0.164821	0.199892	0.240403	0.098522	0.183553	0.26797	0.279661	0.341273	0.236465	0.243931	0.252161	0.21835	0.246016	0.227414	0.175651	0.214255	0.384437
548	0.3385	0.225944	0.168883	0.163491	0.197731	0.237256	0.094633	0.178555	0.272383	0.288136	0.34713	0.238955	0.243931	0.252642	0.224085	0.24004	0.225634	0.172717	0.216389	0.385762
549	0.3431	0.230816	0.16977	0.164821	0.197191	0.242291	0.099559	0.178555	0.273644	0.290254	0.343616	0.235843	0.2463	0.253122	0.224967	0.245518	0.222964	0.179318	0.216816	0.385762
550	0.3405	0.229598	0.171099	0.161719	0.19611	0.239144	0.095152	0.18219	0.254729	0.283898	0.335806	0.238332	0.246892	0.246398	0.223202	0.24253	0.227859	0.178218	0.215962	0.383775
551	0.3372	0.227771	0.16711	0.161719	0.19611	0.244808	0.096967	0.181736	0.273644	0.288842	0.335416	0.238332	0.248668	0.248799	0.225408	0.239542	0.225189	0.178585	0.216389	0.383775
552	0.3366	0.221681	0.159574	0.161276	0.19665	0.23348	0.096707	0.181281	0.264187	0.28178	0.339711	0.233976	0.245708	0.245437	0.217909	0.241036	0.222964	0.178218	0.212121	0.378808
553	0.3379	0.221681	0.158688	0.159504	0.19503	0.237256	0.098522	0.185825	0.262926	0.289548	0.333073	0.234599	0.247484	0.245917	0.221879	0.24004	0.226079	0.181518	0.219377	0.383444
554	0.3353	0.224726	0.166667	0.163491	0.190708	0.243549	0.099041	0.18537	0.261034	0.271893	0.335416	0.238955	0.238011	0.244476	0.222761	0.243028	0.226079	0.181885	0.215536	0.381788
555	0.334	0.221072	0.168883	0.163491	0.193409	0.234739	0.097485	0.18219	0.264187	0.279661	0.337368	0.23771	0.241563	0.243516	0.221879	0.238546	0.220294	0.176384	0.212121	0.380464
556	0.3372	0.218027	0.170656	0.168365	0.193409	0.23411	0.097744	0.18219	0.26797	0.279661	0.336978	0.237088	0.240971	0.246878	0.218791	0.241534	0.226079	0.178585	0.214682	0.378146
557	0.3333	0.213764	0.16711	0.159947	0.19503	0.23348	0.096448	0.176284	0.262295	0.283898	0.335806	0.230865	0.244523	0.248319	0.219232	0.235558	0.222074	0.176018	0.205292	0.37947
558	0.3314	0.225944	0.166223	0.164821	0.198811	0.225299	0.099559	0.178101	0.257251	0.287429	0.33073	0.233354	0.245708	0.243036	0.221438	0.239044	0.228749	0.175651	0.210414	0.378477
559	0.3372	0.224117	0.170213	0.159504	0.191788	0.240403	0.098781	0.18537	0.265448	0.287429	0.339321	0.235221	0.242747	0.246398	0.224967	0.235558	0.222964	0.173817	0.215962	0.379801
560	0.3366	0.219854	0.165337	0.162605	0.194489	0.225928	0.09567	0.177647	0.26797	0.279661	0.33073	0.230865	0.240971	0.243996	0.219232	0.23755	0.221184	0.173817	0.212121	0.375497
561	0.3333	0.216809	0.162677	0.159947	0.189627	0.229704	0.097744	0.183553	0.261034	0.278249	0.334244	0.231487	0.236234	0.241595	0.220115	0.229582	0.221184	0.173084	0.213402	0.374503
562	0.3307	0.224726	0.161348	0.16039	0.190708	0.230334	0.097485	0.176738	0.250946	0.275424	0.331511	0.234599	0.238011	0.243996	0.217468	0.232072	0.221184	0.169417	0.212548	0.374503
563	0.3314	0.215591	0.161348	0.162605	0.171259	0.215859	0.097744	0.178555	0.263556	0.28178	0.329949	0.233976	0.22913	0.243516	0.212175	0.23755	0.210058	0.177484	0.212121	0.376159
564	0.3327	0.227162	0.170213	0.164377	0.19611	0.232222	0.100856	0.180373	0.266078	0.274011	0.33073	0.23211	0.235642	0.243996	0.218791	0.239044	0.225189	0.173817	0.206573	0.376821
565	0.3359	0.211937	0.16711	0.158175	0.198811	0.231592	0.100078	0.181736	0.272383	0.282486	0.317845	0.237088	0.241563	0.239673	0.221438	0.236554	0.219404	0.173084	0.209134	0.375166
566	0.3314	0.2162	0.164894	0.157732	0.192869	0.232222	0.098781	0.178555	0.25599	0.279661	0.324873	0.237088	0.236827	0.247839	0.217468	0.234064	0.214953	0.172717	0.212548	0.372848
567	0.3281	0.210719	0.159131	0.150199	0.194489	0.217118	0.100078	0.180373	0.267339	0.267655	0.321359	0.228998	0.238603	0.241114	0.220997	0.236056	0.218959	0.172717	0.212121	0.372517
568	0.3301	0.217418	0.161791	0.159504	0.189087	0.232222	0.095411	0.176284	0.263556	0.274011	0.324483	0.23211	0.240971	0.242555	0.219232	0.23008	0.217623	0.168317	0.211694	0.372185
569	0.3288	0.215591	0.162234	0.154187	0.193409	0.228446	0.098522	0.174466	0.265448	0.271186	0.321359	0.231487	0.239195	0.240154	0.221879	0.231076	0.221184	0.170517	0.20956	0.367881
570	0.3255	0.214982	0.159131	0.151972	0.189627	0.230963	0.094633	0.173557	0.260404	0.278249	0.323311	0.23211	0.239195	0.241595	0.21438	0.227092	0.215398	0.17125	0.209134	0.369536
571	0.3314	0.20341	0.151152	0.164821	0.186386	0.232851	0.0923	0.16856	0.259142	0.264124	0.320968	0.222775	0.234458	0.245917	0.219232	0.233566	0.218069	0.172717	0.215962	0.370199
572	0.3255	0.214982	0.162677	0.159061	0.190708	0.227187	0.093855	0.167197	0.258512	0.278249	0.320968	0.218419	0.235642	0.235351	0.216586	0.226096	0.215398	0.17015	0.215536	0.369868
573	0.3294	0.214982	0.160018	0.162162	0.19665	0.23348	0.099819	0.180373	0.259142	0.273305	0.322921	0.233976	0.239195	0.245437	0.221879	0.233068	0.222519	0.17125	0.215109	0.377152
574	0.3281	0.219854	0.162677	0.155073	0.197731	0.215859	0.098781	0.177647	0.264817	0.27048	0.311207	0.230865	0.235642	0.238232	0.220556	0.22759	0.213173	0.166117	0.211268	0.372185
575	0.3288	0.211937	0.16578	0.163491	0.19665	0.228446	0.096448	0.170831	0.250946	0.277542	0.326045	0.226509	0.223209	0.244957	0.218791	0.226594	0.214508	0.168684	0.215109	0.37649
576	0.3242	0.223508	0.158688	0.163048	0.188547	0.229075	0.095929	0.176284	0.251576	0.27048	0.324483	0.230865	0.238011	0.243996	0.216145	0.23008	0.217178	0.163916	0.207	0.372517
577	0.3281	0.221072	0.163121	0.159947	0.19665	0.234739	0.096189	0.174012	0.250946	0.277542	0.325264	0.233976	0.239787	0.239193	0.216145	0.230578	0.218069	0.17015	0.212548	0.363907
578	0.3346	0.226553	0.165337	0.162162	0.201513	0.229704	0.097485	0.180827	0.262926	0.283898	0.32253	0.238955	0.246892	0.236311	0.221879	0.227092	0.221629	0.171984	0.213828	0.369205
579	0.3314	0.217418	0.167996	0.163491	0.19665	0.229704	0.098522	0.180373	0.269861	0.278955	0.325654	0.235843	0.243339	0.237752	0.211734	0.223108	0.221184	0.16245	0.211694	0.369868
580	0.3268	0.218636	0.157801	0.159061	0.192869	0.229704	0.094633	0.177647	0.259773	0.278249	0.320968	0.233354	0.239787	0.244476	0.215704	0.223108	0.218069	0.16795	0.209134	0.368874
581	0.3223	0.217418	0.159131	0.157288	0.190167	0.230334	0.093596	0.176738	0.255359	0.275424	0.311207	0.220286	0.237419	0.237272	0.213498	0.219124	0.212283	0.16465	0.206573	0.366887
582	0.3294	0.221681	0.161348	0.162605	0.193409	0.225299	0.094115	0.178101	0.259773	0.269774	0.318626	0.217175	0.240971	0.239673	0.215262	0.214143	0.213618	0.169417	0.207426	0.366887
583	0.3242	0.209501	0.16711	0.162605	0.187466	0.234739	0.094115	0.174012	0.257251	0.273305	0.319016	0.220909	0.240379	0.237272	0.21438	0.224104	0.214063	0.165383	0.208707	0.369868
584	0.3262	0.218027	0.160018	0.160833	0.192328	0.231592	0.095411	0.16856	0.25662	0.278249	0.319797	0.236465	0.238011	0.242075	0.217027	0.22012	0.215398	0.164283	0.204012	0.366225
585	0.3203	0.2162	0.160461	0.160833	0.19503	0.229075	0.094374	0.173103	0.257881	0.265537	0.316673	0.233354	0.241563	0.236792	0.212616	0.219124	0.214953	0.16245	0.204866	0.366556
586	0.3249	0.222899	0.163564	0.160833	0.199352	0.219006	0.094892	0.175375	0.262926	0.280367	0.317845	0.233976	0.238011	0.244476	0.213498	0.222112	0.219849	0.169417	0.20828	0.36755
587	0.3203	0.218636	0.157801	0.158175	0.19611	0.22467	0.094633	0.178101	0.255359	0.279661	0.315502	0.232732	0.230906	0.239193	0.21041	0.219124	0.212283	0.163916	0.202305	0.363907
588	0.3197	0.212546	0.157801	0.156402	0.186926	0.225928	0.094374	0.176284	0.249054	0.278249	0.314721	0.227131	0.224393	0.239193	0.208205	0.218127	0.211838	0.157316	0.19889	0.367881
589	0.3151	0.199756	0.155585	0.159504	0.192328	0.230963	0.090744	0.175829	0.254729	0.275424	0.31394	0.22962	0.237419	0.239193	0.210851	0.217131	0.214063	0.152549	0.201024	0.367219
590	0.3242	0.214373	0.163564	0.160833	0.19611	0.232222	0.093855	0.180373	0.255359	0.284605	0.319797	0.225887	0.241563	0.232469	0.209528	0.220618	0.213618	0.161349	0.204012	0.365894
591	0.321	0.219854	0.159131	0.159504	0.190708	0.229075	0.094374	0.172649	0.255359	0.27613	0.317454	0.234599	0.236234	0.236792	0.21041	0.224602	0.211393	0.159883	0.200598	0.366225
592	0.319	0.218636	0.164894	0.16039	0.192869	0.235368	0.097744	0.177647	0.255359	0.276836	0.309645	0.23211	0.23505	0.236311	0.211734	0.216135	0.213618	0.160249	0.202305	0.364901
593	0.3177	0.218027	0.154255	0.161276	0.188006	0.226558	0.094892	0.168105	0.251576	0.273305	0.313549	0.225887	0.228538	0.23391	0.208205	0.218625	0.210503	0.160983	0.197183	0.35894
594	0.319	0.215591	0.154699	0.159504	0.194489	0.222152	0.095411	0.176284	0.245271	0.260593	0.312378	0.232732	0.235642	0.236311	0.203352	0.22261	0.210948	0.160616	0.201024	0.364238
595	0.321	0.207674	0.157801	0.163048	0.190708	0.232222	0.096967	0.175829	0.25662	0.27048	0.31433	0.224642	0.227353	0.237272	0.207764	0.222112	0.209613	0.160983	0.204012	0.358278
596	0.3164	0.221681	0.159131	0.161276	0.200432	0.227187	0.093337	0.172649	0.241488	0.272599	0.31394	0.235221	0.236827	0.235351	0.205117	0.216633	0.213173	0.165383	0.200598	0.363576
597	0.3203	0.216809	0.156915	0.159947	0.189627	0.228446	0.09567	0.174466	0.245902	0.268362	0.312768	0.230865	0.23209	0.229587	0.204676	0.213645	0.210948	0.158049	0.193769	0.361921
598	0.321	0.219245	0.153812	0.158175	0.192869	0.231592	0.09567	0.170377	0.251576	0.272599	0.310426	0.223398	0.23209	0.226705	0.206881	0.216633	0.208723	0.155482	0.196329	0.360596
599	0.3223	0.224726	0.155585	0.164821	0.193409	0.23348	0.09204	0.173103	0.25599	0.275424	0.311597	0.231487	0.237419	0.232469	0.208646	0.223606	0.213618	0.162816	0.201878	0.359272
600	0.3223	0.219245	0.161791	0.165264	0.200972	0.236627	0.096448	0.17901	0.251576	0.27048	0.310426	0.23211	0.242155	0.232949	0.202911	0.217131	0.216733	0.159149	0.198037	0.358609
601	0.321	0.219245	0.152482	0.161276	0.185305	0.22467	0.091781	0.169468	0.242119	0.27048	0.311597	0.228998	0.230314	0.231508	0.202029	0.219124	0.213618	0.161716	0.195049	0.35596
602	0.3177	0.2162	0.153812	0.159061	0.191788	0.230334	0.095929	0.176738	0.252837	0.268362	0.307302	0.230243	0.22913	0.228626	0.205999	0.221116	0.207388	0.160249	0.196756	0.356954
603	0.3151	0.213764	0.153812	0.158175	0.19665	0.222152	0.095929	0.16856	0.252837	0.261299	0.303007	0.227131	0.231498	0.226225	0.20644	0.207171	0.215843	0.155482	0.196329	0.357947
604	0.3112	0.221681	0.161348	0.163048	0.198271	0.239773	0.087374	0.177192	0.249685	0.264124	0.313549	0.235221	0.236827	0.227666	0.207764	0.214641	0.215398	0.158416	0.19889	0.364238
605	0.3223	0.199147	0.156472	0.152415	0.188547	0.222782	0.093855	0.167197	0.244641	0.266949	0.30613	0.231487	0.222025	0.230067	0.198059	0.214143	0.206943	0.158416	0.191635	0.353311
606	0.3138	0.209501	0.158245	0.154187	0.189627	0.218376	0.089188	0.170377	0.249054	0.257062	0.305349	0.223398	0.231498	0.224304	0.200265	0.207171	0.211838	0.159149	0.195049	0.354967
607	0.3118	0.213764	0.159574	0.151972	0.190708	0.231592	0.092559	0.173103	0.254729	0.258475	0.307692	0.22402	0.229722	0.215658	0.197618	0.208665	0.206498	0.157682	0.196756	0.356954
608	0.3112	0.227162	0.16445	0.145326	0.188547	0.241661	0.091522	0.175829	0.24401	0.271186	0.302616	0.235221	0.230314	0.23391	0.209528	0.208665	0.214953	0.159883	0.201451	0.354967
609	0.321	0.214982	0.151596	0.157732	0.180983	0.227816	0.091522	0.166742	0.221942	0.259887	0.307302	0.230243	0.23505	0.230548	0.200706	0.206175	0.202937	0.156216	0.190354	0.356954
610	0.3164	0.194275	0.156028	0.155959	0.185845	0.227816	0.094633	0.172649	0.249685	0.267655	0.307692	0.226509	0.229722	0.224304	0.205558	0.206673	0.199822	0.158416	0.199744	0.35596
611	0.3105	0.210719	0.160904	0.158175	0.200972	0.230334	0.0993	0.177192	0.254729	0.269774	0.310426	0.239577	0.238011	0.230548	0.205558	0.219124	0.209168	0.160616	0.198037	0.358609
612	0.3053	0.213155	0.157358	0.160833	0.192869	0.227187	0.097226	0.17492	0.238966	0.265537	0.308083	0.22962	0.236827	0.219981	0.195412	0.216633	0.200712	0.154749	0.195903	0.351987
613	0.3184	0.214982	0.152039	0.157288	0.191248	0.220894	0.095929	0.176284	0.24401	0.266949	0.303397	0.231487	0.231498	0.225744	0.201588	0.209163	0.210503	0.155482	0.196329	0.353311
614	0.3158	0.214982	0.155142	0.161719	0.192869	0.230334	0.095411	0.174466	0.246532	0.266949	0.29793	0.235843	0.229722	0.225744	0.204235	0.213645	0.202937	0.157316	0.196756	0.353974
615	0.2949	0.210719	0.155142	0.158175	0.193409	0.231592	0.092559	0.173557	0.254098	0.267655	0.302226	0.23211	0.233866	0.224784	0.201588	0.209163	0.202492	0.150715	0.195476	0.353642
616	0.3145	0.213155	0.154255	0.159061	0.186386	0.229075	0.093337	0.172649	0.242749	0.263418	0.30613	0.233354	0.233274	0.225744	0.196736	0.209163	0.210503	0.152182	0.195049	0.349669
617	0.319	0.211328	0.151596	0.16039	0.183684	0.230334	0.087633	0.175829	0.249054	0.250706	0.303397	0.230243	0.228538	0.227185	0.194089	0.214641	0.209613	0.153649	0.189074	0.350662
618	0.3125	0.214982	0.156915	0.161276	0.189627	0.229704	0.092559	0.17174	0.249054	0.261299	0.29793	0.224642	0.226761	0.226225	0.200265	0.206175	0.211838	0.154382	0.195049	0.353311
619	0.3151	0.212546	0.154699	0.158175	0.186926	0.22467	0.093855	0.172649	0.247793	0.265537	0.301054	0.219042	0.228538	0.226225	0.200706	0.208665	0.208278	0.151448	0.191635	0.350331
620	0.3105	0.194275	0.154699	0.155073	0.179903	0.222782	0.087374	0.172194	0.237705	0.257768	0.300664	0.221531	0.229722	0.221902	0.190119	0.207669	0.206053	0.152915	0.189074	0.351325
621	0.3158	0.215591	0.158688	0.141781	0.186386	0.221523	0.0923	0.15811	0.241488	0.264831	0.301445	0.217797	0.233274	0.226705	0.194089	0.210657	0.206498	0.152549	0.193769	0.34404
622	0.3164	0.214373	0.156028	0.157288	0.190708	0.234739	0.095929	0.175829	0.252837	0.271186	0.304178	0.228376	0.238011	0.223343	0.196295	0.211155	0.206943	0.155849	0.192488	0.350331
623	0.3132	0.197929	0.152039	0.15463	0.185305	0.232222	0.089188	0.174012	0.246532	0.263418	0.294807	0.231487	0.224393	0.215658	0.196295	0.209661	0.205607	0.153649	0.187793	0.346689
624	0.3053	0.212546	0.151596	0.155073	0.168558	0.215859	0.084262	0.157201	0.240858	0.259181	0.290121	0.219664	0.226169	0.21806	0.19056	0.205179	0.203827	0.150715	0.179257	0.34702
625	0.3145	0.220463	0.157801	0.157732	0.193949	0.225928	0.093855	0.16856	0.237705	0.264831	0.296369	0.220909	0.232682	0.223343	0.202029	0.208167	0.201602	0.152915	0.195903	0.349007
626	0.319	0.215591	0.159574	0.159947	0.193949	0.227816	0.09567	0.170831	0.253468	0.274011	0.294807	0.23211	0.23209	0.21854	0.1985	0.215637	0.206053	0.154015	0.187793	0.350662
627	0.3073	0.21011	0.152039	0.152858	0.186926	0.227816	0.089966	0.169014	0.24401	0.247175	0.293635	0.227754	0.220249	0.21806	0.19056	0.208665	0.194482	0.151448	0.188647	0.344371
628	0.3171	0.210719	0.157801	0.155959	0.184765	0.235997	0.095929	0.170377	0.247793	0.269068	0.283873	0.223398	0.23209	0.225744	0.198941	0.211653	0.207388	0.150348	0.190354	0.351656
629	0.3099	0.212546	0.153369	0.154187	0.185305	0.225928	0.091781	0.159927	0.248424	0.261299	0.291292	0.222153	0.230906	0.208934	0.195412	0.210657	0.208723	0.151082	0.192915	0.346026
630	0.3079	0.204019	0.14805	0.159061	0.180443	0.229075	0.094892	0.169468	0.250315	0.258475	0.296759	0.23211	0.227946	0.217579	0.197177	0.206673	0.205607	0.154382	0.192488	0.346358
631	0.3197	0.213764	0.153812	0.16039	0.183144	0.232851	0.097226	0.168105	0.257251	0.269774	0.29754	0.232732	0.235642	0.222863	0.198941	0.209163	0.203382	0.155482	0.192915	0.348344
632	0.3184	0.2162	0.157801	0.159504	0.191248	0.227816	0.096448	0.164471	0.255359	0.257768	0.293635	0.228998	0.232682	0.221422	0.195854	0.209661	0.205607	0.155482	0.189927	0.348675
633	0.3151	0.214982	0.157358	0.157288	0.187466	0.223411	0.092818	0.171286	0.257251	0.269774	0.295197	0.227131	0.231498	0.226225	0.196736	0.209163	0.211838	0.156949	0.18822	0.342715
634	0.3086	0.2162	0.158245	0.153301	0.186386	0.231592	0.0923	0.170377	0.259773	0.268362	0.296759	0.222775	0.237419	0.224784	0.196295	0.211155	0.204272	0.155482	0.191635	0.345364
635	0.3105	0.199756	0.152039	0.14887	0.183684	0.226558	0.093078	0.164016	0.238335	0.259887	0.294026	0.221531	0.224985	0.223823	0.195412	0.203685	0.193591	0.152549	0.182245	0.340397
636	0.3099	0.205238	0.156028	0.155959	0.180443	0.22404	0.089966	0.15811	0.24338	0.267655	0.28895	0.219042	0.192422	0.220461	0.193207	0.206175	0.198487	0.148515	0.185659	0.342053
637	0.3066	0.208892	0.154699	0.152415	0.182604	0.217747	0.093596	0.16856	0.248424	0.259181	0.294807	0.22402	0.225577	0.223823	0.198059	0.208167	0.201157	0.151448	0.186086	0.339404
638	0.3132	0.2162	0.150266	0.159947	0.191248	0.225299	0.096707	0.165379	0.264187	0.271186	0.300273	0.224642	0.226761	0.231028	0.198059	0.213645	0.209613	0.160616	0.190781	0.345033
639	0.3138	0.2162	0.156915	0.152415	0.182604	0.228446	0.093078	0.167651	0.257881	0.271186	0.294807	0.218419	0.227353	0.2195	0.196736	0.212649	0.205607	0.154015	0.189074	0.345033
640	0.3138	0.208283	0.157358	0.153301	0.183144	0.229704	0.094374	0.170377	0.252207	0.271186	0.294026	0.224642	0.235642	0.21854	0.19453	0.200697	0.204272	0.156216	0.184379	0.341391
641	0.3066	0.208283	0.156028	0.152415	0.189627	0.213971	0.090485	0.16856	0.250946	0.259887	0.286997	0.222775	0.226761	0.213256	0.193207	0.208167	0.198932	0.155116	0.18822	0.339735
642	0.3145	0.212546	0.158245	0.15463	0.190167	0.222152	0.096707	0.173103	0.251576	0.260593	0.288169	0.222153	0.227353	0.220941	0.196736	0.210657	0.205162	0.156582	0.186086	0.344371
643	0.3099	0.214373	0.14672	0.152858	0.17288	0.219006	0.090744	0.167651	0.251576	0.235876	0.293245	0.221531	0.228538	0.214217	0.192766	0.204183	0.202492	0.145948	0.189074	0.340728
644	0.3099	0.213764	0.151152	0.145326	0.182064	0.217747	0.089448	0.164016	0.246532	0.253531	0.28934	0.222775	0.216696	0.221422	0.179974	0.208167	0.199377	0.149248	0.18822	0.337748
645	0.3105	0.21011	0.151596	0.155516	0.182064	0.227816	0.095411	0.169923	0.244641	0.259887	0.284264	0.231487	0.230906	0.223343	0.194971	0.207171	0.202937	0.151448	0.187793	0.340397
646	0.304	0.201583	0.14672	0.154187	0.182064	0.225299	0.082966	0.173103	0.241488	0.268362	0.284654	0.228998	0.218472	0.221422	0.192766	0.209163	0.202937	0.156216	0.182672	0.339404
647	0.3047	0.204629	0.146277	0.14444	0.180983	0.206419	0.087633	0.164471	0.232661	0.245056	0.277235	0.220286	0.210184	0.21854	0.181738	0.198207	0.196707	0.154382	0.179684	0.337417
648	0.3034	0.211328	0.149823	0.150199	0.178282	0.218376	0.094115	0.169014	0.247793	0.25565	0.28114	0.222775	0.219657	0.221422	0.194089	0.209661	0.200712	0.153649	0.184806	0.339404
649	0.3073	0.211328	0.151152	0.155073	0.186386	0.227816	0.092559	0.169923	0.246532	0.263418	0.287388	0.222153	0.22913	0.223343	0.192325	0.203187	0.201157	0.154382	0.18694	0.338411
650	0.3021	0.214373	0.156472	0.153301	0.188006	0.22467	0.089188	0.170377	0.245271	0.251412	0.285826	0.216553	0.219657	0.2195	0.194089	0.207669	0.198042	0.150348	0.189074	0.334106
651	0.3086	0.217418	0.157358	0.155516	0.17288	0.223411	0.091522	0.169468	0.250946	0.258475	0.284654	0.217175	0.215512	0.224304	0.191442	0.206175	0.202047	0.153649	0.186513	0.336424
652	0.3001	0.201583	0.160904	0.153301	0.178822	0.223411	0.093078	0.157201	0.235183	0.258475	0.277626	0.219042	0.216104	0.213737	0.187914	0.200199	0.198487	0.142648	0.182672	0.342053
653	0.306	0.207674	0.154255	0.150199	0.185845	0.223411	0.094892	0.171286	0.24401	0.260593	0.285826	0.230865	0.222617	0.217579	0.192325	0.207669	0.200267	0.153282	0.185233	0.342715
654	0.2975	0.204629	0.148936	0.147098	0.176121	0.218376	0.088411	0.166288	0.229508	0.239407	0.284654	0.215308	0.220841	0.206532	0.180856	0.204183	0.197152	0.146681	0.182672	0.340728
655	0.2995	0.208892	0.144947	0.151972	0.180443	0.219006	0.089448	0.164016	0.230139	0.245763	0.271769	0.225887	0.221433	0.213737	0.183502	0.212649	0.198487	0.152549	0.181391	0.34106
656	0.2917	0.202192	0.149823	0.145769	0.183144	0.220894	0.089966	0.159927	0.242119	0.257062	0.285435	0.219664	0.224985	0.213737	0.185267	0.203187	0.197597	0.149982	0.183099	0.33543
657	0.3047	0.216809	0.152039	0.158618	0.190708	0.218376	0.093078	0.168105	0.24401	0.264831	0.28114	0.213441	0.229722	0.210855	0.195854	0.203187	0.201157	0.150715	0.189927	0.341391
658	0.3014	0.205238	0.152039	0.151086	0.182604	0.206419	0.091522	0.159927	0.22005	0.239407	0.277235	0.222153	0.22913	0.215178	0.196295	0.204183	0.196707	0.149982	0.182672	0.333775
659	0.2904	0.204019	0.14273	0.136464	0.17396	0.212083	0.087633	0.15493	0.229508	0.254944	0.267083	0.208463	0.206631	0.209414	0.18262	0.200697	0.188696	0.145215	0.174136	0.331126
660	0.3138	0.217418	0.163121	0.163491	0.201513	0.232851	0.096448	0.166742	0.255359	0.27613	0.292464	0.235843	0.242747	0.224784	0.195854	0.215637	0.204717	0.154749	0.190781	0.344702
661	0.3047	0.2162	0.158245	0.15463	0.189087	0.229704	0.088151	0.169014	0.245902	0.259181	0.281531	0.221531	0.219657	0.221422	0.188355	0.210159	0.197597	0.155849	0.185659	0.341391
662	0.3027	0.213155	0.147163	0.138237	0.184765	0.217747	0.091522	0.165834	0.225725	0.264124	0.28114	0.230243	0.210776	0.220461	0.193648	0.214641	0.204717	0.154749	0.18822	0.337748
663	0.2988	0.210719	0.148493	0.145326	0.179903	0.220894	0.091781	0.166288	0.2314	0.264124	0.280359	0.221531	0.209591	0.211816	0.184385	0.206673	0.179795	0.148515	0.17755	0.338742
664	0.2956	0.215591	0.149379	0.154187	0.176661	0.221523	0.091003	0.169014	0.238335	0.254237	0.277626	0.219664	0.225577	0.216138	0.191001	0.208665	0.198932	0.142648	0.18822	0.334437
665	0.2995	0.20341	0.149823	0.153301	0.191248	0.212712	0.093078	0.169468	0.228247	0.249294	0.276455	0.225887	0.219065	0.21806	0.188355	0.206673	0.194036	0.140447	0.174989	0.336093
666	0.2962	0.200365	0.148936	0.136464	0.179363	0.218376	0.088411	0.163108	0.238966	0.251412	0.275283	0.219042	0.21196	0.207012	0.19056	0.203685	0.194927	0.148882	0.179257	0.330795
667	0.3008	0.204629	0.151152	0.149756	0.177742	0.213342	0.091003	0.158564	0.2314	0.240113	0.279578	0.217797	0.222617	0.198847	0.195412	0.205179	0.196262	0.150348	0.182672	0.335762
668	0.2936	0.202192	0.139184	0.14887	0.176661	0.218376	0.092818	0.149932	0.238966	0.24435	0.27294	0.215308	0.222617	0.199808	0.187914	0.208167	0.182911	0.147781	0.181818	0.329139
669	0.2995	0.213764	0.151152	0.154187	0.190708	0.217747	0.093337	0.166288	0.226356	0.248588	0.27255	0.21033	0.222617	0.214697	0.187914	0.213645	0.193591	0.149982	0.183525	0.331788
670	0.2982	0.19732	0.139628	0.147984	0.169638	0.220264	0.089707	0.164925	0.232661	0.248588	0.267474	0.208463	0.217288	0.204611	0.187031	0.208167	0.198932	0.149248	0.182245	0.330795
671	0.2962	0.208283	0.152482	0.146212	0.178822	0.21523	0.092559	0.158564	0.232661	0.239407	0.273331	0.224642	0.222617	0.210855	0.183061	0.199203	0.194482	0.146681	0.180111	0.32947
672	0.2975	0.198538	0.140957	0.150642	0.177742	0.22467	0.090226	0.163108	0.228878	0.252825	0.271769	0.210952	0.224985	0.212776	0.187472	0.200199	0.195817	0.147781	0.183099	0.326159
673	0.304	0.202192	0.155142	0.153744	0.171799	0.228446	0.091522	0.166742	0.232661	0.253531	0.273721	0.220909	0.212552	0.209894	0.187914	0.196215	0.199822	0.154382	0.182672	0.328146
674	0.2969	0.201583	0.14805	0.147984	0.166937	0.21523	0.090744	0.164925	0.234552	0.25	0.271378	0.202862	0.210184	0.211335	0.191001	0.208665	0.193591	0.147048	0.180965	0.330464
675	0.2988	0.205238	0.14805	0.149756	0.177742	0.223411	0.087892	0.162653	0.230769	0.251412	0.270597	0.215308	0.216104	0.213737	0.187472	0.191733	0.188696	0.150348	0.174136	0.324503
676	0.2982	0.214373	0.152926	0.156845	0.186926	0.220894	0.090744	0.165379	0.238966	0.259887	0.278407	0.228376	0.216104	0.212296	0.195412	0.202689	0.196707	0.153649	0.182245	0.329139
677	0.2962	0.211937	0.150709	0.150199	0.181524	0.213971	0.090485	0.164016	0.226986	0.253531	0.274112	0.212197	0.216104	0.207493	0.187914	0.208665	0.190476	0.149982	0.180965	0.327152
678	0.2943	0.204629	0.145833	0.143553	0.170178	0.203902	0.090485	0.163562	0.227617	0.252825	0.272159	0.209085	0.21788	0.209414	0.184826	0.203685	0.190031	0.151815	0.180111	0.323841
679	0.3008	0.195493	0.145833	0.15463	0.180443	0.219635	0.091003	0.166288	0.228247	0.258475	0.270597	0.223398	0.21492	0.212296	0.191001	0.201693	0.201157	0.144114	0.182672	0.330795
680	0.293	0.196102	0.151596	0.150642	0.179363	0.229704	0.090485	0.162653	0.230139	0.240113	0.267474	0.211574	0.200118	0.196926	0.176445	0.196713	0.195372	0.146681	0.183099	0.318874
681	0.2943	0.17905	0.144504	0.147984	0.177742	0.221523	0.087114	0.164471	0.22005	0.25	0.266693	0.214063	0.207223	0.210375	0.183944	0.193227	0.190476	0.145948	0.172855	0.326159
682	0.2982	0.213155	0.144504	0.158175	0.180983	0.230963	0.089707	0.167197	0.240227	0.254944	0.267083	0.21033	0.219657	0.213737	0.18262	0.199203	0.192256	0.147415	0.179684	0.327483
683	0.3001	0.212546	0.148936	0.161719	0.191248	0.228446	0.088929	0.166742	0.244641	0.259887	0.268255	0.216553	0.216104	0.194044	0.191442	0.197709	0.201602	0.150715	0.183525	0.32947
684	0.2988	0.202192	0.14805	0.149756	0.170178	0.2146	0.091003	0.164016	0.23203	0.25565	0.266693	0.218419	0.21492	0.208453	0.188355	0.198207	0.198932	0.148515	0.182672	0.325166
685	0.2884	0.209501	0.14539	0.139123	0.178282	0.21523	0.091263	0.159473	0.223834	0.24435	0.265131	0.214063	0.222025	0.208453	0.176004	0.200697	0.194927	0.143381	0.177123	0.314238
686	0.2923	0.198538	0.149379	0.14887	0.180443	0.215859	0.090226	0.163108	0.238966	0.241525	0.263178	0.208463	0.221433	0.209414	0.187472	0.208167	0.191366	0.139347	0.182672	0.319536
687	0.2891	0.184531	0.14406	0.149313	0.182604	0.212712	0.08867	0.159927	0.227617	0.25	0.26435	0.203485	0.216696	0.20269	0.183944	0.196713	0.190921	0.145948	0.17627	0.319205
688	0.2923	0.19123	0.151596	0.14311	0.185305	0.217118	0.091781	0.159927	0.239596	0.258475	0.269816	0.201618	0.224393	0.208934	0.190119	0.194721	0.192256	0.147048	0.186513	0.324172
689	0.2923	0.206456	0.147163	0.150642	0.186386	0.222152	0.090226	0.164925	0.232661	0.246469	0.26435	0.209085	0.214328	0.204611	0.175121	0.203685	0.191811	0.146315	0.176697	0.323179
690	0.291	0.196102	0.147163	0.150642	0.179903	0.2146	0.088929	0.161745	0.241488	0.254944	0.266302	0.200373	0.213144	0.207493	0.185708	0.207171	0.189586	0.149615	0.179257	0.322848
691	0.2871	0.20341	0.142287	0.13735	0.180443	0.204531	0.089188	0.151295	0.24338	0.247175	0.260836	0.211574	0.223209	0.200768	0.183061	0.202191	0.191811	0.142281	0.177123	0.320199
692	0.2904	0.200974	0.145833	0.136021	0.167477	0.210195	0.086337	0.148569	0.227617	0.253531	0.265521	0.201618	0.220249	0.205091	0.183944	0.203685	0.189141	0.139347	0.178404	0.319205
693	0.2858	0.202192	0.151152	0.150199	0.179363	0.22467	0.090485	0.163108	0.235813	0.242938	0.270597	0.213441	0.202487	0.206052	0.183944	0.201693	0.187361	0.142648	0.174563	0.318212
694	0.293	0.196102	0.152926	0.149756	0.190708	0.227816	0.092818	0.167651	0.233291	0.25565	0.263178	0.220909	0.218472	0.209894	0.187472	0.198705	0.193591	0.146315	0.178404	0.316556
695	0.2858	0.181486	0.148936	0.136907	0.17396	0.213342	0.084262	0.144025	0.21942	0.251412	0.244436	0.196017	0.201303	0.191643	0.180856	0.195219	0.189141	0.140447	0.159624	0.312252
696	0.2839	0.19123	0.142287	0.140452	0.178822	0.211454	0.080892	0.149932	0.214376	0.241525	0.262788	0.185439	0.206039	0.196446	0.17865	0.192729	0.187361	0.133847	0.174563	0.30894
697	0.2943	0.200365	0.144504	0.147541	0.1745	0.220894	0.089966	0.160836	0.220681	0.241525	0.26435	0.220909	0.208999	0.209894	0.18659	0.201195	0.194927	0.141181	0.176697	0.324503
698	0.2917	0.194275	0.149823	0.149756	0.180443	0.21523	0.09204	0.164925	0.233922	0.25565	0.261226	0.211574	0.216696	0.207493	0.191001	0.195717	0.189141	0.148515	0.176697	0.319868
699	0.2943	0.205847	0.139184	0.149756	0.183144	0.213342	0.089188	0.167651	0.245902	0.260593	0.249902	0.205974	0.203671	0.199808	0.186149	0.194721	0.190476	0.151815	0.170294	0.32351
700	0.2936	0.209501	0.141401	0.132477	0.178822	0.21523	0.08504	0.165379	0.239596	0.24435	0.256931	0.207218	0.213144	0.205572	0.185708	0.197709	0.195372	0.147048	0.166453	0.318543
